# Supplementary material for: EphrinA5 regulates cell motility by modulating Snhg15/DNA triplex-dependent targeting of DNMT1 to the Ncam1 promoter
Source: Epigenetics Chromatin. 2023 Oct 26;16:42. doi: 10.1186/s13072-023-00516-4 (PMC10601256; doi:10.1186/s13072-023-00516-4)
Supplement: Supplementary file 4 — Additional file 4: Table S3. Differentially methylated sites in CB cells treated with ephrinA5-Fc. Table lists all probes/sites (DMSs) with an adjusted p value ≤ 0.05 (adj. pval). Output of the function minfi::dmpFinder() for identified differentially methylated sites in CB cells treated with ephrinA5-Fc. The minfi::dmpFinder() function models the methylation ß-value of the respective CpG for each phenotype (i.e., "efnA5" or "control") with linear regression model and then determines whether the two regression models differ significantly from each other by use of an F-test. The table shows the parameters of the fitted regression models and the results of the F-test for all probes/sites (DMSs) with an adjusted p value ≤ 0.05 (adj. pval). [file 13072_2023_516_MOESM4_ESM.xlsx]

## Sheet: Tabelle1
ID	intercept	f	pval	qval	adj.pval	mean.coeff.Ctrl.FC	mean.coeff.efnA5.FC	Methylation	FC	Color_Channel	chr	pos	AlleleA_ProbeSeq	AlleleB_ProbeSeq	Next_Base	Genome_Build	SourceSeq	Strand	Strand_TB	Strand_CO	MFG_Change_Flagged	tss_body	tss_200	tss_1500
cg33133721_9760174	0.0260121	57.2843	1.90693e-05	0.00169984	0.00333777	0.0260121	0.0123316	Down	0.474073	Red	15	21090376	TTCACTTTATCTTTAAACTTCCACAAATAAATATACCTCTTAAATTTTCA	TTCACTTTATCTTTAAACTTCCACAAATAAATATACCTCTTAAATTTTCG	A	mm10	TTCACTTTATCTTTaaACTTCCACAAATaaaTATaCCTCTTAAATTTTCr	R	B	C	False	Cdh12 (XM_017316546.1), Cdh12 (XM_011245341.2), Cdh12 (XM_011245345.2), Cdh12 (XM_011245342.2), Cdh12 (XM_011245344.2), Cdh12 (XM_011245343.2), Cdh12 (XM_017316545.1), nan (ENSMUST00000226407.1)
cg42951786_81625191	0.0396505	97.7376	1.76513e-06	0.000720376	0.00141452	0.0396505	0.0225943	Down	0.569837		5	140396861	TAAAAAATCRCCTAAATCCRTCATATCTTACTAACTTCATAAAAAATAAC			mm10	AAaAAATCrCCTAaATCCrTCATaTCTTaCTAaCTTCATAaAAaaTAaCr	R	B	C	False
cg32543873_24757974	0.0131195	48.295	3.94973e-05	0.00226053	0.00443874	0.0131195	0.00756648	Down	0.576737	Red	14	59201738	TACCCCATTACTACTACAAAAATTAAAACTCATAATAAACAAAACAATCA	TACCCCGTTACTACTACGAAAATTAAAACTCGTAATAAACAAAACAATCG	T	mm10	TaCCCCrTTACTaCTACrAaaATTAAAaCTCrTaaTaaaCAAAACAATCr	R	B	C	False	Rcbtb1 (XR_383211.3), Rcbtb1 (XM_017316205.1), Rcbtb1 (XM_006519568.2), Rcbtb1 (XM_006519567.2), Rcbtb1 (XM_006519569.2), Rcbtb1 (XM_006519566.2), Rcbtb1 (XM_017316204.1), Rcbtb1 (XM_011245196.2), Rcbtb1 (NM_027764.2), G3UZ62 (ENSMUST00000173547.7), A0A0R4J025 (ENSMUST00000043227.12), G3UYZ5 (ENSMUST00000174009.7), A0A0R4J025 (ENSMUST00000022551.13), nan (ENSMUST00000140136.8), nan (ENSMUST000000…
cg40175753_2756935	0.0100686	37.998	0.000106314	0.0034683	0.00681029	0.0100686	0.00583639	Down	0.57966	Red	3	108721764	CAAAAATATCTAATATAAAAACCCAAAACCAACAACATACCTAAAATTCA	CAAAAATATCTAATATAAAAACCCGAAACCGACGACGTACCTAAAATTCG	T	mm10	CAAAaaTaTCTaaTaTaaAaACCCraaaCCraCrACrTaCCTaaaATTCr	F	T	C	False	Gpsm2 (NM_029522.2), Gpsm2 (XM_006502256.3), Q8VDU0 (ENSMUST00000029482.15), nan (ENSMUST00000124043.1)
cg44810286_5682878	0.0308869	19.8321	0.00122879	0.0113761	0.0223378	0.0308869	0.0179547	Down	0.581303	Red	7	84086367	CTAATATCTAATCCCACACATTAAACTCCTAAACATAAACAAATAAAACA	CTAATATCTAATCCCACGCGTTAAACTCCTAAACGTAAACAAATAAAACG	T	mm10	CTAaTATCTaATCCCACrCrTTaAaCTCCTaAaCrTAAaCAAaTaaaACr	R	B	C	False	Cemip (NM_030728.4), Cemip (XM_006508353.3), Cemip (XM_006508354.3), Cemip (XM_006508352.3), Q8BI06 (ENSMUST00000064174.11), nan (ENSMUST00000150495.7), nan (ENSMUST00000147578.1)
cg46474436_89734920	0.101225	14.6427	0.00333751	0.0192523	0.0378033	0.101225	0.0604941	Down	0.597621	Red	9	19492874	CCTTATTAATCTCCAATAAATAAATCTCATCTAATTTTCACACAATTACA	CCTTATTAATCTCCAATAAATAAATCTCGTCTAATTTTCACACAATTACG	A	mm10	CCTTATTaATCTCCAATaaATAAaTCTCrTCTaATTTTCACACAATTaCr	F	T	C	False			Q7TRG0 (ENSMUST00000214130.1)
rs48521828_5722435	0.103819	66.2118	1.01439e-05	0.00131145	0.00257514	0.103819	0.0624151	Down	0.601194	Red	0	0	CTTATACCTCAATAAAAAATACATCTTTCTCATAATTTTCAATATTTCTT	CTTATACCTCAATAAAAAATACATCTTTCTCATAATTTTCAATATTTCTC	T	mm10	CTTATACCTCAATAAAaAATaCATCTTTCTCATAATTTTCAaTATTTCTY		B	C	True
cg38957208_68617842	0.0318132	35.0921	0.000146285	0.00401054	0.007875	0.0318132	0.019226	Down	0.60434	Red	2	130012266	TATAAAAACCTCTCCTACACACCCCAATTAAAATTCTAATAAAATAAACA	TATAAAAACCTCTCCTACACACCCCAATTAAAATTCTAATAAAATAAACG	T	mm10	TATAaAAaCCTCTCCTACACACCCCAATTAaAATTCTAATaAaaTaaaCr	F	T	C	False	Tgm3 (XM_011239437.2)	Tgm3 (NM_009374.3), Q08189 (ENSMUST00000110299.2)	Tgm3 (XM_006499151.3)
cg45981946_43652390	0.0484067	66.014	1.02782e-05	0.00131501	0.00258212	0.0484067	0.0294948	Down	0.609313	Red	8	90153790	TCTTTTCACAATCTATATAAACCCCATTACTTACTTAAACTAATCAATCA	TCTTTTCACAATCTATATAAACCCCATTACTTACTTAAACTAATCAATCG	A	mm10	TCTTTTCACAaTCTATATAaACCCCATTaCTTaCTTAaACTaATCAaTCr	F	T	C	False
cg41327350_9739855	0.0661612	57.875	1.82425e-05	0.00166852	0.00327628	0.0661612	0.0407424	Down	0.615806	Red	4	117484461	AAAAACCCAATTCTTTAACAATAATAACAACCAAACAAAATATACAAACA	AAAAACCCAATTCTTTAACAATAATAACGACCGAACGAAATATACAAACG	T	mm10	AAaAACCCAaTTCTTTaaCAATaATAaCrACCraaCrAaATaTaCAaaCr	R	B	C	False	Rnf220 (NM_025739.3), Rnf220 (XM_017320355.1), Rnf220 (XM_011240587.2), Rnf220 (XM_017320354.1), Rnf220 (XM_011240588.1), Rnf220 (XM_006503285.1), Q6PDX6 (ENSMUST00000030439.14), nan (ENSMUST00000138435.1)
cg32745376_31684294	0.111359	30.6428	0.00024906	0.0051217	0.0100569	0.111359	0.0686926	Down	0.616859	Red	14	82045892	TAACAATATATACCATACTATCTAACCTACAACTCTCATAAATTCTCTCA	TAACAATATATACCATACTATCTAACCTACAACTCTCATAAATTCTCTCG	A	mm10	TAaCAaTaTATaCCATACTATCTaaCCTACAaCTCTCATaaATTCTCTCr	F	T	C	False
cg47993424_89699455	0.0351683	18.1891	0.00165031	0.0132732	0.026063	0.0351683	0.021703	Down	0.617118	Red	X	128569911	AACATAATAATCTATAAAAAACTATACAACTCTTACCTTAAATAAAACCA	AACATAATAATCTATAAAAAACTATACAACTCTTACCTTAAATAAAACCG	A	mm10	AaCATaATaATCTaTAAaaAACTaTaCAaCTCTTACCTTaAaTAAAACCr	F	T	C	False
cg45802798_75774325	0.182937	17.7123	0.00180394	0.0139129	0.0273192	0.182937	0.113627	Down	0.621129	Red	8	69832734	ATAACCTAATAAAACTATAATCAACAAACAACACAAAACAAACTATAACA	ATAACCTAATAAAACTATAATCGACAAACGACGCGAAACGAACTATAACG	T	mm10	ATaaCCTAaTaaAaCTaTaaTCraCAaaCraCrCraaaCraaCTaTaaCr	R	B	C	False	Pbx4 (XR_001778490.1), Pbx4 (XM_006509800.3), Pbx4 (XM_006509802.3), Pbx4 (NM_001024954.1), Q99NE9 (ENSMUST00000081503.12), nan (ENSMUST00000151975.1), D6RIQ9 (ENSMUST00000156319.7), D3Z318 (ENSMUST00000131637.8), Q99NE9 (ENSMUST00000132899.7), D6RGB0 (ENSMUST00000134777.9)
cg28297353_68804821	0.0457246	37.1532	0.000116407	0.00361181	0.00709207	0.0457246	0.0284041	Down	0.621199	Grn	10	26375857	AAAACACTTAATCAAATCTAATCTCTAATTAATCTACAAATCAACCTACA	AAAACGCTTAATCAAATCTAATCTCTAATTAATCTACAAATCAACCTACG	G	mm10	aaAaCrCTTaATCAaATCTAATCTCTAATTAATCTaCAaATCAaCCTaCr	R	B	C	False	L3mbtl3 (XM_006512733.3), L3mbtl3 (XM_006512732.3), L3mbtl3 (XM_006512735.3), nan (ENSMUST00000217699.1)		L3mbtl3 (XM_017313935.1), L3mbtl3 (XM_006512731.3), L3mbtl3 (XM_006512734.3), L3mbtl3 (NM_172787.2), Q8BLB7 (ENSMUST00000174766.1)
cg33305415_15649527	0.127833	35.3265	0.000142456	0.00395728	0.00777043	0.127833	0.0794562	Down	0.621561	Red	15	46514141	ATACCACTTCTACAAAATAAATCATATTCAATTTATCAATCAATAAAACA	ATACCACTTCTACAAAATAAATCATATTCAATTTATCAATCAATAAAACG	A	mm10	aTACCACTTCTACAAaATAAaTCATaTTCAATTTATCAaTCAATAAAACr	F	T	C	False
cg44958591_93726459	0.0578647	25.4273	0.000504735	0.00728476	0.0143042	0.0578647	0.0360912	Down	0.623716	Red	7	106867174	ATCTAAATCTAAACTCCAACAAAAACTTTAATCCTTCAAAATTAATTCCA	ATCTAAATCTAAACTCCAACAAAAACTTTAATCCTTCAAAATTAATTCCG	A	mm10	ATCTAaATCTAAACTCCAACAAAaACTTTAATCCTTCAAAATTAaTTCCr	F	T	C	False	nan (ENSMUST00000217164.1), nan (ENSMUST00000217204.2)
cg29676084_16772271	0.0288958	133.723	4.13479e-07	0.000417111	0.00081903	0.0288958	0.0180331	Down	0.624072		11	67113063	TACCTTAATTTTAACCACCTAAATTTTCTTAAACCTAAAATAACACATCC			mm10	aCCTTaaTTTTAACCACCTaaaTTTTCTTAAaCCTaaAaTAaCACATCCr	F	T	C	False	2310065F04Rik (NR_038055.1), nan (ENSMUST00000125538.7)
cg44393521_38729244	0.0488799	73.9524	6.21858e-06	0.001089	0.00213833	0.0488799	0.0306958	Down	0.627985		7	30485452	ACCCTTCCCATATCATCCRTTTAAAATTAATTACTTATATATATACCTAC			mm10	CCCTTCCCATATCATCCrTTTAAAATTAATTACTTaTaTaTaTaCCTaCr	F	T	C	False	Nphs1 (XM_011250647.1), Nphs1 (NM_019459.2), Q9QZS7 (ENSMUST00000126297.8), Q9QZS7 (ENSMUST00000006825.8), F6RCI4 (ENSMUST00000149086.1), nan (ENSMUST00000131004.2)		nan (ENSMUST00000208689.1)
cg41620212_19803441	0.00485441	24.2217	0.000603463	0.00794238	0.0155955	0.00485441	0.00305449	Down	0.62922	Red	4	140961248	CAAATAAAAAACCACTTCCAATTTCTCCAAACCAATATACAAAAAATACA	CGAATAAAAAACCGCTTCCGATTTCTCCGAACCAATATACAAAAAATACG	A	mm10	CrAaTaaAAaaCCrCTTCCraTTTCTCCrAaCCAATaTACAaaAAaTaCr	F	T	C	False	Gm34431 (XR_390902.3), Q9CQA3 (ENSMUST00000010007.8)	Sdhb (NM_023374.3), Sdhb (XM_006539128.1), nan (ENSMUST00000129181.7), nan (ENSMUST00000125780.1)
cg44164122_63661898	0.106114	21.2639	0.000963339	0.0100808	0.0197944	0.106114	0.0667904	Down	0.629419	Grn	6	147263958	TCTACCTCCTTCAATAAACTAATTACTTCCAAAAAATTAATTCCACAACA	TCTACCTCCTTCGATAAACTAATTACTTCCGAAAAATTAATTCCACAACG	G	mm10	TCTACCTCCTTCraTaaaCTaaTTaCTTCCraAAAaTTaATTCCACAACr	R	B	C	False	Pthlh (NM_008970.4), Q924X4 (ENSMUST00000052296.8), Q924X4 (ENSMUST00000204197.1)
cg29593786_89768466	0.0232084	32.4658	0.000198887	0.0046333	0.00909785	0.0232084	0.0146389	Down	0.630757		11	58740112	TAAATCAATAAAATTTAATAAACTTACCCCTCTATCCAAATCAACCCCTC			mm10	aAATCAaTAaAATTTaATAAACTTaCCCCTCTATCCAAaTCAaCCCCTCr	R	B	C	False			Q5NCD6 (ENSMUST00000215513.1), Q5NCD6 (ENSMUST00000216196.1)
cg35059614_81622933	0.0214458	71.1355	7.3899e-06	0.00116651	0.00229053	0.0214458	0.0135431	Down	0.631507	Red	17	56718105	AAACTTTTAAAAAACATAAACTCATCAATACCTAAAAACTTCAAAAATCA	AAACTTTTAAAAAACGTAAACTCGTCAATACCTAAAAACTTCAAAAATCG	A	mm10	AaACTTTTaAaaaaCrTAaACTCrTCAaTaCCTAaaaaCTTCAaAaaTCr	F	T	C	False	Ndufa11 (NM_027244.1), G5E814 (ENSMUST00000002452.7), A0A3B2W4A5 (ENSMUST00000233832.1), nan (ENSMUST00000233457.1), A0A3B2W441 (ENSMUST00000233233.1)	A0A3B2WCB4 (ENSMUST00000233400.1)	Vmac (XM_006523409.2), Vmac (NM_178926.3), Vmac (NM_001166474.1), Q8BP01 (ENSMUST00000067931.6), G3XA49 (ENSMUST00000164907.2), A0A3B2WDC5 (ENSMUST00000233208.1)
cg40322624_71738343	0.0649154	26.8603	0.000411467	0.00659621	0.0129522	0.0649154	0.0410169	Down	0.631852	Red	3	129901617	ACTACTAAAACTAACAAAAATAAACTTACAACACTATACAATAAAAAACA	ACTACTAAAACTAACAAAAATAAACTTACGACGCTATACAATAAAAAACG	A	mm10	ACTaCTAaaACTaACAaAAaTaaaCTTaCraCrCTaTaCAaTaAAaaACr	F	T	C	False	Casp6 (NM_009811.4), Q3TPJ9 (ENSMUST00000029626.8), nan (ENSMUST00000137314.1), nan (ENSMUST00000197175.1)		LOC108168900 (XR_001783985.1), LOC108168900 (XR_001783987.1), LOC108168900 (XR_001783988.1), LOC108168900 (XR_001783986.1), LOC108168900 (XR_001783989.1)
cg30966044_81674541	0.101611	13.2663	0.00451961	0.0227382	0.0446483	0.101611	0.0646581	Down	0.636332		12	92618100	ATCAACCATTTATTCAATCTCTACTTTATAACCTTTAATTAATAATCATC			mm10	TCAaCCATTTaTTCAaTCTCTaCTTTaTAACCTTTaATTAATaATCATCr	F	T	C	False
cg36598397_60764239	0.0326368	21.9782	0.00085692	0.00950093	0.0186558	0.0326368	0.0208166	Down	0.637826	Red	19	60651587	CTCCTCTTCAACTAAAAACACAACAACTTTAAATTTTAAATATCCCAACA	CTCCTCTTCAACTAAAAACACGACAACTTTAAATTTTAAATATCCCAACG	A	mm10	CTCCTCTTCAACTaAaAaCACrACAACTTTaAATTTTAAATaTCCCAACr	R	B	C	False
cg32674490_6628451	0.0298766	56.9997	1.94836e-05	0.00171615	0.0033698	0.0298766	0.0190981	Down	0.639232		14	73525283	AAATAACRTTAAAACTATACRAAAACCRACAAAAACCTCRCTAATTACTC			mm10	AaTaACrTTaAAaCTaTACraaAACCraCAaaAaCCTCrCTaATTaCTCr	R	B	C	False	Nudt15 (XM_017315941.1), Nudt15 (NM_172527.2), Q8BG93 (ENSMUST00000043813.2)	Gm41209 (XR_874819.1), nan (ENSMUST00000162691.1), nan (ENSMUST00000226903.1)
cg47268156_4663363	0.0282316	32.5556	0.000196747	0.00460517	0.00904261	0.0282316	0.0180973	Down	0.641029		9	110989491	TACCTAACAAAAATCTTTTACTAATATTACRTCCATCCTAACTTCAAAAC			mm10	ACCTAaCAAAaaTCTTTTaCTaaTATTaCrTCCATCCTaaCTTCAAAACr	R	B	C	False	Rtp3 (NM_153100.2), Rtp3 (XM_006512112.3), Q5QGU6 (ENSMUST00000199891.1), Q5QGU6 (ENSMUST00000084922.5), A0A0G2JFB1 (ENSMUST00000198702.1)	Gm10030 (XR_379892.3), nan (ENSMUST00000197321.4)
cg37251804_60747421	0.0269476	19.2613	0.00135868	0.0119905	0.0235444	0.0269476	0.0173241	Down	0.64288	Red	1	93479413	TAAAACAAAATAACACCATTACATAAAAAAATAACCCCACAAATACTTCA	TAAAACGAAATAACACCGTTACGTAAAAAAATAACCCCGCAAATACTTCG	A	mm10	TAaaACrAAATaaCACCrTTACrTaaaAAaATaaCCCCrCAAaTaCTTCr	F	T	C	False	Sept2 (XM_011247934.2), Sept2 (XM_006529241.2), Sept2 (NM_001159718.1), Sept2 (NM_001159717.1), Sept2 (NM_010891.2), Sept2 (NM_001159719.1), Sept2 (XM_006529240.2), Sept2 (XM_006529242.1), P42208 (ENSMUST00000027495.14), F6UKN5 (ENSMUST00000136182.7), F6WYM0 (ENSMUST00000131175.8), E9Q3V6 (ENSMUST00000172165.7), P42208 (ENSMUST00000179353.7), nan (ENSMUST00000152778.1), D3YV76 (ENSMUST00000153826…	D3Z3C0 (ENSMUST00000150931.1)	Hdlbp (XM_006529074.2), Hdlbp (NM_133808.5), A0A087WPH2 (ENSMUST00000188165.1), nan (ENSMUST00000188844.1), Q8VDJ3 (ENSMUST00000170883.7), A0A087WQY9 (ENSMUST00000189025.6)
cg40809155_44700251	0.00418876	24.2885	0.000597415	0.00789616	0.0155047	0.00418876	0.00269615	Down	0.643664	Red	4	43579070	ACATAAAAATCTAAATTTAAAAACACACAACAATATCCTAAACTAAAACA	ACGTAAAAATCTAAATTTAAAAACGCGCGACGATATCCTAAACTAAAACG	A	mm10	aCrTAAaAATCTaAaTTTaaAaACrCrCraCrATaTCCTaaaCTAaaACr	R	B	C	False	Rgp1 (NM_172866.3), Rgp1 (XM_006537909.3), Q8BHT7 (ENSMUST00000107886.8), Q3TDM6 (ENSMUST00000117140.7), nan (ENSMUST00000131178.7), Q8BHT7 (ENSMUST00000030190.8), nan (ENSMUST00000135895.1)	Q69ZF3 (ENSMUST00000030189.13)	Gba2 (XM_006537832.3), Gba2 (NM_172692.3), nan (ENSMUST00000141612.1), nan (ENSMUST00000128403.7), nan (ENSMUST00000148426.7), nan (ENSMUST00000152251.7), B1AWI3 (ENSMUST00000130443.1)
cg32558774_10798127	0.00443532	48.4634	3.89223e-05	0.00224675	0.00441168	0.00443532	0.00287031	Down	0.647149	Red	14	60784584	AACTACTCAAAAAACATAAAAAACAACACTCTTCCTAACAATTATTAACA	AACTACTCAAAAAACGTAAAAAACGACGCTCTTCCTAACGATTATTAACG	A	mm10	AaCTaCTCAaAAaaCrTaaAaaaCrACrCTCTTCCTAACrATTaTTAaCr	F	T	C	False	Mipep (XM_006519508.2), Mipep (NM_027436.3), Mipep (NR_040642.1), A6H611 (ENSMUST00000063562.8), A0A286YDC5 (ENSMUST00000225506.1), A6H611 (ENSMUST00000224635.1)	Mipepos (XR_001781278.1), A6H611 (ENSMUST00000224635.1), A0A286YCX4 (ENSMUST00000225043.1), nan (ENSMUST00000223709.1), nan (ENSMUST00000155855.1)
cg30488927_82798555	0.0316744	25.9049	0.000471072	0.00704019	0.013824	0.0316744	0.0205254	Down	0.648012		12	28255954	ACCAATACCACTCTTTCAACTTTCAATAAACAACAAACTATTAACAAAAC			mm10	CCAATaCCACTCTTTCAACTTTCAaTAAACAACAAACTATTAaCAAAACr	R	B	C	False	nan (ENSMUST00000222662.1), nan (ENSMUST00000221785.1)
cg38223458_51746977	0.00421541	29.3256	0.000294957	0.00559334	0.010983	0.00421541	0.00275137	Down	0.652693	Red	2	30982411	TAACTTAACTAACAAACAACACAATTACAACAACAAATAAATTTCTAACA	TAACTTAACTAACAAACGACGCGATTACGACGACAAATAAATTTCTAACG	T	mm10	TAaCTTaACTaACAaaCraCrCraTTaCrACraCAaaTaAaTTTCTaACr	R	B	C	True	Usp20 (NM_028846.5), Usp20 (XM_017319296.1), Q8C6M1 (ENSMUST00000102849.10), nan (ENSMUST00000192882.1), Q8C9A6 (ENSMUST00000061544.10), A2AQ35 (ENSMUST00000138161.7)	B0R093 (ENSMUST00000142232.1)	BC005624 (XM_006497943.3), BC005624 (NM_144885.2), Q3TQI7 (ENSMUST00000028205.9), nan (ENSMUST00000156325.1)
cg46423074_44724504	0.0573441	16.7128	0.00218571	0.0153761	0.0301922	0.0573441	0.0374569	Down	0.653196	Red	9	10358378	ATAATTACCTCTCTTTCTAATAAAAATATTACAAACCTTATTTCTAACCA	ATAATTACCTCTCTTTCTAATAAAAATATTACAAACCTTATTTCTAACCG	A	mm10	ATAaTTACCTCTCTTTCTaaTaAaAATATTaCAAACCTTATTTCTAaCCr	F	T	C	False	Cntn5 (XM_017313363.1), Cntn5 (XM_006509870.3), Cntn5 (XM_006509868.3), Cntn5 (XM_006509869.3), Cntn5 (XM_011242366.1), Cntn5 (XM_006509872.3), Cntn5 (XM_006509866.3), Cntn5 (XM_006509873.3), Cntn5 (XM_006509867.3), Cntn5 (NM_001033359.2), Cntn5 (NM_001170787.1), Cntn5 (XM_006509874.3), E9PYK7 (ENSMUST00000162484.7), P68500 (ENSMUST00000160216.7), P68500 (ENSMUST00000074133.12), E9PYK7 (ENSMUST00…
cg41986051_70771862	0.0116925	12.474	0.00543	0.0251654	0.0494143	0.0116925	0.00764781	Down	0.654076		5	30887874	TAAAACTAAAACTAAAACRACCTTCCTCTCRCTAAACAAACATTAATTTC			mm10	aAaaCTAAAaCTaaaaCraCCTTCCTCTCrCTAAaCAaACATTAaTTTCr	R	B	C	False	Gm35795 (XR_376844.1)		Agbl5 (XM_006503869.3), Agbl5 (XM_006503866.3), Agbl5 (XM_006503868.3), Agbl5 (XM_006503874.3), Agbl5 (XM_006503867.3), Agbl5 (XM_006503873.3), Agbl5 (NM_174849.3), Agbl5 (XM_006503877.1), Agbl5 (XM_006503872.1), Agbl5 (NR_122117.1), Agbl5 (NR_122116.1), Agbl5 (XM_006503876.1), Agbl5 (XM_006503871.1), Agbl5 (XM_006503875.1), Agbl5 (XM_006503870.1), Agbl5 (NM_001048192.2), Agbl5 (NM_001294262.1), …
cg46622619_90700231	0.0967435	53.4709	2.56386e-05	0.00190492	0.00374046	0.0967435	0.0633326	Down	0.654644	Red	9	39734336	TCCACATTCTTAAAACAAAATCTCTTTACCTAAACAATCCAAAAATAACA	TCCACATTCTTAAAACAAAATCTCTTTACCTAAACAATCCAAAAATAACG	T	mm10	TCCACATTCTTaAaACAaaaTCTCTTTaCCTAAACAATCCAAaaATAACr	R	B	C	False	Q60895 (ENSMUST00000217257.1)
cg45690685_28764507	0.0443859	47.0522	4.40714e-05	0.0023731	0.00465978	0.0443859	0.0290658	Down	0.654842	Red	8	49641016	TCAACCTCAAAAAAACCAACACTTTTATTATATCATTTCACACCACCACA	TCGACCTCAAAAAAACCAACACTTTTATTATATCATTTCACACCACCACG	A	mm10	TCraCCTCAaaAAaaCCAACACTTTTATTaTaTCATTTCACACCACCACr	F	T	C	False
cg42129509_45718285	0.00393676	14.5199	0.00342637	0.0195398	0.038368	0.00393676	0.00257911	Down	0.655136	Red	5	50058575	CAACAAAACATCATAAATTACTCACAAAATAACCATACAATTAAACAACA	CAACGAAACGTCGTAAATTACTCACAAAATAACCGTACGATTAAACAACG	A	mm10	CAaCraaaCrTCrTaaaTTACTCACAaaaTaACCrTaCraTTaaaCAaCr	F	T	C	False	Adgra3 (NM_133911.1), Q7TT36 (ENSMUST00000030971.6), nan (ENSMUST00000196915.4), nan (ENSMUST00000199132.1)		nan (ENSMUST00000198863.1)
cg32674245_71652316	0.0173641	14.9868	0.0031027	0.0185345	0.0363939	0.0173641	0.0114465	Down	0.659205		14	73509908	ACATATCAAATTAAAACRAATCACAAACCCTCCTTTACCCTATAAATAAC			mm10	CATaTCAaATTaaAACrAaTCACAAaCCCTCCTTTaCCCTaTAaATaaCr	F	T	C	False		Med4 (NM_026119.3), Q9CQA5 (ENSMUST00000022705.6), nan (ENSMUST00000226256.1), nan (ENSMUST00000228141.1)
cg32247192_43627169	0.0490533	89.4899	2.63778e-06	0.000823252	0.00161652	0.0490533	0.0323574	Down	0.659638	Grn	14	21052315	AAAAAAATCAAATCTTCAACCTCTATAAACACCAAACCTCTCACTAAACA	AAAAAAATCAAATCTTCAACCTCTATAAACACCGAACCTCTCACTAAACG	G	mm10	aaAAaAaTCAaATCTTCAACCTCTaTAaACACCrAaCCTCTCACTaAACr	R	B	C	False	Ap3m1 (NM_018829.4), Ap3m1 (XM_006519292.1), Q9JKC8 (ENSMUST00000154460.7), nan (ENSMUST00000156716.1), D3YXV9 (ENSMUST00000130291.7)	Ap3m1 (XM_006519293.1), D3YWU3 (ENSMUST00000130370.2), D6RI63 (ENSMUST00000126536.7), A0A286YDZ6 (ENSMUST00000224016.1), H7BWY2 (ENSMUST00000022371.9)	Adk (NM_134079.4), Adk (XM_006518440.3), Adk (XM_006518441.3), Ap3m1 (XM_006519293.1), P55264 (ENSMUST00000045376.10), nan (ENSMUST00000223558.1), nan (ENSMUST00000223861.1), nan (ENSMUST00000225742.1), nan (ENSMUST00000223641.1), A0A286YCD7 (ENSMUST00000223915.1), nan (ENSMUST00000148886.1)
cg47149880_50755232	0.0407532	113.341	8.92839e-07	0.000573531	0.00112617	0.0407532	0.026926	Down	0.660708		9	99685370	TCCTTTACTATCTCAAATACAACTAAAAATAACTAACTCACCCTAATTTC			mm10	CCTTTaCTaTCTCAAaTaCAaCTAaAAaTaACTaaCTCACCCTaaTTTCr	R	B	C	False
cg38652652_38740380	0.113002	20.9262	0.00101917	0.0103763	0.0203746	0.113002	0.0748821	Down	0.662659	Red	2	88126184	ACACATATATTAATTAAATAACCTAAATAATTTTCTAATCTCAATACACA	ACACATATATTAATTAAATAACCTAAATAATTTTCTAATCTCAATACACG	T	mm10	ACACATATaTTAATTAAATaACCTAAaTAATTTTCTaATCTCAATACACr	R	B	C	False	Q7TR27 (ENSMUST00000217575.2)		Olfr1166 (NM_146650.2), Q7TR27 (ENSMUST00000099833.5)
cg41735048_89701590	0.0344408	20.1647	0.00116	0.0110794	0.0217553	0.0344408	0.0228237	Down	0.662693		4	151690129	CTTCRATACTAATTTCAAACTATTCCTTCTAAAATACAACCCACAAATTC			mm10	TTCrATaCTaATTTCAaaCTaTTCCTTCTAaaATaCAaCCCACAaATTCr	F	T	C	False	Camta1 (NM_001081557.3), Camta1 (XM_017319881.1), Camta1 (XM_017319880.1), Camta1 (XR_390718.2), Gm38442 (XR_390982.2), Gm38442 (XR_390983.2), A2A891 (ENSMUST00000169423.8), A2A891 (ENSMUST00000097774.8), A2A891 (ENSMUST00000049790.13), nan (ENSMUST00000155685.7)
cg30695843_92694393	0.0411236	67.6172	9.24786e-06	0.00127668	0.00250686	0.0411236	0.027296	Down	0.663756		12	59061651	TTATACTAATCTCCAACTTAAAACAATCCTCCTACTACATCTCCCAAAAC			mm10	TATaCTaaTCTCCAACTTAAaaCAATCCTCCTaCTACATCTCCCAaaACr	R	B	C	False		Trappc6b (NM_001306218.1), Trappc6b (NM_030057.3), Trappc6b (NM_001306217.1), A0A1W2P7S5 (ENSMUST00000217863.1), Q9D289 (ENSMUST00000021380.9), A0A1W2P7N0 (ENSMUST00000217660.1)	A0A1W2P836 (ENSMUST00000218799.1), A0A1W2P6E6 (ENSMUST00000218686.1), nan (ENSMUST00000218936.1), nan (ENSMUST00000219652.1), nan (ENSMUST00000218523.1), A0A1W2P7S5 (ENSMUST00000217863.1)
cg29857570_82705379	0.0199815	19.4533	0.00131322	0.0117719	0.0231151	0.0199815	0.0132789	Down	0.664563	Red	11	84069485	TTTAACTTTCCCTATATTATCACTAAAATACCTCTACTATTATATTTTCA	TTTAACTTTCCCTATATTATCACTAAAATACCTCTACTATTATATTTTCG	A	mm10	TTTAaCTTTCCCTaTATTATCACTAAAATaCCTCTaCTaTTATATTTTCr	R	B	C	True			Dusp14 (NM_019819.3), Dusp14 (XM_006533797.3), Dusp14 (XM_006533798.3), Dusp14 (XM_006533796.3), Q9JLY7 (ENSMUST00000100705.10), Q9JLY7 (ENSMUST00000164891.7), Q9JLY7 (ENSMUST00000018792.11), B1AT24 (ENSMUST00000138208.1)
cg33426278_55767359	0.0225495	23.465	0.000677354	0.00844819	0.0165887	0.0225495	0.0149924	Down	0.664866	Grn	15	64922331	CCATCCTAAATTCCAAAAACATAATTTAACACAAAAACAAATTTAAATCA	CCATCCTAAATTCCGAAAACGTAATTTAACGCGAAAACGAATTTAAATCG	G	mm10	CCATCCTaaaTTCCraaaaCrTaaTTTaaCrCraaaaCraaTTTAAaTCr	R	B	C	False	J3QNU5 (ENSMUST00000180105.1)	Adcy8 (NM_009623.2), Adcy8 (NM_001291903.1), nan (ENSMUST00000228109.1), P97490 (ENSMUST00000023007.6), A0A2I3BQ46 (ENSMUST00000228014.1)	Adcy8 (XM_006520319.3)
cg34295053_89710182	0.0534798	26.0276	0.000462857	0.0069793	0.0137044	0.0534798	0.0356343	Down	0.666314	Red	16	61958609	CATCTAAAACTTATATAAATACTAACCCAAACTCTCATACTTACTCAACA	CATCTAAAACTTATATAAATACTAACCCAAACTCTCATACTTACTCAACG	T	mm10	CATCTaAaaCTTATATaaaTaCTaACCCAAACTCTCATaCTTaCTCAACr	R	B	C	False
cg39054444_45718427	0.0473127	34.9408	0.000148821	0.00403665	0.00792627	0.0473127	0.0315259	Down	0.666331	Grn	2	144165498	AAAAACAAAACTTTACAAACACCTAACAAAAATACCAAATCTAATCCCCA	AAAAACAAAACTTTACGAACGCCTAACGAAAATACCAAATCTAATCCCCG	G	mm10	aaAAaCAaAaCTTTaCraACrCCTaaCrAAaATaCCAaaTCTaaTCCCCr	R	B	C	False	nan (ENSMUST00000211068.1), nan (ENSMUST00000210482.1)
cg39079096_76629257	0.0709705	17.7169	0.00180235	0.0139092	0.0273119	0.0709705	0.0473631	Down	0.667364	Red	2	147088950	TTATACCTTCAAATTTTACTACACAAAACAAATTCTATTAACATAATTCA	TTATACCTTCAAATTTTACTACACAAAACAAATTCTATTAACATAATTCG	A	mm10	TTATACCTTCAAATTTTaCTaCACAAAACAAaTTCTATTaACATaATTCr	F	T	C	False	Gm34889 (XR_001783500.1), Gm34889 (XR_375057.3), Gm34889 (XR_001783499.1), Gm34889 (XR_375058.3)
cg45126761_19607845	0.0148982	30.9791	0.000238753	0.00501955	0.00985629	0.0148982	0.00994987	Down	0.66786		7	127014614	CCTCACCAACACTTAAAATAACTTCCCTAATAAACTAAACAAACAAAAAC			mm10	CTCACCAACACTTaaaATaACTTCCCTAATaaaCTaaaCAaaCAaaaaCr	F	T	C	False	E9Q3X0 (ENSMUST00000165096.8), F6V0H0 (ENSMUST00000172958.6)	Mvp (NM_080638.3), nan (ENSMUST00000206511.1)
cg47442015_40759140	0.0612558	42.6577	6.62768e-05	0.00283197	0.00556079	0.0612558	0.0410296	Down	0.669807		X	9328835	AAACTACACCACATAAATTAATATCAAACAAATCTAATTCCCTACTAATC			mm10	aACTACACCACATaaaTTaATATCAaACAAATCTAaTTCCCTaCTaaTCr	F	T	C	False			nan (ENSMUST00000119858.1)
cg45270876_13788571	0.0131967	62.9407	1.26669e-05	0.00144814	0.00284353	0.0131967	0.00884515	Down	0.670256		7	141194725	CCTACACRACCTAAATAAAAACCTAAATTTTTCTAAAAACRTACTTATTC			mm10	CTaCACrACCTaAaTAAAAaCCTaAaTTTTTCTaAaaACrTaCTTATTCr	R	B	C	False	Lrrc56 (XM_006536241.3), Lrrc56 (XM_006536243.2), Lrrc56 (NM_001172065.1), Lrrc56 (NM_001172064.1), Lrrc56 (XM_006536242.1), Q8BMW2 (ENSMUST00000084446.8), Q8K375 (ENSMUST00000070458.10), nan (ENSMUST00000144199.1)		Lrrc56 (XM_006536246.3), Lrrc56 (XM_006536240.3), Lrrc56 (XM_017312294.1), Lrrc56 (XM_006536245.3), Lrrc56 (XM_006536247.3), Lrrc56 (NM_153777.2), Hras (XR_389952.2), Hras (XR_389951.2), Hras (XR_389950.2), Hras (XM_006536159.2), Hras (NM_001130444.1), Hras (NM_001130443.1), Hras (NM_008284.2), Q8K375 (ENSMUST00000047093.10), nan (ENSMUST00000150141.1), A0A1B0GS06 (ENSMUST00000209220.1), C0H5X4 (…
cg32994096_16706931	0.127466	41.5962	7.35246e-05	0.00296332	0.00581871	0.127466	0.0854979	Down	0.670753		14	121796779	ACTAAAAAAAACTCCTCAAAACAACTAAAAACTTTTTAACAACTCTTTAC			mm10	CTaaAaaaAaCTCCTCAaaaCAaCTaaAAACTTTTTAaCAaCTCTTTaCr	F	T	C	False	Dock9 (XM_011244881.2), Dock9 (XM_017315757.1), Dock9 (XM_017315759.1), Dock9 (NM_134074.2), Dock9 (XM_006518358.3), E9QMR2 (ENSMUST00000100299.10)
cg43613540_23745908	0.0196024	52.4597	2.78167e-05	0.00197262	0.00387339	0.0196024	0.0131614	Down	0.671416	Red	6	82612307	TTCTCTTTTCTTTTTTCTTCCAAACTAAATAAACACAACTACTTAAAACA	TTCTCTTTTCTTTTTTCTTCCAAACTAAATAAACACAACTACTTAAAACG	A	mm10	TTCTCTTTTCTTTTTTCTTCCAaaCTaAaTAAACACAaCTaCTTAAAACr	R	B	C	False
cg34614807_70684935	0.0303852	60.4225	1.51347e-05	0.00155893	0.00306108	0.0303852	0.0204451	Down	0.672866	Red	17	8457261	ATAATTACTAAAAACTAACTACTATTTCCAAAAAATCTATAAATCACCCA	ATAATTACTAAAAACTAACTACTATTTCCAAAAAATCTATAAATCACCCG	A	mm10	aTaaTTaCTAaaaACTAaCTACTaTTTCCAAaaAATCTATaAATCACCCr	F	T	C	False
cg30920415_72760227	0.0832748	28.5449	0.000326968	0.0058934	0.0115722	0.0832748	0.0560855	Down	0.673499		12	86335031	CCATTCRAACCTAAAAACCCAACACATAAATAACAATACCTTACAAAAAC			mm10	CATTCraaCCTaaaAACCCAaCACATAAaTAaCAATACCTTACAAaAACr	R	B	C	False
cg34216209_52777889	0.038482	13.8754	0.0039429	0.0210998	0.041431	0.038482	0.025944	Down	0.674187	Red	16	49084124	TTTTACCTTTCAAAAAATACTTTCCCTAATTCTATCCATTCATTTAAACA	TTTTACCTTTCAAAAAATACTTTCCCTAATTCTATCCATTCATTTAAACG	A	mm10	TTTTACCTTTCAaAAAATACTTTCCCTAaTTCTATCCATTCATTTaAACr	F	T	C	True	Myh15 (NM_001166210.1), Myh15 (XM_017317117.1), E9Q264 (ENSMUST00000168680.1)
cg47963004_13777475	0.0351011	26.0945	0.000458455	0.00695673	0.0136601	0.0351011	0.0236673	Down	0.674259	Red	X	119430259	TCTATAAACTCATATATATAAATACCTAATAAATATTTAATCTCCACTCA	TCTATAAACTCATATATATAAATACCTAATAAATATTTAATCTCCACTCG	A	mm10	TCTaTAaaCTCATATATATaAATACCTaATaAATATTTaaTCTCCACTCr	F	T	C	False
cg40122754_89801952	0.0434666	39.306	9.26809e-05	0.00327327	0.00642732	0.0434666	0.0293233	Down	0.674615	Grn	3	102734832	CTACAAACAAAAATTTAATCACAAACAACCAACTAACTATAACTAAAACA	CTACGAACGAAAATTTAATCGCGAACGACCAACTAACTATAACTAAAACG	G	mm10	CTaCraaCraaaATTTaaTCrCrAaCraCCAaCTaaCTaTaaCTaaaaCr	F	T	C	False	Tspan2os (NR_040588.1), Tspan2 (NM_027533.3), nan (ENSMUST00000146624.1), Q922J6 (ENSMUST00000029451.11)	A0A0G2JEZ7 (ENSMUST00000196611.4)	Tspan2 (NM_001243132.1), Q9D1X8 (ENSMUST00000119902.5)
cg32490304_97752441	0.031123	37.0996	0.000117086	0.00361941	0.00710699	0.031123	0.0210149	Down	0.675219		14	53778782	TACTCCCRAAAAACTTAAAAAATACCAAAACAAAACACCAAAAATTCCAC			mm10	ACTCCCrAAAAaCTTaaAAaATACCAAaACAaAaCACCAAaaaTTCCACr	R	B	C	False	nan (ENSMUST00000200663.1)
cg31333025_51703138	0.0108755	37.7729	0.000108898	0.00350548	0.00688328	0.0108755	0.00734656	Down	0.675512		13	21717587	TCACCAACCAATTAAATTAATCTAACAACCATTTTAACCAATCAAAACTC			mm10	CACCAaCCAATTAAaTTaATCTaaCAaCCATTTTaACCAATCAaAACTCr	R	B	C	False		Hist1h3h (NM_178206.2), P68433 (ENSMUST00000188775.1)	Hist1h2bl (NM_178199.2), P10853 (ENSMUST00000091756.1), nan (ENSMUST00000196836.1)
cg46425482_15615185	0.0780095	51.0564	3.12192e-05	0.00207522	0.00407485	0.0780095	0.0527029	Down	0.675595		9	10904921	TACAAACAAAAACATACTAAATAAACCTTTACAACRCAAAACAATAAAAC			mm10	ACAaaCAaaaACATaCTAAATaAaCCTTTaCAaCrCAAAaCAaTaAaaCr	R	B	C	False	Gm32710 (XR_001779092.1), nan (ENSMUST00000210677.1)	Cntn5 (NM_001033359.2), Gm32710 (XR_001779093.1), Cntn5 (NM_001170787.1), Cntn5 (XM_006509872.3), Cntn5 (XM_006509866.3), Cntn5 (XM_006509873.3), Cntn5 (XM_006509867.3), Cntn5 (XM_017313363.1), Cntn5 (XM_006509874.3), E9PYK7 (ENSMUST00000162484.7), P68500 (ENSMUST00000160216.7)	nan (ENSMUST00000160358.1)
cg29954465_77623413	0.00696678	22.7217	0.000760786	0.00894168	0.0175577	0.00696678	0.00470788	Down	0.675761	Red	11	94548945	AATATTAAACACAAACAACATACATATAAACTATAAACAAAACAACCACA	AATATTAAACACGAACAACGTACATATAAACTATAAACGAAACAACCACG	T	mm10	AATaTTAaaCACraACAaCrTaCATaTaaaCTATaAACraAACAaCCACr	R	B	C	False	Rsad1 (NM_001013381.2), Rsad1 (XM_006533243.3), Rsad1 (XM_011248994.2), Rsad1 (XM_006533242.3), Rsad1 (XM_011248993.2), Rsad1 (XM_011248992.2), Q5SUV1 (ENSMUST00000040487.3), nan (ENSMUST00000132274.7)	nan (ENSMUST00000143299.1)	Rsad1 (XM_006533244.3), nan (ENSMUST00000148888.1)
cg47239689_51675839	0.012959	42.4415	6.76808e-05	0.0028642	0.00562407	0.012959	0.00875756	Down	0.675787		9	108339938	ACCRAAAACCAAATAATATACTTAAAATCRATCATAAACRCAATAAAATC			mm10	CCraAaACCAAATaATaTACTTaaaaTCraTCATaAaCrCAaTaaaaTCr	F	T	C	False	Gpx1 (NM_008160.6), P11352 (ENSMUST00000082429.6), A0A0A6YY34 (ENSMUST00000191997.1), A0A0A6YVV2 (ENSMUST00000193987.1)
cg47417759_38715232	0.214185	102.551	1.41608e-06	0.000669512	0.00131464	0.214185	0.145173	Down	0.67779		X	6171789	TTTTTTTCTTAATAAAACRACCTTTAAAATCCTACCAACTAATAAAAAAC			mm10	TTTTTTCTTAaTaaAaCraCCTTTAaAaTCCTACCAaCTaaTaAaaaaCr	F	T	C	True	Gm33733 (XR_001782820.1), Gm33733 (XR_001782818.1), Gm33733 (XR_001782819.1), Gm33733 (XR_001782817.1), Gm33733 (XR_001782815.1), Gm33733 (XR_001782811.1), Gm33733 (XR_001782810.1), Gm33733 (XR_001782816.1), Gm33733 (XR_001782812.1), Gm33733 (XR_001782814.1), Gm33733 (XR_001782813.1), Gm33733 (XR_001782809.1), Nudt10 (NM_001031664.1), Nudt10 (XM_006527546.2), P0C028 (ENSMUST00000103006.3)
cg44207780_13768929	0.00693905	17.0865	0.00203253	0.01479	0.0290413	0.00693905	0.00472215	Down	0.680519	Red	7	6286462	CTATCTCCAAAATTCTACAACTACAACATCTAATTACATATCAAAAAACA	CTATCTCCGAAATTCTACGACTACAACGTCTAATTACGTATCAAAAAACG	A	mm10	CTaTCTCCraaaTTCTaCrACTaCAaCrTCTAaTTaCrTaTCAaaaaaCr	F	T	C	False	Zfp667 (XM_006540156.3), Zfp667 (XM_006540154.2), Zfp667 (XM_006540153.3)	Zfp667 (NM_001024928.2), Zfp667 (XM_006540155.1), Q2TL60 (ENSMUST00000086327.11), A0A140LHW4 (ENSMUST00000153840.1), Q2TL60 (ENSMUST00000170776.7)	Q2TL60 (ENSMUST00000108562.1)
cg34755706_75791906	0.0413286	13.1947	0.00459384	0.0229562	0.0450764	0.0413286	0.0281568	Down	0.681291	Grn	17	26113700	ATACATTCACCTAACACAACATTAAAACAAAATTCTCATCTTAAATTACA	ATACGTTCACCTAACGCGACGTTAAAACGAAATTCTCATCTTAAATTACG	G	mm10	aTaCrTTCACCTaaCrCraCrTTaAAACrAaaTTCTCATCTTaaaTTaCr	R	B	C	False	Tmem8 (XM_006524737.1), Tmem8 (XM_006524736.1), Tmem8 (XR_001782096.1), Tmem8 (NM_021793.2), Tmem8 (XM_006524738.3), A0A494B963 (ENSMUST00000235821.1), Q9ESN3 (ENSMUST00000025010.13), A0A494B9Q3 (ENSMUST00000237058.1)
cg45126032_46758120	0.0637846	129.459	4.81128e-07	0.000444534	0.000872876	0.0637846	0.0434565	Down	0.6813		7	126963630	TAACCAAACTCRCATTAATAAATAAACACTATACCCCRAATAAAATCCCC			mm10	AaCCAaaCTCrCATTaATAaaTaAaCACTaTACCCCraATAAaaTCCCCr	F	T	C	False	Sez6l2 (XM_006507737.2), Sez6l2 (NM_001252567.1), Sez6l2 (NM_001252566.1), Sez6l2 (NM_144926.5), Q4V9Z5 (ENSMUST00000106335.7), Q4V9Z5 (ENSMUST00000106333.7), Q4V9Z5 (ENSMUST00000106332.2)
cg35948679_87770359	0.0338764	28.1106	0.000346579	0.00605093	0.0118815	0.0338764	0.0231147	Down	0.682324		18	76681158	ACACACRACCCTATACTAATTAATATTTACCAACTTAACACAACTAAAAC			mm10	CACACraCCCTaTaCTaaTTAaTaTTTaCCAACTTaACACAACTAaAaCr	F	T	C	False
cg37020149_60677482	0.00458694	34.0542	0.000164794	0.0042342	0.00831419	0.00458694	0.0031321	Down	0.68283	Red	1	64956767	CTATATAATCAAATCCTATTACCAAACTACCACAAAAAAACTTTTAAACA	CTATATAATCGAATCCTATTACCGAACTACCGCGAAAAAACTTTTAAACG	A	mm10	CTaTaTAATCraATCCTaTTaCCraaCTaCCrCraaaAAaCTTTTaaaCr	F	T	C	False	Plekhm3 (XM_006495982.1), Plekhm3 (NM_001039493.1), Q8BM47 (ENSMUST00000139649.7), Q8BM47 (ENSMUST00000097713.1), D3Z0F2 (ENSMUST00000123225.1)	nan (ENSMUST00000134097.1)
cg45154242_5789302	0.033183	114.721	8.44201e-07	0.000562502	0.00110452	0.033183	0.0226778	Down	0.683418		7	129403928	CTCTTTTTATTACCAAATATTAAAATCCACACATCTTACTATCTACCAAC			mm10	TCTTTTTaTTACCAaATaTTaaaATCCACACATCTTaCTaTCTaCCAACr	R	B	C	False			Gm33027 (XR_869971.1), Gm33027 (XR_869968.1), Gm33027 (XR_869969.1), nan (ENSMUST00000206093.1)
cg34814082_4709922	0.0161053	41.7098	7.2705e-05	0.00295185	0.0057962	0.0161053	0.0110179	Down	0.68412		17	30004332	ACRACRCATACRCCTAAAAACCTAATAATCTATCCAAAACTAAATAAAAC			mm10	CraCrCATaCrCCTaaAaACCTaaTAaTCTaTCCAaAaCTaaaTaaAaCr	F	T	C	False	nan (ENSMUST00000234271.1), nan (ENSMUST00000233996.1)		Zfand3 (XM_006524027.1), Zfand3 (NM_148926.2), Q497H0 (ENSMUST00000226208.2), nan (ENSMUST00000226421.2), nan (ENSMUST00000226308.1), Q497H0 (ENSMUST00000057897.9), nan (ENSMUST00000234238.1), A0A3Q4EGM4 (ENSMUST00000234671.1)
cg44079200_34708350	0.20848	154.804	2.07749e-07	0.000323475	0.000635169	0.20848	0.143071	Down	0.686254		6	138140754	CCTATTTAAAAAACCTTTATTCCCTTTAATTATTTAAATAACCACCCCCC			mm10	CTaTTTaAAAAaCCTTTaTTCCCTTTAaTTaTTTAAATaACCACCCCCCr	F	T	C	False	Mgst1 (NM_019946.4), Q91VS7 (ENSMUST00000008684.10), D3YU60 (ENSMUST00000120939.7), A0A0N4SV17 (ENSMUST00000204628.2), A0A0N4SVZ0 (ENSMUST00000140932.1), Q91VS7 (ENSMUST00000120302.7)		Mgst1 (XM_006506418.1), Q91VS7 (ENSMUST00000120230.7), E9QJW0 (ENSMUST00000118091.7)
cg41604501_71675394	0.0672475	27.6716	0.000367857	0.00621327	0.0122003	0.0672475	0.0461975	Down	0.686977		4	139934764	ACTAAAACCACTAATATATCTAATTACAAAAACTTTCCTACAAACCACAC			mm10	CTAaAaCCACTaaTaTATCTaaTTaCAaaaACTTTCCTaCAaaCCACACr	R	B	C	False	4933427I22Rik (NR_045159.1), nan (ENSMUST00000153921.1)
cg32401262_35659542	0.0261179	14.0073	0.00382996	0.0207722	0.0407878	0.0261179	0.0179509	Down	0.687303		14	40853348	TCCTTCCACTTTCCTTTTCCTCCATTATAAATTTATATAAATAACTTCCC			mm10	CCTTCCACTTTCCTTTTCCTCCATTaTaAATTTATATaAATaaCTTCCCr	F	T	C	False	Sh2d4b (XM_017316060.1), Sh2d4b (XM_006519139.3), Sh2d4b (XM_017316059.1), Sh2d4b (XM_006519137.3), Sh2d4b (XR_383190.3), Sh2d4b (XM_006519136.2), Sh2d4b (NM_177816.3), A6X942 (ENSMUST00000096000.3)	A6X942 (ENSMUST00000070328.9)
cg47969716_44658285	0.0809427	85.0573	3.32001e-06	0.00087158	0.00171141	0.0809427	0.0557491	Down	0.688748		X	121177859	ACAATATAAAAAACCTACAAAAATTCTCCCCTATCAAAATATAAATCTTC			mm10	CAATaTaAAaAACCTaCAaAAaTTCTCCCCTaTCAAaATaTaaaTCTTCr	F	T	C	False	nan (ENSMUST00000121935.1)
cg34807467_66643873	0.127494	134.358	4.04415e-07	0.000417111	0.00081903	0.127494	0.0878767	Down	0.689261	Red	17	29549338	ATAAATCAACTACTACTCATACAACAATTACCCACACTAAAATATAACCA	ATAAATCAACTACTACTCATACAACAATTACCCGCACTAAAATATAACCG	T	mm10	ATAAATCAACTaCTACTCATACAACAaTTACCCrCACTaaaaTATaaCCr	F	T	C	False	Tmem217 (XM_011246607.2), Tmem217 (XM_011246610.2), Tmem217 (XM_011246609.2), Tmem217 (NM_001162901.1), Tmem217 (NM_001162902.1), Tmem217 (XM_011246606.2), A0A3Q4EHH0 (ENSMUST00000234305.1), Q14AF1 (ENSMUST00000114683.9), Q14AF1 (ENSMUST00000234718.1), A0A3Q4L2R6 (ENSMUST00000234620.1), A0A3Q4EBU0 (ENSMUST00000234648.1), Q14AF1 (ENSMUST00000234979.1), Q14AF1 (ENSMUST00000235062.1), Q14AF1 (ENSMUS…		Tbc1d22b (XM_006524488.1), Tbc1d22b (NM_198647.1), Q80VE5 (ENSMUST00000048677.8), A0A3Q4EHL1 (ENSMUST00000234778.1), nan (ENSMUST00000150388.2)
cg34293961_64638384	0.0506645	45.6557	4.99936e-05	0.00250831	0.00492527	0.0506645	0.0350979	Down	0.692751	Red	16	61698352	CAACATTCAACTTCATAAAATATATTACCAAAACTAAAAAATTCATTTCA	CAACATTCAACTTCATAAAATATATTACCAAAACTAAAAAATTCATTTCG	A	mm10	CAaCATTCAaCTTCATaAAATATATTACCAaAACTaaAaAaTTCATTTCr	F	T	C	False
cg29510135_52678848	0.0207196	14.3821	0.00352966	0.0198783	0.0390326	0.0207196	0.0143607	Down	0.693095		11	50236523	RTCRTAAAAACTTTAATTAAAAACTAAAATTCRAAAACRAACACCCCAAC			mm10	TCrTaaaAACTTTAATTAAAAACTaaaATTCraaaaCraaCACCCCAaCr	F	T	C	False	Ltc4s (NM_008521.2), Ltc4s (NM_001313968.1), Ltc4s (NR_132732.1), Ltc4s (NR_132733.1), nan (ENSMUST00000221391.1), Q8K355 (ENSMUST00000101265.8), A0A1Y7VLL2 (ENSMUST00000221525.1), nan (ENSMUST00000222076.1), Q60860 (ENSMUST00000102772.3), Q5SVR6 (ENSMUST00000125555.1), nan (ENSMUST00000221081.1)		nan (ENSMUST00000222498.1), nan (ENSMUST00000180443.2)
cg32209492_68731469	0.0391723	15.1829	0.0029778	0.0181501	0.0356392	0.0391723	0.0271666	Down	0.693517	Red	14	15309692	TCTTTTCCTCATAAAAAACATCTTTATTATCCTAATATACTAAAAACACA	TCTTTTCCTCATAAAAAACATCTTTATTATCCTAATATACTAAAAACACG	A	mm10	TCTTTTCCTCATaAAaAACATCTTTaTTATCCTaaTaTACTAAAAACACr	R	B	C	False	Gm31658 (XR_383097.3), nan (ENSMUST00000225059.1), nan (ENSMUST00000225007.1)		nan (ENSMUST00000225842.1)
cg28714488_34625437	0.0882601	15.2454	0.00293924	0.0180078	0.0353598	0.0882601	0.0612279	Down	0.693722	Grn	10	80141526	AAATACACCAAATAACAACAAAAAACACACAAAACCTAAAAATATACTCA	AAATACACCGAATAACGACAAAAAACGCGCGAAACCTAAAAATATACTCG	G	mm10	AAaTaCACCraATaaCraCAaAaaaCrCrCrAAACCTaaAaATaTACTCr	R	B	C	False	Atp5d (XM_017314052.1), nan (ENSMUST00000150347.1), Q9D3D9 (ENSMUST00000105367.7)		Cbarp (XM_006512969.2), Atp5d (XM_006513947.1), Atp5d (NM_025313.2), Q9D3D9 (ENSMUST00000003156.14), D3Z7S4 (ENSMUST00000105366.1), D3YXP8 (ENSMUST00000142853.2)
cg44967050_94704476	0.163983	25.382	0.000508073	0.00730555	0.014345	0.163983	0.113774	Down	0.693815	Red	7	108347104	TATAAATATACAAACACTAAAAATCCAATATAACTCAATTATACATTTCA	TATAAATATACAAACACTAAAAATCCAATATAACTCAATTATACATTTCG	T	mm10	TATAAATATaCAAACACTaAaAaTCCAATaTAACTCAATTATACATTTCr	R	B	C	False		Olfr493 (NM_146310.1), Q8VEW5 (ENSMUST00000080106.1)
cg39503150_96763836	0.0563604	22.2276	0.000823131	0.00931228	0.0182854	0.0563604	0.0391077	Down	0.693887	Red	3	13915773	AATATACATTACTACAAAAATAACAATATATTATACCACCAAAAAACTCA	AATATACATTACTACAAAAATAACAATATATTATACCACCAAAAAACTCG	A	mm10	aaTATACATTaCTaCAAAAaTaaCAaTaTaTTATACCACCAAaAAACTCr	R	B	C	False	Ralyl (NM_001163328.1), Ralyl (NM_178631.4), Ralyl (XM_017319802.1), Ralyl (XM_017319803.1), Ralyl (XM_017319801.1), Ralyl (XM_006530102.1), Ralyl (XM_006530101.1), Ralyl (XM_006530103.1), Ralyl (XM_006530100.1), Ralyl (XM_011248150.2), Gm41998 (XR_878677.2), Q8BTF8 (ENSMUST00000193117.2), A0A1D5RLM5 (ENSMUST00000211860.1)
cg44385701_69706386	0.113341	38.9323	9.63497e-05	0.00333226	0.00654316	0.113341	0.078696	Down	0.694332		7	29954478	TATAAATTTACAACCACTTTTATAATCATAACTAAATATTCTCTTACAAC			mm10	aTaAATTTaCAACCACTTTTaTAATCATaaCTaaaTaTTCTCTTaCAaCr	F	T	C	False	nan (ENSMUST00000077142.2), nan (ENSMUST00000239012.1), nan (ENSMUST00000207746.2)	Zfp74 (XM_006540384.3), Zfp74 (XM_011250720.2), Zfp74 (XM_006540385.3)	Q8BIJ3 (ENSMUST00000108211.7), nan (ENSMUST00000149793.1)
cg30843612_46740598	0.0223651	15.9592	0.00253916	0.016623	0.0326407	0.0223651	0.0155385	Down	0.694765	Red	12	79193950	CTACTATTTTACTAATCAAAAACACAAATAAAACCACCTTATAACTAACA	CTACTATTTTACTAATCAAAAACACAAATAAAACCACCTTATAACTAACG	A	mm10	CTaCTaTTTTaCTaaTCAAaaACACAaATAAAACCACCTTaTaaCTaACr	F	T	C	False
cg37161699_23783364	0.0450541	26.5816	0.000427869	0.0067187	0.0131927	0.0450541	0.0313341	Down	0.695477		1	84284146	ATAAAATTCATCTATAAAAACTAAATACTTATATACTCAACCCAAAACTC			mm10	TAAAATTCATCTATaaaAACTaaATaCTTaTaTaCTCAaCCCAaAaCTCr	R	B	C	False	Pid1 (NM_001003948.2), Pid1 (XM_011238718.2), Pid1 (XM_011238717.2), Pid1 (XM_017313047.1), Pid1 (XM_017313045.1), Q3UBG2 (ENSMUST00000168574.8), Q3UBG2 (ENSMUST00000176559.7), H3BJF2 (ENSMUST00000176720.1), H3BJG6 (ENSMUST00000175996.7), H3BKK5 (ENSMUST00000176822.1), H3BJT8 (ENSMUST00000177458.1), nan (ENSMUST00000187992.1)
cg38109578_20633945	0.0270337	23.1009	0.000716774	0.00870402	0.017091	0.0270337	0.0188085	Down	0.695743		2	18766910	CTCCAACTTCRAAAACRTTCTAAACCTAAATTACATCCRAAAATAATTAC			mm10	TCCAaCTTCraaaACrTTCTaaaCCTaaATTaCATCCrAaaaTaATTaCr	R	B	C	False
cg47253086_55704522	0.0336269	41.6297	7.32814e-05	0.00296036	0.0058129	0.0336269	0.0234111	Down	0.696202		9	109664200	ACAAATACTTCAATTATAATCCTACACCACCACTTCTACCTCATTTAAAC			mm10	CAAaTaCTTCAATTATAaTCCTaCACCACCACTTCTaCCTCATTTAAaCr	R	B	C	False	Fbxw25 (XR_871269.1), F7C9P2 (ENSMUST00000163839.2)
cg38209829_7603336	0.0386546	31.049	0.000236675	0.00499899	0.00981591	0.0386546	0.0269362	Down	0.696843		2	30049276	ATATAATCTATTTCATTCCATTCATTAAAAATAATACCAACTCAAATAAC			mm10	TATaATCTATTTCATTCCATTCATTaaAAATaATaCCAACTCAAATaaCr	F	T	C	False			Wdr34 (NM_001008498.2), nan (ENSMUST00000146275.1), A2BE91 (ENSMUST00000113711.2)
cg32291488_34657944	0.0532626	23.6226	0.000661109	0.00835047	0.0163968	0.0532626	0.0371218	Down	0.696959		14	26388901	ATTCAAATAACTAATATTTCCTCCCTATTATCCTAACTTACTTTCCTACC			mm10	TTCAaaTaACTaATATTTCCTCCCTaTTATCCTaACTTACTTTCCTACCr	F	T	C	False	4933413J09Rik (NR_038005.1), nan (ENSMUST00000059648.9), nan (ENSMUST00000168234.8)		nan (ENSMUST00000160089.1)
cg32345294_50735156	0.011807	39.0322	9.5353e-05	0.00332086	0.00652078	0.011807	0.00823463	Down	0.697437		14	32201510	AAACTAAATCACTAAAAAAACTTCCCRAAAATTTACRATCCCCCAAATTC			mm10	AACTAaaTCACTAAAAaAaCTTCCCraaaATTTACrATCCCCCAAATTCr	R	B	C	False	Timm23 (NM_016897.3), Q9CXU4 (ENSMUST00000013845.12), E9PVF9 (ENSMUST00000170331.7), A0A2I3BS49 (ENSMUST00000226683.1), E9Q3T4 (ENSMUST00000163379.1), nan (ENSMUST00000172052.7), nan (ENSMUST00000170233.1), nan (ENSMUST00000168813.1)		Parg (NM_011960.2), Parg (XM_011245071.2), A0A2I3BRU5 (ENSMUST00000164137.7), O88622 (ENSMUST00000163350.7), G3X8U8 (ENSMUST00000022470.14), E9Q954 (ENSMUST00000171279.1), E9Q088 (ENSMUST00000170840.8), E9Q3C4 (ENSMUST00000170129.7), nan (ENSMUST00000170637.1)
cg47009006_62610579	0.0232358	13.412	0.00437282	0.0223379	0.0438621	0.0232358	0.0162251	Down	0.69828		9	80165327	TAAAACTATCTTACAATATCRAATAAAACTCRTCAAATAACAAAAACCCC			mm10	AAAACTATCTTaCAaTaTCraaTaaaACTCrTCAaaTaACAaaAaCCCCr	F	T	C	False	Myo6 (XM_011242671.1), Myo6 (XM_006510835.3), Myo6 (XM_011242670.2), Myo6 (XM_011242669.1), Myo6 (XM_011242668.2), Myo6 (XM_011242667.1), Myo6 (XM_006510838.1), Myo6 (XM_006510836.2), Myo6 (XM_017313191.1), Myo6 (NM_001039546.2), E9Q3L1 (ENSMUST00000035889.14), nan (ENSMUST00000183377.1), E9Q174 (ENSMUST00000113268.7), V9GX76 (ENSMUST00000184480.7)
cg47515337_9788849	0.0848135	22.1785	0.000829654	0.00934953	0.0183585	0.0848135	0.0592857	Down	0.699012	Red	X	22172339	ACTAAACTACCTAAAACTATAATCCTATAATACCAAACCCAAATAAAACA	GCTAAACTACCTAAAACTATAATCCTATAATACCAAACCCAAATAAAACG	A	mm10	rCTAAACTACCTaaaACTaTAaTCCTaTAATaCCAaaCCCAaATAAaACr	F	T	C	False
cg34190627_81642135	0.0351375	22.8071	0.000750598	0.00887949	0.0174356	0.0351375	0.0245739	Down	0.699363		16	44746565	ACCTTAACTTTACCAACTATATATCAAATTAACRTATTCTAATCTTCAAC			mm10	CCTTaaCTTTACCAACTATaTATCAaATTaaCrTaTTCTaaTCTTCAaCr	F	T	C	False		Gtpbp8 (XM_006522449.2)	Gtpbp8 (NM_025332.3), Gtpbp8 (NM_001159329.1), F6XXP5 (ENSMUST00000161436.1), F6SMJ7 (ENSMUST00000162479.1), Q9CY28 (ENSMUST00000023348.10), Q9CY28 (ENSMUST00000162512.7)
cg30462578_52640496	0.0621151	17.9944	0.00171105	0.0135364	0.0265799	0.0621151	0.0434807	Down	0.700002	Grn	12	24650930	CCTCACCCTATCTCTAATTTCTTTTAAACTATCATTAACTCTTAAAACCA	CCTCACCCTATCTCTAATTTCTTTTAAACTATCGTTAACTCTTAAAACCG	G	mm10	CCTCACCCTaTCTCTAATTTCTTTTAAaCTaTCrTTaaCTCTTAaaACCr	F	T	C	False			Klf11 (NM_178357.3), Q8K1S5 (ENSMUST00000020982.6), D3YZX6 (ENSMUST00000139940.1), D3Z0S4 (ENSMUST00000146894.7), D3Z293 (ENSMUST00000144046.1)
cg35486591_48737391	0.0310221	19.2714	0.00135623	0.0119791	0.0235219	0.0310221	0.0217285	Down	0.700422		18	20310656	TCTAAACAACTAAAAAACCTTTCAACACAAACAAAAAACACTTATACTTC			mm10	CTaAACAaCTaAaAAaCCTTTCAaCACAAaCAaaAaACACTTaTaCTTCr	R	B	C	False	Gm31237 (XR_386096.2)	Q61495 (ENSMUST00000077146.3)	Dsg1a (NM_010079.2)
cg44666533_83784505	0.0302835	16.622	0.002225	0.0155327	0.0304996	0.0302835	0.0212206	Down	0.700731		7	66995582	AATACTTACCAACTCCTCTAAATAATTAACTCTAAACCAAACTAACACAC			mm10	ATACTTaCCAaCTCCTCTaaaTaaTTAaCTCTaaaCCAaaCTAaCACACr	F	T	C	False	Adamts17 (NM_001033877.4), Adamts17 (XM_006540844.3), Adamts17 (XM_006540843.3), Adamts17 (XM_006540842.3), Adamts17 (XM_006540845.3), nan (ENSMUST00000148538.7), E9Q4D1 (ENSMUST00000098382.9), D3YX90 (ENSMUST00000107478.8), nan (ENSMUST00000147880.7)		nan (ENSMUST00000207157.1)
cg30379274_97656110	0.0430193	31.65	0.000219675	0.00484572	0.00951494	0.0430193	0.0301492	Down	0.700829		12	12828384	ATAAATAAATAAAATCTACCTATTATCTACCRCCTTCTCAAACCAAACTC			mm10	TaaATaaATaaAaTCTACCTATTATCTaCCrCCTTCTCAaACCAAACTCr	R	B	C	False	Gm35155 (XR_872494.1), Gm35155 (XR_381275.3), Gm35155 (XR_872493.1)
cg45272799_35704315	0.0191868	17.9247	0.00173346	0.0136354	0.0267742	0.0191868	0.0134506	Down	0.701035		7	141327806	TCRTAAACTTTCRAAAAACTTCRAAACCATTCRTATTATCTAAATTCTAC			mm10	CrTAAaCTTTCraaAAaCTTCraaACCATTCrTATTATCTAaATTCTaCr	F	T	C	False	Deaf1 (NM_001282073.1), Deaf1 (XM_006536210.3), Deaf1 (XM_006536208.3), Tmem80 (XM_011249857.1), nan (ENSMUST00000155657.1)	Deaf1 (XM_006536213.1), Deaf1 (XM_006536212.1), Deaf1 (NM_001282072.1), Deaf1 (NM_016874.3), Deaf1 (NM_001282076.1), Deaf1 (XM_017322368.1), Deaf1 (XM_006536206.2), Deaf1 (XR_389957.2), Deaf1 (XM_006536204.2), Deaf1 (XM_006536205.2), Deaf1 (XM_006536207.2), Q9Z1T5 (ENSMUST00000080553.8), Q9D3H0 (ENSMUST00000126510.7), Q9D3H0 (ENSMUST00000145184.7), A0A1B0GRR4 (ENSMUST00000210830.1)	Tmem80 (NR_024509.1), Tmem80 (NM_001141950.1), Tmem80 (NM_027797.3), Tmem80 (XM_006536251.3), Tmem80 (XM_017312308.1), Deaf1 (XM_017322370.1), Deaf1 (XM_017322369.1), Deaf1 (XM_006536211.3), Deaf1 (XM_006536209.3), Q9D3H0 (ENSMUST00000133012.7), Q9D3H0 (ENSMUST00000026578.13), nan (ENSMUST00000128649.1), A0A1B0GT08 (ENSMUST00000210062.1), A0A1B0GRZ5 (ENSMUST00000211537.1), A0A1B0GS42 (ENSMUST0000…
cg31763882_65609403	0.0287539	20.5126	0.00109293	0.010772	0.0211517	0.0287539	0.0201746	Down	0.701631		13	69612629	AAAACCATCAAAACAACAAAAATCTTTACCTCTCTTACACRTCAAAATAC			mm10	aaACCATCAaAaCAaCAaaAATCTTTaCCTCTCTTaCACrTCAAAaTACr	R	B	C	False	Nsun2 (NM_145354.5), H3BJF3 (ENSMUST00000143716.7), nan (ENSMUST00000168625.1), Q1HFZ0 (ENSMUST00000109699.10), H3BKN0 (ENSMUST00000176485.7), Q1HFZ0 (ENSMUST00000022087.6), nan (ENSMUST00000127854.1)		Srd5a1 (NM_175283.3), Srd5a1 (XM_006517474.3), Srd5a1 (XM_006517473.3), nan (ENSMUST00000059235.8), A0A0R4J136 (ENSMUST00000091514.5)
cg30061365_3741223	0.00541107	17.0598	0.00204305	0.0148399	0.0291394	0.00541107	0.00379686	Down	0.701685	Red	11	102248910	AACAAAACTATTATTTTAACAACAACTTTAAAAACCACTCTAAATACACA	AACGAAACTATTATTTTAACGACGACTTTAAAAACCGCTCTAAATACACG	A	mm10	aaCraAaCTATTaTTTTaaCraCraCTTTaAAAaCCrCTCTaaaTaCACr	F	T	C	False	BC030867 (XM_006533040.1), BC030867 (NM_153544.3), Q32P12 (ENSMUST00000100392.4), Q32P12 (ENSMUST00000133930.7)
cg41165648_26686190	0.00552042	27.0909	0.000398471	0.00649156	0.0127467	0.00552042	0.00387439	Down	0.701828	Red	4	97777913	CCAAACAACAAAAAATACATACACATCTATATACAAACTAAAAATATACA	CCGAACGACGAAAAATACGTACACGTCTATATACGAACTAAAAATATACG	A	mm10	CCraaCraCraaaaaTaCrTaCACrTCTaTaTaCraaCTaaAaaTaTaCr	F	T	C	False	Nfia (XM_006502844.3), Nfia (XM_006502841.3), Nfia (NM_001122952.1), Nfia (XM_006502842.3), Nfia (XM_006502845.2), Nfia (XM_006502843.2), Nfia (NM_001122953.1), Nfia (NM_010905.3), F6S0S7 (ENSMUST00000146447.7), nan (ENSMUST00000147069.1), B1AUB6 (ENSMUST00000152023.7), Q02780 (ENSMUST00000075448.12), Q02780 (ENSMUST00000092532.12), B1AUC0 (ENSMUST00000107062.8), B1AUB9 (ENSMUST00000052018.11), B…		Gm38709 (XR_867945.1)
cg30830529_58755562	0.0722349	17.0581	0.00204372	0.0148421	0.0291435	0.0722349	0.0507009	Down	0.701889		12	77239744	CAAAATAATTAATAACCTAAATACCTCRATATCCCCTCCCTTTAATCTAC			mm10	AaaaTAaTTAATaaCCTaaaTaCCTCraTATCCCCTCCCTTTaATCTaCr	F	T	C	False	Fut8 (XM_011244145.2), Fut8 (NM_016893.5), Fut8 (NM_001252614.1), Fut8 (XM_011244144.2), Fut8 (NR_045554.1), Q9WTS2 (ENSMUST00000177595.8), Q9WTS2 (ENSMUST00000171770.9), nan (ENSMUST00000219289.1), nan (ENSMUST00000217879.1), Q9WTS2 (ENSMUST00000062804.7)		nan (ENSMUST00000219513.1)
cg43691008_2640508	0.0826729	50.4665	3.27977e-05	0.00210863	0.00414046	0.0826729	0.0580429	Down	0.70208	Red	6	90436526	TAAACATACACAAACAATATCTCTCTAAACATAAAAACATATACTACTCA	TAAACATACACAAACAATATCTCTCTAAACATAAAAACATATACTACTCG	A	mm10	TaAaCATaCACAAaCAaTaTCTCTCTaAaCATaAAaACATaTaCTaCTCr	F	T	C	False
rs214072736_68672475	0.0447188	12.875	0.00494405	0.023891	0.0469119	0.0447188	0.0314185	Down	0.702578	Red	2	138363227	AATAATCCTAAACCCAAATAAAATTAATATATACTTCAAATATCCAACTT	AATAATCCTAAACCCAAATAAAATTAATATATACTTCAAATATCCAACTA	A	mm10	aaTAATCCTaAaCCCAAATAAAATTAATaTaTaCTTCAaATATCCAACTw		T	C	True
cg45594209_94616461	0.064802	38.3638	0.000102272	0.00341599	0.00670756	0.064802	0.0455344	Down	0.70267	Red	8	37350713	AACCATATACTTCTATAACTACAAAAATCAATAATAACTTAACATTCACA	AACCATATACTTCTATAACTACGAAAATCAATAATAACTTAACATTCACG	A	mm10	AaCCATaTaCTTCTaTaaCTaCrAAAaTCAaTaaTaaCTTaACATTCACr	F	T	C	False	nan (ENSMUST00000210944.1), nan (ENSMUST00000209323.1)
cg34648722_1779464	0.177801	16.7171	0.00218386	0.0153692	0.0301786	0.177801	0.125028	Down	0.703189		17	12319369	CCTTTAAATTACAATCATACCTTCTAAAATCCAAATTCAATTCAAAAATC			mm10	CTTTaAaTTaCAATCATaCCTTCTaAAATCCAaATTCAaTTCAaAAATCr	F	T	C	False	4732491K20Rik (NR_045290.1), nan (ENSMUST00000181774.2), nan (ENSMUST00000233693.1)		Map3k4 (NM_011948.2), Map3k4 (XR_001782078.1), Map3k4 (XM_006523329.3), Map3k4 (XR_001782076.1), Map3k4 (XR_001782079.1), A0A3B2W3Y3 (ENSMUST00000233002.1), O08648 (ENSMUST00000233755.1), nan (ENSMUST00000232689.1), O08648 (ENSMUST00000089058.6), nan (ENSMUST00000232931.1), nan (ENSMUST00000233683.1)
cg40410121_52746941	0.0320661	23.7515	0.000648162	0.00826588	0.0162307	0.0320661	0.0225724	Down	0.703933		3	140669493	AAAATAACCTTCCCTTTCTAATTTTAATTTTATAAACCTATAATATACTC			mm10	AaaTAaCCTTCCCTTTCTAaTTTTAATTTTATaAaCCTaTaATATaCTCr	F	T	C	False
cg44526112_17624448	0.0289801	42.5095	6.72349e-05	0.00285371	0.00560349	0.0289801	0.0204024	Down	0.704013		7	45785191	AAAAAAACRTTATCATAACAACTAATTCCCRATTACATTAACTACCAAAC			mm10	AaaaAaCrTTaTCATaaCAACTaaTTCCCraTTaCATTaaCTaCCAaaCr	R	B	C	False	Lmtk3 (XM_006540961.3), Lmtk3 (NR_110987.1), Lmtk3 (NM_001005511.3), Lmtk3 (XM_017322327.1), A0A1B0GSR5 (ENSMUST00000209617.1), A0A1B0GRD8 (ENSMUST00000209701.1), A0A0R4J0W7 (ENSMUST00000072580.11)	Lmtk3 (XM_006540964.3), Lmtk3 (NM_001290990.1), A0A0R4J0W7 (ENSMUST00000120005.9), A0A3B2WCD2 (ENSMUST00000233503.1), A0A1B0GSU1 (ENSMUST00000211609.1)	Lmtk3 (XR_001785581.1), Lmtk3 (XM_006540965.2), nan (ENSMUST00000211309.1), nan (ENSMUST00000210021.1), nan (ENSMUST00000211779.1), A0A1B0GR49 (ENSMUST00000209739.1), A0A1B0GR61 (ENSMUST00000209351.1)
cg31419465_76672916	0.0201353	37.9723	0.000106606	0.00347241	0.00681834	0.0201353	0.0141834	Down	0.704404		13	33881799	CCATTTCATATCTTTAAATCCTATCTTTCTCTCTTACCCTAATTTAACTC			mm10	CATTTCATaTCTTTaAaTCCTaTCTTTCTCTCTTACCCTaATTTaACTCr	F	T	C	False	Serpinb6c (NM_148942.2), Serpinb6c (XM_017315652.1), Serpinb6c (XM_006516817.3), W4VSP4 (ENSMUST00000110273.8), W4VSP4 (ENSMUST00000172184.1)
cg28589708_16623128	0.0710075	35.1442	0.000145424	0.00399763	0.00784966	0.0710075	0.0500756	Down	0.705215		10	67785830	ATAAACTAAATTAAAACTAACTACTTTATCATTTTCTCTTCACCTTAAAC			mm10	TAAaCTaaaTTAAAaCTAACTaCTTTaTCATTTTCTCTTCACCTTAaACr	R	B	C	False	LOC102635169 (XR_001779806.1), LOC102635169 (XR_380531.3), nan (ENSMUST00000219006.1), nan (ENSMUST00000232007.1)
cg46485778_32776386	0.0152806	24.7161	0.000560396	0.00765617	0.0150335	0.0152806	0.0107827	Down	0.705648		9	20977032	ATAAATAAATATAATTTCCTCCATTTCCAAATCCCAAACATTAACCTAAC			mm10	TAaaTAAaTaTaATTTCCTCCATTTCCAaaTCCCAAaCATTAaCCTaaCr	F	T	C	False			S1pr2 (XM_006510019.3), S1pr2 (NM_010333.4), nan (ENSMUST00000214333.1), A0A1L1ST05 (ENSMUST00000214218.1), P52592 (ENSMUST00000054197.6)
cg44051484_9808408	0.0367903	28.5809	0.0003254	0.00587464	0.0115353	0.0367903	0.0259626	Down	0.705693		6	135543541	ATTACCTAACRAAAAACACAAAAACATATTCTCATACCCAATTCTAAAAC			mm10	TTaCCTaaCraaaaACACAaaaACATaTTCTCATaCCCAaTTCTAAAACr	R	B	C	False	LOC108169173 (XR_001785388.1)
cg34290017_20793387	0.0242832	36.3093	0.000127661	0.00375511	0.00737345	0.0242832	0.0171381	Down	0.705763		16	60799906	AAAAATCCTCTTATTCAAAACTTCACTCACCCCCTACAAAAATCAAAATC			mm10	aAAATCCTCTTaTTCAaaACTTCACTCACCCCCTACAAAAaTCAaAaTCr	F	T	C	False
cg30552430_69681553	0.0778461	33.66	0.000172552	0.00432421	0.00849093	0.0778461	0.0549743	Down	0.706193		12	36381991	TAACTAACRCCAATTACCTCTCCATAACCTACAAAATATAACTAATAAAC			mm10	aaCTaaCrCCAaTTACCTCTCCATAaCCTaCAAAaTaTAaCTaATaAaCr	R	B	C	True	Ispd (XM_006515244.3), Ispd (XM_011243909.2), Ispd (XM_011243907.2), Ispd (NM_001289504.1), Ispd (NM_001289502.1), Ispd (NM_178629.6), Ispd (XM_011243910.1), nan (ENSMUST00000171007.1), Q5RJG7 (ENSMUST00000221452.1), Q5RJG7 (ENSMUST00000062041.5), Q5RJG7 (ENSMUST00000220519.1), Q5RJG7 (ENSMUST00000221895.1), A0A1Y7VM96 (ENSMUST00000223205.1)	Ispd (NM_001289503.1), Q5RJG7 (ENSMUST00000223068.1), A0A1Y7VK76 (ENSMUST00000221177.1)
cg42118417_69629367	0.190983	13.1852	0.00460387	0.022975	0.0451131	0.190983	0.134878	Down	0.706232		5	48009222	TCCTTAAATATTAATTAAATAAACATTTAACACTACAATATACACACAAC			mm10	CCTTAaaTaTTAATTAAATaAACATTTAACACTaCAaTaTACACACAACr	R	B	C	True	Slit2 (XM_006503814.3), Slit2 (XM_006503813.3), Slit2 (XM_006503815.3), Slit2 (XM_006503816.3), Slit2 (NR_111900.2), Slit2 (NM_178804.5), Slit2 (NM_001291228.2), Slit2 (NM_001291227.2), Q9R1B9 (ENSMUST00000173107.7), nan (ENSMUST00000172998.7), G3X909 (ENSMUST00000033967.14), A0A140T8T2 (ENSMUST00000170109.8), G3UY21 (ENSMUST00000174313.7), G3UYX7 (ENSMUST00000174421.7), nan (ENSMUST00000197400.4…
cg28496157_60653448	0.0846864	19.177	0.00137923	0.01209	0.0237397	0.0846864	0.0598207	Down	0.706379		10	58255918	TTTAAATAATTCTCCCCATACCAAAATTTTCCRATTCATTAACCTTATAC			mm10	TTAAATAATTCTCCCCATaCCAAAaTTTTCCrATTCATTAACCTTATaCr	R	B	C	False	Gcc2 (XR_380438.3), Gcc2 (NM_027375.2), B2RSU7 (ENSMUST00000057659.13), E0CX24 (ENSMUST00000162984.1), E9PWI6 (ENSMUST00000162041.7), E0CYI9 (ENSMUST00000162860.7), E0CY89 (ENSMUST00000160427.1), nan (ENSMUST00000161570.1)
cg30832906_76622376	0.0178152	31.8067	0.000215487	0.00480214	0.00942939	0.0178152	0.0125929	Down	0.706861		12	77647958	TCTATATACAAATTACTTTCCCTATAAAATCACTCATTAAAACAAACCTC			mm10	CTaTaTACAAATTaCTTTCCCTATAAaaTCACTCATTAAAACAaACCTCr	F	T	C	False
cg44940612_25652405	0.0494038	44.7862	5.41653e-05	0.00259068	0.005087	0.0494038	0.0349485	Down	0.707405		7	103451313	AAATCCTAAACTTATAAATACCTTCCCCACTAAAAAATAACAATAAACTC			mm10	aATCCTaaACTTaTAAATaCCTTCCCCACTAaAaAaTAACAaTaaACTCr	R	B	C	False	Q8VGZ8 (ENSMUST00000217250.1), Q8VGZ8 (ENSMUST00000214631.1)	Olfr606 (NM_147094.1), Q8VGZ8 (ENSMUST00000098200.1)
cg46177364_41609961	0.0429724	26.6926	0.000421245	0.00667212	0.0131012	0.0429724	0.0304132	Down	0.707738		8	111989964	ACTTATTAAACCRAAACACTAAAAAATATTCAACCTCTAAAAATCCACTC			mm10	CTTATTAAACCrAAACACTAaaAAaTaTTCAaCCTCTaAaAaTCCACTCr	R	B	C	False	Adat1 (XM_006531076.3), Adat1 (XM_006531075.3), Adat1 (NM_013925.4), Q9JHI2 (ENSMUST00000034427.11), Q9JHI2 (ENSMUST00000139820.7), D3Z6J6 (ENSMUST00000120457.1)
cg44181650_51621531	0.0206793	14.8026	0.00322578	0.0189181	0.0371471	0.0206793	0.0146371	Down	0.707812		7	3291530	TTCCTAAACAATAACTTCAAACRATACTAAAAACCTCTATCACTAATTCC			mm10	TCCTaAaCAATaACTTCAAACrATaCTaaAaaCCTCTATCACTAaTTCCr	F	T	C	False	Myadm (NM_001093764.1), Myadm (NM_016969.2), Myadm (NM_001093765.1), Q0VE46 (ENSMUST00000203328.2), nan (ENSMUST00000203600.1), Q0VE46 (ENSMUST00000096744.7), Q0VE46 (ENSMUST00000203566.2), A0A0N4SW94 (ENSMUST00000204541.1)		Myadm (XM_006540171.3), Myadm (NM_001093766.1)
cg32466571_54753433	0.0397548	34.8288	0.000150733	0.00406362	0.00797924	0.0397548	0.028151	Down	0.708114		14	50362498	ACTAAAACATCTAAAAAATAAACTCCTAAAAATTACTATTCATCTCCAAC			mm10	CTaAaaCATCTaAaaAATAAACTCCTaaAaaTTaCTaTTCATCTCCAaCr	R	B	C	False	Tlr11 (NM_205819.3), V9GWT0 (ENSMUST00000185091.1), Q6R5P0 (ENSMUST00000063570.6)
cg38308900_97719220	0.0550033	65.7116	1.04877e-05	0.00132733	0.00260632	0.0550033	0.038958	Down	0.708285		2	39325788	TACACAAACTCRACTACAAAAACAAACAACTTAATTTCATTTTCTCACTC			mm10	ACACAaaCTCraCTaCAAaAaCAaACAACTTAaTTTCATTTTCTCACTCr	F	T	C	False
cg29222740_44603545	0.0207463	17.7018	0.0018075	0.0139245	0.0273419	0.0207463	0.0146974	Down	0.708434		11	7161816	TAACCACCTCCTCTATTACCCCCTAATAAATATTAACTATATAACATCTC			mm10	aaCCACCTCCTCTaTTaCCCCCTAaTaaATaTTaaCTATATaACATCTCr	F	T	C	False	Adcy1 (NM_009622.1), O88444 (ENSMUST00000020706.4), nan (ENSMUST00000135398.1)
cg44790964_51737552	0.0220248	21.9228	0.000864645	0.00954312	0.0187387	0.0220248	0.0156209	Down	0.709242		7	81789369	ACTTAACCTCTATTAAACTCCTATATAATTCCACAATACCTAAAAAAACC			mm10	CTTaaCCTCTaTTAaACTCCTaTaTaaTTCCACAATaCCTAAaAAAaCCr	F	T	C	False	3110040N11Rik (XM_011250897.2), 3110040N11Rik (XM_011250896.2), 3110040N11Rik (XM_006541114.3), 3110040N11Rik (NM_026077.3), Q9CRC3 (ENSMUST00000026092.8), nan (ENSMUST00000142557.7), D6RIL2 (ENSMUST00000152620.1)	nan (ENSMUST00000208375.1)	nan (ENSMUST00000141075.7), nan (ENSMUST00000154937.7)
cg42516873_81754883	0.0498518	35.581	0.000138436	0.00390291	0.00766367	0.0498518	0.0353735	Down	0.709574		5	103937370	ATACCAAAAACCAAACACTAAAAAACRATATAAACCATTATTTAAACCCC			mm10	TaCCAaaaaCCAaaCACTAaaaaaCrATaTaAaCCATTaTTTaAaCCCCr	F	T	C	False
cg37096091_19666427	0.0285956	54.5369	2.35603e-05	0.00183235	0.00359797	0.0285956	0.0203068	Down	0.710138	Red	1	75236672	ATCAAATTACTAAACTTAAAAAATTCAAATAAAACTCCCCACTCCTACCA	ATCGAATTACTAAACTTAAAAAATTCGAATAAAACTCCCCACTCCTACCG	A	mm10	ATCraaTTACTAaACTTAaaaaaTTCraaTAaaaCTCCCCACTCCTaCCr	F	T	C	False	Dnajb2 (XM_006496511.1), Dnajb2 (XR_001785224.1), Dnajb2 (NM_001159884.1), Dnajb2 (NM_020266.2), Dnajb2 (NM_178055.4), Dnajb2 (NM_001159883.1), Q9QYI5 (ENSMUST00000188931.6), Q9QYI5 (ENSMUST00000055223.13), Q9QYI5 (ENSMUST00000082158.12), Q9QYI5 (ENSMUST00000188346.6), Q9QYI5 (ENSMUST00000188290.6), A0A087WPZ9 (ENSMUST00000185403.6), Q9QYI5 (ENSMUST00000187058.6), A0A087WR37 (ENSMUST00000185654.2)	Dnajb2 (NM_001159885.1), nan (ENSMUST00000186600.1)	nan (ENSMUST00000188628.1)
cg44542152_73774579	0.0215568	26.7883	0.000415633	0.00662571	0.0130101	0.0215568	0.0153123	Down	0.710322		7	46920261	CCCRAAACACCTCTAATTATCACATCCRTTTTTATTACTACAATTTAAAC			mm10	CCrAaaCACCTCTaATTATCACATCCrTTTTTaTTACTaCAaTTTAAACr	R	B	C	False			Tsg101 (NM_021884.3), Tsg101 (XM_006540790.3), Tsg101 (XR_391333.3), Tsg101 (XM_006540788.3), Tsg101 (XM_006540789.3), A0A1B0GS10 (ENSMUST00000210664.1), D3Z0S9 (ENSMUST00000156335.8), D3Z2V5 (ENSMUST00000143413.2), A0A1B0GRX2 (ENSMUST00000211076.1), Q61187 (ENSMUST00000014546.14)
cg34886742_58691267	0.0047413	45.4547	5.09227e-05	0.00252579	0.0049596	0.0047413	0.00336891	Down	0.710545	Red	17	35910059	AAAATAAAAACTTACCAACCCTCTTAACAAAAATAACATTATATAAAACA	AAAATAAAAACTTACCGACCCTCTTAACGAAAATAACGTTATATAAAACG	A	mm10	aAaATAAAaACTTACCraCCCTCTTAaCraAAaTaACrTTaTaTaaaaCr	F	T	C	False	Atat1 (NM_001142744.1), Atat1 (XR_001782120.1), Atat1 (XM_017317672.1), Atat1 (XM_017317674.1), Atat1 (XM_017317671.1), Atat1 (XM_017317673.1), Atat1 (XR_001782121.1), Atat1 (NM_001142745.1), Atat1 (NM_028476.4), Atat1 (XM_017317675.1), Atat1 (XR_385372.3), Atat1 (XM_006524991.3), LOC102635200 (XR_385567.3), nan (ENSMUST00000149452.1), Q8K341 (ENSMUST00000061052.11)	Atat1 (XM_017317676.1), nan (ENSMUST00000174436.1), F7CID0 (ENSMUST00000137182.7), Q8K341 (ENSMUST00000141662.7), Q8K341 (ENSMUST00000056034.12), nan (ENSMUST00000127959.7), Q8K341 (ENSMUST00000077494.12), Q8K341 (ENSMUST00000149277.7)	Atat1 (XM_011246654.2), Atat1 (XM_006524989.3), F7BUT2 (ENSMUST00000126744.7), nan (ENSMUST00000130309.7), nan (ENSMUST00000151009.7), nan (ENSMUST00000137069.7), B8JJ72 (ENSMUST00000141132.1), nan (ENSMUST00000140990.7)
cg47822411_50716388	0.104998	138.395	3.52022e-07	0.000397059	0.000779656	0.104998	0.0746584	Down	0.711048		X	92398165	TAAATTAAACATTTCAATCTAAATATATCTACTTATCCCTTACCAAAACC			mm10	AaATTaAACATTTCAATCTaAATATaTCTACTTATCCCTTaCCAAaACCr	F	T	C	False	Mageb18 (NM_173783.3), Q8BQR7 (ENSMUST00000113955.1)
cg32566338_47705566	0.0422724	24.8874	0.000546341	0.00756816	0.0148607	0.0422724	0.0300887	Down	0.71178		14	61557163	TAACAAAACCTTCTATACTATTTATAAAATCTAAAACTCCAACCCTAACC			mm10	aACAaaaCCTTCTaTaCTaTTTATAaaaTCTaaAACTCCAaCCCTaACCr	R	B	C	False			Spryd7 (XM_011245148.1), Spryd7 (NM_025697.4), Spryd7 (NM_001310603.1), Q3UBW1 (ENSMUST00000100496.4), Q3TFQ1 (ENSMUST00000022497.14)
cg47268934_32737346	0.0306474	12.8058	0.00502411	0.0240999	0.047322	0.0306474	0.0218248	Down	0.712124		9	111057366	CTTCCCRACTAATACCACTTACTTCCATATTCTCTAATAAATATAAACAC			mm10	TTCCCrACTaATACCACTTaCTTCCATaTTCTCTaaTaAaTATaaACACr	F	T	C	True	Ccrl2 (NM_001302376.1), O35457 (ENSMUST00000199839.4)	Ccrl2 (NM_001302377.1), Ccrl2 (NM_017466.5), A0A0G2JFB5 (ENSMUST00000195968.1), O35457 (ENSMUST00000111888.2)
cg44510227_89651992	0.00537373	25.4306	0.000504496	0.00728289	0.0143005	0.00537373	0.0038269	Down	0.71215	Red	7	44892632	ATTTCAACTCCAAAATAATAACCAAATATACCATTTTTCAATTTATTTCA	ATTTCGACTCCAAAATAATAACCGAATATACCGTTTTTCGATTTATTTCG	A	mm10	ATTTCrACTCCAAaATaaTaACCraATaTaCCrTTTTTCrATTTATTTCr	R	B	C	False	Med25 (XM_017312366.1), Med25 (XM_006541262.2), Med25 (XM_006541261.1), Med25 (XM_006541263.1), Med25 (XM_017312367.1), Med25 (XM_006541264.1), Q8VCB2 (ENSMUST00000003049.7)		Med25 (NM_029365.2), Med25 (XM_006541265.2), Med25 (XM_017312368.1), Med25 (XM_006541266.1), A0A140LHI1 (ENSMUST00000207490.1), A0A140LHQ0 (ENSMUST00000208551.1), A0A140LHG7 (ENSMUST00000208253.1), A0A140LHM8 (ENSMUST00000208556.1), A0A140LIH0 (ENSMUST00000207654.1), nan (ENSMUST00000207196.1), A0A140LJ84 (ENSMUST00000207788.1), Q8VCB2 (ENSMUST00000207278.1)
cg30377874_22606291	0.0893699	37.5265	0.000111812	0.00356009	0.00699051	0.0893699	0.0636682	Down	0.712412		12	12684773	ATAAAACATATAATTATTATTTTCRATCCCTCATAACCCCTAAAAATACC			mm10	TaAAaCATATAaTTATTaTTTTCrATCCCTCATAaCCCCTaaaaATaCCr	R	B	C	False
cg29956875_46654288	0.0415796	14.7316	0.00327486	0.0190573	0.0374205	0.0415796	0.0296315	Down	0.712644	Red	11	94733016	ACTATAAACACATTCCCACAAAAAAACAATATTTACTTCCTAAATTCTCA	ACTATAAACACATTCCCACAAAAAAACAATATTTACTTCCTAAATTCTCG	A	mm10	aCTaTAaACACATTCCCACAAaaaaaCAaTaTTTaCTTCCTaaaTTCTCr	F	T	C	False
cg44940662_27645389	0.185818	18.3248	0.0016095	0.0131021	0.025727	0.185818	0.132504	Down	0.713086		7	103460123	AATCTAACCCTAAAACATATAACATTCAATAAAAACACTCAATAAAATTC			mm10	ATCTAaCCCTaAAACATATAACATTCAATAAAAACACTCAATaaaATTCr	F	T	C	False	A0A2I3BR67 (ENSMUST00000214347.1)
cg36744916_93604951	0.0297979	21.3087	0.000956213	0.0100452	0.0197245	0.0297979	0.0212592	Down	0.713446	Red	1	26877035	CTTTCACCCTAACAAAATAAACCTACTAAAACAATAATATCAAAACATCA	CTTTCACCCTAACAAAATAAACCTACTAAAACAATAATATCAAAACATCG	A	mm10	CTTTCACCCTaACAAAATAaACCTACTAAAaCAATaATaTCAaAaCATCr	R	B	C	False
cg44510287_44632374	0.023968	59.7227	1.59204e-05	0.00159178	0.00312559	0.023968	0.0171093	Down	0.71384		7	44896069	CTTAACAAACAATACTTATCRCCATCTTTATTAAAATCATAATAACTTCC			mm10	TTaaCAAaCAATACTTaTCrCCATCTTTaTTAaaaTCATaATaACTTCCr	R	B	C	False	nan (ENSMUST00000208484.1)	Fuz (NM_027376.3), Fuz (XM_006541194.3), Fuz (XM_006541191.3), Fuz (XM_006541193.3), Fuz (XM_006541192.3), E9QL29 (ENSMUST00000071207.13), A0A140LI68 (ENSMUST00000208600.1), nan (ENSMUST00000208291.1), Q3UYI6 (ENSMUST00000209132.1), nan (ENSMUST00000207480.1), A0A140LHG6 (ENSMUST00000207069.1), A0A140LI55 (ENSMUST00000209039.1), A0A140LJ73 (ENSMUST00000207154.1), A0A140LIH3 (ENSMUST00000207939.2)…	A0A140LI92 (ENSMUST00000208908.1), A0A140LIV8 (ENSMUST00000209163.1)
cg31184901_97657506	0.0243319	20.7149	0.00105608	0.010588	0.0207903	0.0243319	0.0173698	Down	0.713868	Red	12	115616792	CTATACCTAAACTCATACTAATCACTCTCTACATCCATATTTCAAAATCA	CTATACCTAAACTCATACTAATCACTCTCTACATCCATATTTCAAAATCG	A	mm10	CTaTaCCTaAACTCATACTAaTCACTCTCTaCATCCATATTTCAAAATCr	R	B	C	False	nan (ENSMUST00000197453.1)	nan (ENSMUST00000200528.1)
cg45934309_70730509	0.00699077	23.8474	0.000638731	0.00819572	0.0160929	0.00699077	0.0049928	Down	0.714198	Red	8	85037238	AAACAAATTCAAATACCACAAAATACAAACCAATAAAACAACTAAAATCA	GAACAAATTCGAATACCACGAAATACGAACCAATAAAACGACTAAAATCG	T	mm10	raaCAaaTTCraaTaCCACrAaATaCraaCCAaTaaaaCraCTaaaaTCr	R	B	C	False	Tnpo2 (XM_017312647.1), Tnpo2 (XM_011248344.2), Tnpo2 (XM_017312648.1), Tnpo2 (XM_017312650.1), Tnpo2 (XM_017312649.1), Tnpo2 (XM_011248346.2), Tnpo2 (NM_145390.4), Tnpo2 (XR_878792.2), Tnpo2 (XM_011248343.2), Tnpo2 (XM_011248345.2), Tnpo2 (XM_011248342.2), Tnpo2 (NM_001122843.1), E9PV58 (ENSMUST00000093360.11), Q99LG2 (ENSMUST00000211601.1), E9PV58 (ENSMUST00000166592.1)		A0A1B0GT37 (ENSMUST00000210945.1), nan (ENSMUST00000210576.1)
cg44956603_97720124	0.12793	40.6249	8.10044e-05	0.0030826	0.00605294	0.12793	0.0913882	Down	0.714361		7	106405850	AATACCATACTAATTTTATTTCAACAACCATATAACATAACAAATACCTC			mm10	aTACCATaCTAATTTTATTTCAACAACCATaTAaCATaACAAATaCCTCr	F	T	C	False
cg37681368_65719175	0.00502318	20.0911	0.00117482	0.0111458	0.0218856	0.00502318	0.00358936	Down	0.71456	Red	1	160792757	AACTCTAAACAACAAATAAAACTCAAACATCTAACAAAATTATTATTCCA	AACTCTAAACGACGAATAAAACTCGAACGTCTAACAAAATTATTATTCCG	T	mm10	AaCTCTaaaCraCraaTaaaACTCraaCrTCTaACAaAaTTaTTaTTCCr	R	B	C	False	Rabgap1l (XM_006496875.1), Rabgap1l (XM_006496877.2), Rabgap1l (XM_006496876.1), Rabgap1l (XM_006496878.3), Rabgap1l (NM_013862.5), Rabgap1l (XM_006496879.3), A6H6A9 (ENSMUST00000028049.12), A6H6A9 (ENSMUST00000195442.5), A0A0A6YWY0 (ENSMUST00000193810.1)
cg34448271_66724348	0.0160797	76.4256	5.36979e-06	0.00103647	0.0020352	0.0160797	0.0115038	Down	0.715423		16	87699403	CAACATAAACAAAATAAATCTCRATATTAACRACACCAACTTTTATATTC			mm10	AaCATAaaCAaAaTaaaTCTCrATaTTAACrACACCAaCTTTTaTaTTCr	R	B	C	False	Bach1 (NM_007520.2), Q3URL4 (ENSMUST00000026703.5), nan (ENSMUST00000151046.1), nan (ENSMUST00000156958.1)
cg43796884_93697229	0.0532584	12.4143	0.00550721	0.0253702	0.0498163	0.0532584	0.0381093	Down	0.715554		6	103156777	ATACTTACTTTAAAAAATAACACRCACATATAACACTCTCTCTACTATCC			mm10	TaCTTaCTTTaAaAAATaACACrCACATATAaCACTCTCTCTaCTaTCCr	F	T	C	False
cg29263755_47713972	0.0267739	56.7187	1.99033e-05	0.00172935	0.00339572	0.0267739	0.0191586	Down	0.715571		11	14178920	AAATTAATCTTATATCTTCTCACCTCAAAAATACAAACCTAAAATAAATC			mm10	aATTAATCTTaTaTCTTCTCACCTCAAAaATACAAACCTaAAATaAATCr	R	B	C	False	4930554G24Rik (NR_131011.1), nan (ENSMUST00000126260.1)
cg31239686_76793233	0.0454815	18.9207	0.00144405	0.0123792	0.0243076	0.0454815	0.0325738	Down	0.716199		13	7176079	AAAATTTTTTCACTTTTAAATAATCTTTAACTATAACCTCCCCCAATCTC			mm10	AAaTTTTTTCACTTTTAAATaATCTTTaaCTaTAaCCTCCCCCAaTCTCr	F	T	C	False		nan (ENSMUST00000221816.1)	Gm40663 (XR_873115.1)
cg46807412_1719175	0.0201173	25.1542	0.000525283	0.00742893	0.0145873	0.0201173	0.0144082	Down	0.71621		9	58422812	CAACTCAAATAACAAAACACTTACCTAATAAACATAATACCTTAAAAATC			mm10	AaCTCAaaTaaCAaAaCACTTaCCTAaTAAaCATAATaCCTTaaaaaTCr	F	T	C	False
cg47451534_9722424	0.0301151	19.8485	0.00122528	0.0113654	0.0223169	0.0301151	0.0215694	Down	0.716234	Red	X	10944678	CCATTAAAAACCCAAACTACATTTATTATCTTAATCTAACATATCAAACA	CCATTAAAAACCCAAACTACATTTATTATCTTAATCTAACATATCAAACG	T	mm10	CCATTaaAaACCCAAaCTACATTTATTaTCTTaaTCTAaCATaTCAaACr	F	T	C	False
cg42869738_52647125	0.0219444	17.3041	0.00194928	0.014483	0.0284384	0.0219444	0.0157187	Down	0.716297		5	133920056	CCAATCCTTTCAAACATAATATAAACATCTTCCCATACTACTCAAAAATC			mm10	CAATCCTTTCAAACATaaTATaAaCATCTTCCCATaCTaCTCAaaaATCr	R	B	C	False		nan (ENSMUST00000196197.1)
cg36555276_78762261	0.0158201	75.892	5.54053e-06	0.00104407	0.00205012	0.0158201	0.0113329	Down	0.716359		19	56548317	AAATAAAACACACAAATAAACAAACTTTTCTTAAATCRACTCTTTTAAAC			mm10	AaTaaaACACACAAATaaaCAaaCTTTTCTTAAaTCraCTCTTTTAAACr	R	B	C	False	Nhlrc2 (NM_025811.3), Q8BZW8 (ENSMUST00000071423.6)	Dclre1a (XR_877682.2), Dclre1a (XM_011247297.2), Dclre1a (XM_006527218.2), Dclre1a (XR_001782604.1), Dclre1a (XM_006527216.1), Dclre1a (NM_018831.4), Dclre1a (XM_006527217.2), S4R284 (ENSMUST00000183143.7), S4R1N2 (ENSMUST00000182276.1)	Nhlrc2 (XR_001782612.1), nan (ENSMUST00000182058.7), S4R1T3 (ENSMUST00000182059.1)
cg39415095_29791940	0.0700703	30.8929	0.000241347	0.00503702	0.00989059	0.0700703	0.0502164	Down	0.716656		2	179773091	ATCCACTTCACAAAAATTCACAACAAACAACTCAACCAAAAATCAAAAAC			mm10	TCCACTTCACAaAAaTTCACAaCAaaCAaCTCAaCCAaAaaTCAaaAACr	R	B	C	False	Cdh4 (NM_001316723.1), Cdh4 (NM_009867.3), Cdh4 (XM_011239922.1), Cdh4 (XM_011239921.1), P39038 (ENSMUST00000000314.12), Q80ZV4 (ENSMUST00000108911.1), nan (ENSMUST00000124708.1)
cg44110089_59766108	0.0198637	35.8398	0.000134487	0.00385068	0.00756112	0.0198637	0.0142421	Down	0.716991		6	142345562	AAAATATAAACRTAATAACAACCRAAAAATCTACCTCCAAATTTTCAAAC			mm10	AaATaTaaaCrTaaTAACAaCCraAAAaTCTaCCTCCAaATTTTCAAACr	R	B	C	False		Pyroxd1 (XM_006506955.2), Pyroxd1 (NM_183165.3), Q3TMV7 (ENSMUST00000041852.7), nan (ENSMUST00000204971.1), nan (ENSMUST00000137098.7)	Pyroxd1 (XM_006506954.3), nan (ENSMUST00000123289.1)
cg36047475_81704974	0.0229222	16.8337	0.00213467	0.0151876	0.0298221	0.0229222	0.0164363	Down	0.717046	Red	18	86964939	CTACAAAACAAAAAAACACATATCTTCCATCTCCTCCTTACAATAAAACA	CTACAAAACAAAAAAACACATATCTTCCATCTCCTCCTTACAATAAAACG	A	mm10	CTaCAAaaCAaaAAaACACATaTCTTCCATCTCCTCCTTaCAaTAAAACr	R	B	C	False
cg40460817_60807499	0.00725674	128.926	4.90488e-07	0.000444534	0.000872876	0.00725674	0.00520803	Down	0.717682	Red	3	146521452	ATAAAACAAAACACTAATTCCAAAACTTAACAACCCCAAAAATAAAACCA	ATAAAACAAAACGCTAATTCCGAAACTTAACGACCCCGAAAATAAAACCG	A	mm10	ATAAAaCAAAaCrCTAaTTCCraAACTTaaCraCCCCraAAaTAAAACCr	F	T	C	False		Rpf1 (NM_027371.3), Rpf1 (NM_027332.3), Rpf1 (XM_006502050.3), Rpf1 (XM_006502051.3), A0A0G2JFR7 (ENSMUST00000199079.1), Q7TND5 (ENSMUST00000029838.10)	nan (ENSMUST00000196909.1)
cg34959714_9635832	0.146774	49.8534	3.45409e-05	0.0021494	0.00422051	0.146774	0.105358	Down	0.717826		17	46082005	AAACTAACTAAAATAAATACACACTCAATAAAACAAAATATATCACAAAC			mm10	aaCTaaCTaaAaTAAATACACACTCAaTaaaACAAAaTaTaTCACAaaCr	F	T	C	False	nan (ENSMUST00000233284.1)
cg46790869_26715417	0.00531363	18.2201	0.00164087	0.01323	0.0259782	0.00531363	0.00381589	Down	0.718131	Red	9	56937478	AAAACAAAATCTTTCTACATCAAAACAAAAATTACACTAAATTTTCAACA	AAAACGAAATCTTTCTACGTCGAAACGAAAATTACGCTAAATTTTCAACG	A	mm10	aAaaCraaaTCTTTCTACrTCrAaaCraAAATTACrCTAaATTTTCAACr	F	T	C	False	Q921Y2 (ENSMUST00000034827.9)	Imp3 (NM_133976.2)
cg37031426_27799231	0.0886957	51.1087	3.10839e-05	0.00207223	0.00406899	0.0886957	0.0637326	Down	0.718553	Grn	1	66816981	TTAACTAACACATACACAAAAAACAAAACACATAATTTTTCTTAAACACA	TTAACTAACGCGTACGCAAAAAACGAAACACGTAATTTTTCTTAAACACG	G	mm10	TTaaCTaaCrCrTaCrCAaAAaaCraAACACrTaaTTTTTCTTaaaCACr	R	B	C	False	Kansl1l (NM_177645.4), Kansl1l (NM_001122738.1), Kansl1l (XM_011238571.1), Kansl1l (XM_006496249.2), Kansl1l (XM_011238570.1), Kansl1l (XM_011238576.1), Kansl1l (XM_011238579.1), Kansl1l (XM_011238580.1), Kansl1l (XM_011238578.1), Kansl1l (XM_017322316.1), Kansl1l (XR_001785576.1), Kansl1l (XM_006496241.2), Kansl1l (XM_017322311.1), Kansl1l (XM_017322317.1), Kansl1l (XM_006496246.2), Kansl1l (XM_…	Kansl1l (XM_011238583.2), Kansl1l (XM_011238573.2), Kansl1l (XM_011238575.2)
cg47841068_97782451	0.0423445	31.058	0.000236408	0.00499706	0.00981212	0.0423445	0.0304382	Down	0.718824		X	95488530	ACATATAACTTACTACCACCTTAACTAATAACAAAATATAATACATAAAC			mm10	CATATAaCTTACTACCACCTTaaCTAATAACAAAATaTAATaCATaAaCr	F	T	C	False	Asb12 (XM_011247674.2), Asb12 (NM_001313743.1), A0A1B0GSW9 (ENSMUST00000134899.2)
cg40426103_87670977	0.189279	23.3081	0.000694017	0.00854503	0.0167788	0.189279	0.136099	Down	0.719037		3	143104188	TCTCTTCTAAAAACTCCACCCCTTAAACTCTTAAAAATCATCTATACATC			mm10	CTCTTCTAAaAACTCCACCCCTTaaaCTCTTAAAAATCATCTATaCATCr	F	T	C	False
cg30313875_59623212	0.0725236	42.1858	6.93877e-05	0.00288926	0.00567329	0.0725236	0.0521723	Down	0.719383		12	3573138	AATCAAAAAAACCTTCCAACATTCTCTACAAACRTTTATTAATTAACTAC			mm10	ATCAaaaAaACCTTCCAaCATTCTCTaCAAaCrTTTATTaATTAaCTACr	R	B	C	False	Dtnb (NM_001162465.1), Dtnb (NR_027870.1), Dtnb (NR_027869.1), Dtnb (XM_011243814.2), Dtnb (XM_006514959.3), Dtnb (XM_017314955.1), Dtnb (XM_017314953.1), Dtnb (XM_017314957.1), Dtnb (XM_017314952.1), Dtnb (XM_017314954.1), Dtnb (XM_006514961.3), Dtnb (XM_006514960.3), Dtnb (XM_006514958.3), Dtnb (XM_011243813.2), Dtnb (XM_017314958.1), Dtnb (XM_017314956.1), Dtnb (XM_017314951.1), Dtnb (NM_00788…
cg29004929_2600469	0.113979	12.4987	0.00539849	0.0250867	0.0492597	0.113979	0.0820231	Down	0.719635	Red	10	114369297	TACCTTTAAATTTCACATATATAAATTTTTCATTCCTATAATATAAAACA	TACCTTTAAATTTCACATATATAAATTTTTCATTCCTATAATATAAAACG	T	mm10	TaCCTTTaaaTTTCACATaTATAaaTTTTTCATTCCTATaaTaTAAAACr	R	B	C	False
cg46566412_53654564	0.0106014	43.9352	5.8659e-05	0.00268374	0.00526973	0.0106014	0.00763148	Down	0.719856	Red	9	31280393	AATCTCCTTTTAACTTCTCTACCAACTAAATTAACATCCCAAAATTTTCA	AATCTCCTTTTAACTTCTCTACCGACTAAATTAACGTCCCAAAATTTTCG	A	mm10	AaTCTCCTTTTaaCTTCTCTaCCrACTaAATTAaCrTCCCAaaATTTTCr	R	B	C	False	Prdm10 (XM_011242568.2), Prdm10 (XR_870532.2), Prdm10 (XM_006510469.3), Prdm10 (XM_006510468.3), Prdm10 (XM_006510464.3), Prdm10 (XM_006510470.3), Prdm10 (XM_006510467.3), Prdm10 (XM_006510471.3), nan (ENSMUST00000214795.1)	Q3UTQ7 (ENSMUST00000117389.7), A0A1L1SRM4 (ENSMUST00000215499.1)	Gm10910 (XM_011242639.1)
cg34544871_45687156	0.00928074	57.058	1.93979e-05	0.0017142	0.00336596	0.00928074	0.00668292	Down	0.720084	Red	16	95991093	AATTTCCTCCACAAATAAATCCTTACAAAAAAATCACCAAATATAAAACA	AATTTCCTCCACGAATAAATCCTTACAAAAAAATCGCCGAATATAAAACG	T	mm10	aaTTTCCTCCACraaTaaaTCCTTaCAaaAaaaTCrCCraaTaTaaAaCr	R	B	C	False		Psmg1 (NM_019537.2), Q9JK23 (ENSMUST00000023630.15)	nan (ENSMUST00000233134.1), A0A3B2WB82 (ENSMUST00000233128.1), A0A3B2W3V4 (ENSMUST00000233590.1)
cg46484382_97744223	0.00651493	15.569	0.00274913	0.0173744	0.034116	0.00651493	0.00469297	Down	0.72034	Red	9	20898537	CTACATAAAATTAAAACTTCAAAATACCAACTAACAACTTTAAATATACA	CTACGTAAAATTAAAACTTCGAAATACCGACTAACGACTTTAAATATACG	A	mm10	CTaCrTaaAaTTAAaACTTCrAaATaCCrACTaaCrACTTTaAaTATaCr	F	T	C	False	Eif3g (NM_016876.3), Q9Z1D1 (ENSMUST00000004206.9), nan (ENSMUST00000213454.1), nan (ENSMUST00000216133.1)
cg31045736_76700471	0.0602908	35.4483	0.000140515	0.00392858	0.00771407	0.0602908	0.0434321	Down	0.720377		12	103301479	AACCTAATTATCTTCTATAATATATTCATTCCCTCAAACTATCAATATTC			mm10	aCCTaaTTATCTTCTaTaATaTaTTCATTCCCTCAaACTaTCAaTATTCr	R	B	C	False
cg45528623_98747130	0.0451346	44.0795	5.78664e-05	0.00266274	0.00522851	0.0451346	0.0325493	Down	0.721161		8	29336714	AAAAATATAAACAATACAACATAAAAACACCAATACATAAAATCTACCAC			mm10	aaAATaTaAACAaTACAACATAAAAaCACCAaTACATaAAATCTACCACr	F	T	C	True
cg42336580_41730905	0.0555984	41.9692	7.08741e-05	0.00291406	0.00572199	0.0555984	0.0401039	Down	0.721315		5	77984547	TATAAACTACTTCTTAACCTCTCTAATTATTTTACCCATTATACAAAAAC			mm10	aTaaACTaCTTCTTAACCTCTCTaATTaTTTTaCCCATTaTACAaAAACr	F	T	C	False
cg44696372_69666547	0.0965563	66.3581	1.00459e-05	0.00130646	0.00256533	0.0965563	0.0696674	Down	0.721521		7	70366642	TAATTATTTTCRATTTTCTACTAAAACTAAACCRAATTACTCCAACCTCC			mm10	AaTTaTTTTCraTTTTCTaCTAAaACTaAaCCraaTTaCTCCAaCCTCCr	F	T	C	False	Nr2f2 (NM_183261.3), B130024G19Rik (NR_045850.1), D3YYP4 (ENSMUST00000089565.5), nan (ENSMUST00000208041.1), nan (ENSMUST00000189966.6)
cg35832427_13677462	0.0678874	21.1242	0.000985985	0.0102181	0.020064	0.0678874	0.0490426	Down	0.72241	Red	18	64850475	ACAAACCTAACTTCATTAACTTCACCAAAAATCCTAACTCAAAATTTACA	ACAAACCTAACTTCGTTAACTTCACCAAAAATCCTAACTCAAAATTTACG	A	mm10	aCAaaCCTaaCTTCrTTaaCTTCACCAaaAATCCTaACTCAaaATTTaCr	F	T	C	False
cg28678374_26636242	0.00683305	29.465	0.000289644	0.00553935	0.010877	0.00683305	0.00493642	Down	0.722432	Red	10	77033380	CACAAAATAATACAAAATACAATTCTATTCCTTCCAATATCCTAAAAACA	CACGAAATAATACAAAATACGATTCTATTCCTTCCGATATCCTAAAAACG	T	mm10	CACraaaTAaTaCAAaaTACraTTCTaTTCCTTCCraTaTCCTaAAaACr	F	T	C	False	Slc19a1 (XM_006513416.2), Slc19a1 (XM_006513417.2), Slc19a1 (NM_001199271.1), Slc19a1 (XM_006513419.3), Slc19a1 (XM_006513415.3), Slc19a1 (XM_006513414.3), Slc19a1 (XM_006513420.3), Slc19a1 (XM_006513418.3), Slc19a1 (NM_031196.3), D3YU74 (ENSMUST00000136150.7), D3Z0I6 (ENSMUST00000133059.7), Q542F3 (ENSMUST00000144234.7), Q542F3 (ENSMUST00000105410.9), E9Q8X6 (ENSMUST00000136925.7), D3YZE1 (ENSMU…
cg31504630_14734955	0.0137654	26.2809	0.00044645	0.00686257	0.0134752	0.0137654	0.00994602	Down	0.722538	Red	13	43365668	ATACCAATAAAATCAACAACAACACTATAATTAACTAAATAAACCAAACA	ATACCGATAAAATCGACGACGACGCTATAATTAACTAAATAAACCAAACG	A	mm10	aTaCCraTaaaaTCraCraCrACrCTaTaaTTaaCTaaATaaaCCAaaCr	F	T	C	False	Sirt5 (XM_006516951.1), Sirt5 (NM_178848.3), Sirt5 (XM_006516952.3), nan (ENSMUST00000222489.1), A0A1Y7VJY8 (ENSMUST00000221481.1), Q8K2C6 (ENSMUST00000223194.1), nan (ENSMUST00000220874.1), nan (ENSMUST00000221955.1), A0A1Y7VNW0 (ENSMUST00000220458.1), A0A1Y7VMJ7 (ENSMUST00000220645.1), A0A1Y7VJY8 (ENSMUST00000220576.1)	Sirt5 (XM_006516953.1), A0A1Y7VM56 (ENSMUST00000221515.1)
cg42941026_5660248	0.0365383	14.2122	0.00366213	0.0202768	0.0398151	0.0365383	0.0264159	Down	0.722965	Red	5	139547811	AACATAAACTAAACTAAAAACCACAACTAAAAAATACACTTAACCAATCA	AACATAAACTAAACTAAAAACCGCGACTAAAAAATACGCTTAACCAATCG	T	mm10	aACATaaACTaAaCTaaaaACCrCraCTaaAAaATaCrCTTAaCCAaTCr	R	B	C	False	Uncx (NM_013702.3), Uncx (XM_006504668.3), O08934 (ENSMUST00000172997.2)
cg41545174_68688469	0.00486346	18.673	0.00151021	0.0126615	0.0248619	0.00486346	0.00351678	Down	0.723102	Red	4	135873749	TCCCCAAACAAAATTATAATCCATAACTCATTCATAAACTATTAAATCCA	TCCCCAAACGAAATTATAATCCGTAACTCGTTCGTAAACTATTAAATCCG	A	mm10	TCCCCAaACraAaTTaTaATCCrTaACTCrTTCrTaaaCTaTTAaATCCr	F	T	C	False	Pnrc2 (NM_026383.3), Q9CR73 (ENSMUST00000030436.11)	Pnrc2 (XM_006539039.1), Pnrc2 (XM_006539038.1), Z4YMU7 (ENSMUST00000142585.1)	J3QJZ8 (ENSMUST00000180300.1)
cg36598064_81769865	0.00653723	36.4013	0.000126373	0.00374029	0.00734435	0.00653723	0.00472718	Down	0.723116	Red	19	60581206	TAACAACAAATTAAAAAATACACATACACAAACCAAAATCCTTTATCACA	TAACAACAAATTAAAAAATACGCGTACGCAAACCAAAATCCTTTATCACG	A	mm10	TaaCAACAAaTTAaAaAATaCrCrTaCrCAaACCAAAaTCCTTTATCACr	F	T	C	False	Gm41883 (XR_877979.1), Gm41883 (XR_001782668.1)	Cacul1 (NM_030197.2), Cacul1 (NM_001172096.1), Cacul1 (NM_001172097.1), Q8R0X2 (ENSMUST00000081790.14)	Q8R0X2 (ENSMUST00000111460.4), E9PV69 (ENSMUST00000166712.8)
cg34856208_90654161	0.0187786	177.64	1.0823e-07	0.000273066	0.000536187	0.0187786	0.0135791	Down	0.723117		17	33890964	ATCTCCAATCTACAAAATTAACRAAAAAATATACAAATTCAACAATATCC			mm10	TCTCCAaTCTACAaaaTTaaCrAaaAaaTaTaCAAaTTCAaCAaTATCCr	R	B	C	False			Kifc1 (NM_001195298.1), G3UXN2 (ENSMUST00000173386.1), nan (ENSMUST00000172608.1), nan (ENSMUST00000173885.7), nan (ENSMUST00000174507.7), Q9QWT9 (ENSMUST00000114361.8), Q9QWT9 (ENSMUST00000173492.8)
cg43148383_47629470	0.0437059	20.5204	0.00109148	0.0107622	0.0211324	0.0437059	0.0316153	Down	0.723364	Red	6	12749412	ATATATCCTTATAAACATATTTCAACACACCATATACCAAAAAATTCTCA	ATATATCCTTATAAACATATTTCAACGCACCATATACCGAAAAATTCTCG	T	mm10	aTaTATCCTTaTaAACATATTTCAaCrCACCATaTaCCraaaAaTTCTCr	R	B	C	False		Thsd7a (NM_001164805.1), E9PWD2 (ENSMUST00000172356.7), E9QNR5 (ENSMUST00000119581.6)
cg45124584_16603561	0.0225671	102.419	1.4245e-06	0.000669512	0.00131464	0.0225671	0.0163354	Down	0.723858		7	126861562	AATATCTCCRAATTCTAAATCTTTTATAAATTACTCTTAACTCAACACCC			mm10	ATaTCTCCraaTTCTaaaTCTTTTATaaATTaCTCTTaaCTCAaCACCCr	R	B	C	False	Ino80e (XM_006507729.1), Ino80e (XM_006507730.1), Ino80e (XM_006507731.1), Ino80e (XM_011241778.2), Ino80e (XR_378240.3), Ino80e (XR_378241.3), Ino80e (XM_006507733.3), Ino80e (XM_006507732.1), Ino80e (XM_011241777.1), Ino80e (XM_011241779.1), Ino80e (XR_378239.1), D3Z3H2 (ENSMUST00000106342.7), D3Z3H0 (ENSMUST00000106343.2), nan (ENSMUST00000125624.7), A0A0U1RQ91 (ENSMUST00000206349.1), nan (ENS…	Ino80e (NM_153580.1), Q8R359 (ENSMUST00000050833.13)	Hirip3 (NM_172746.3), Hirip3 (XR_001785541.1), Q8BLH7 (ENSMUST00000037248.9), nan (ENSMUST00000205512.1), nan (ENSMUST00000150942.1), nan (ENSMUST00000129746.1), D3YWU7 (ENSMUST00000132808.1), A0A0U1RPS2 (ENSMUST00000205619.1)
cg43387934_10701165	0.0368181	15.1957	0.00296982	0.0181197	0.0355795	0.0368181	0.0266716	Down	0.724417	Red	6	48445357	AATAACAAAAAAAACACCTACCCAAAAATCTCAAATATCCTTACCTAACA	AATAACGAAAAAAACGCCTACCCGAAAATCTCGAATATCCTTACCTAACG	T	mm10	aaTaaCraaaaAaACrCCTaCCCraaAaTCTCraaTaTCCTTACCTaaCr	R	B	C	True	Zfp467 (NM_001085417.1), Zfp467 (NM_020589.2), Zfp467 (XM_006506547.3), Zfp467 (XM_006506544.1), Zfp467 (XM_006506546.3), Zfp467 (XM_017321723.1), Q3USQ2 (ENSMUST00000101443.9), D3Z7L9 (ENSMUST00000114564.7), D3Z7M0 (ENSMUST00000114563.7), Q8JZL0 (ENSMUST00000114561.8), G3X9X3 (ENSMUST00000114558.7), D3Z7M1 (ENSMUST00000114556.1), S4R1N3 (ENSMUST00000141449.1), nan (ENSMUST00000140198.1)	S4R1N3 (ENSMUST00000141449.1)	Zfp467 (XM_006506550.3), Sspo (XM_017321577.1), Zfp467 (XM_011241450.2), Zfp467 (XM_006506548.3), Zfp467 (XM_006506549.3), Zfp467 (NM_001085415.1), Zfp467 (NM_001085416.1), Q3USQ2 (ENSMUST00000114566.7), G3X9X3 (ENSMUST00000114559.7), Q8JZL0 (ENSMUST00000114560.7)
cg47864819_54652272	0.0437974	12.8565	0.00496533	0.0239454	0.0470187	0.0437974	0.0317334	Down	0.724552	Red	X	99942524	TCTTTATTTTCCCTTATATTTCTTCTAACTATTACATATCCACTTCCACA	TCTTTATTTTCCCTTATATTTCTTCTAACTATTACATATCCACTTCCACG	A	mm10	TCTTTaTTTTCCCTTATaTTTCTTCTAACTATTaCATATCCACTTCCACr	R	B	C	False
cg45505344_41609543	0.0424625	64.4466	1.14216e-05	0.00137447	0.00269889	0.0424625	0.0307736	Down	0.724725		8	26375758	TTAAAAACCAAATTCAAACATATATCCAAAAAATTATCCAACACTACCAC			mm10	TaAAAACCAAATTCAAaCATATATCCAAAAAATTATCCAaCACTACCACr	F	T	C	False
cg41584019_41646276	0.034217	62.1835	1.33545e-05	0.00148203	0.00291008	0.034217	0.024804	Down	0.724902		4	138522558	ACCTAATATATCTAAAACRTTAAAAACCTCAATAATCTCTCTATAAAACC			mm10	CCTaaTaTaTCTAAaaCrTTaaaaACCTCAaTaATCTCTCTaTAAAaCCr	R	B	C	False	Gm32549 (XR_390857.2)
cg39214248_18744972	0.0461629	36.5758	0.000123971	0.00372057	0.00730563	0.0461629	0.0334947	Down	0.725576		2	161410877	AGTTGTAGGGATGTTTTATAAATTAGTTATGTTTTTGGGTTTTATTAGAG			mm10	GtTGtAGGGATGtTTTAtAAATtAGTtATGtTttTGGGtTttAttAGAGy	R	B	O	False	Gm35374 (XR_375192.2)
cg32656471_20692510	0.0701346	43.6292	6.03836e-05	0.00271836	0.00533772	0.0701346	0.0509041	Down	0.725806		14	70889786	RAAAAATCTAATCRATTTTCCRACCAAAACAACAAACTAATCCCAAAAAC			mm10	aaaaATCTAaTCraTTTTCCraCCAAaaCAaCAaaCTaaTCCCAAaaaCr	R	B	C	False			Gfra2 (NM_001302095.1), Gfra2 (NM_001302094.1), Gfra2 (NM_008115.3), O08842 (ENSMUST00000022699.9), O08842 (ENSMUST00000227697.1)
cg42284101_23796163	0.112448	32.5788	0.000196198	0.0045994	0.00903128	0.112448	0.0816227	Down	0.725872		5	73167928	ACCCCRAATTCACTATTAATTATACTATTCCRACAAAATTTCTCAAAATC			mm10	CCCCraaTTCACTaTTAATTaTaCTATTCCraCAAAaTTTCTCAaAATCr	R	B	C	False	Fryl (XM_006504146.3), Fryl (XM_006504137.3), Fryl (XM_006504142.3), Fryl (XM_006504140.3), Fryl (XM_006504143.3), Fryl (XM_006504138.3), Fryl (XM_017321110.1), Fryl (XM_006504139.3), Fryl (XM_006504141.3), Fryl (XM_006504144.3), Fryl (XM_006504145.3), Fryl (XM_017321111.1), Fryl (XM_006504152.3), Fryl (XM_011240773.2), Fryl (XM_006504149.3), Fryl (NM_028194.2), Fryl (XM_006504148.3), Fryl (XM_00…
cg38961352_44632565	0.0131996	26.1336	0.000455908	0.00693733	0.013622	0.0131996	0.0095832	Down	0.726024		2	130424972	AATTAAAATACCCTTAACTATAAATCTTTCTCAAAACTAAAACTAATAAC			mm10	aTTaaAaTaCCCTTAaCTaTaaaTCTTTCTCAAaaCTAAAACTAaTAACr	R	B	C	False	Vps16 (XR_374544.3), Vps16 (XR_374543.3), Vps16 (XR_001783206.1), Vps16 (XM_006500430.3), Vps16 (XR_374542.3), Vps16 (XM_017319343.1), Vps16 (NM_030559.3), Vps16 (XM_017319344.1), nan (ENSMUST00000125973.7), A2BI90 (ENSMUST00000128994.7), G3X8X7 (ENSMUST00000028900.10), nan (ENSMUST00000130258.7)		Pced1a (XM_017318975.1), Pced1a (XM_017318973.1), Pced1a (NM_178762.4), Pced1a (XM_006499706.3), Pced1a (XM_006499709.3), Pced1a (XM_006499707.3), Pced1a (NM_001114541.1), nan (ENSMUST00000131561.7), nan (ENSMUST00000153663.7), Q6P1Z5 (ENSMUST00000089581.10), nan (ENSMUST00000123977.7), nan (ENSMUST00000142536.1), Q6P1Z5 (ENSMUST00000110277.1), nan (ENSMUST00000141749.7)
rs259178054_9621456	0.0335321	58.6746	1.71909e-05	0.00162277	0.00318644	0.0335321	0.0243452	Down	0.726027	Red	15	39645793	CTAAAAAAAATATTTATACAAATAATCTTTTCCTTTCCCTAAATTCTATT	CTAAAAAAAATATTTATACAAATAATCTTTTCCTTTCCCTAAATTCTATA	A	mm10	CTaAAAAaaaTATTTATACAAATaATCTTTTCCTTTCCCTaaATTCTaTw		B	C	True
cg42373760_19709836	0.346391	80.2904	4.30494e-06	0.00095313	0.00187155	0.346391	0.251677	Down	0.72657		5	86071587	TATTTATTTTATTACCATCAACCTAAACACATAAAATTTACACAACAAAC			mm10	aTTTATTTTaTTACCATCAACCTAAaCACATaAAaTTTACACAaCAaACr	R	B	C	False	Stap1 (XM_006535161.3), Stap1 (XM_006535160.3)	Stap1 (NM_001310639.1), Stap1 (NM_019992.4), Q9JM90 (ENSMUST00000198435.4), nan (ENSMUST00000123393.7), nan (ENSMUST00000151556.7), nan (ENSMUST00000132546.1)	A0A0H2UKC0 (ENSMUST00000031171.8)
cg47604122_20704154	0.163742	26.7886	0.000415617	0.00662571	0.0130101	0.163742	0.119008	Down	0.726799		X	47265627	AATCTCTACTACAACTTAATATACCATAACTAATAAACATAAATATTCAC			mm10	ATCTCTACTaCAACTTaATATaCCATaaCTaaTAaACATAaATATTCACr	R	B	C	False
cg37401087_20741465	0.0674431	22.5537	0.000781328	0.00906339	0.0177967	0.0674431	0.0490387	Down	0.727113	Red	1	122481859	ACTCAAATCACCACTTAATTCCTAAAAATATCATAAACCATTAACAATCA	ACTCAAATCACCACTTAATTCCTAAAAATATCATAAACCATTAACAATCG	A	mm10	ACTCAAaTCACCACTTAaTTCCTAAAAaTATCATAaaCCATTAaCAaTCr	F	T	C	False
cg41213491_91626369	0.0254677	17.8369	0.00176219	0.0137622	0.0270232	0.0254677	0.0185196	Down	0.72718		4	103215386	CRAAACACTACTAAAAAACCACTAAACCRAACTAACRAACACAAAATTAC			mm10	raaACACTaCTaaaaaACCACTaAaCCraaCTaaCrAaCACAaAaTTaCr	R	B	C	False	LOC108168969 (XR_001784379.1)	Slc35d1 (XM_006503079.3), Slc35d1 (XM_006503080.3), Slc35d1 (XR_376320.3)	Slc35d1 (NM_177732.4), nan (ENSMUST00000154845.1), nan (ENSMUST00000094947.4), A0A217FL58 (ENSMUST00000036195.12), V9GX08 (ENSMUST00000183432.5), A2AKQ0 (ENSMUST00000150285.7)
cg39040918_89612888	0.0472948	38.0277	0.000105979	0.00346447	0.00680275	0.0472948	0.0343932	Down	0.727208		2	142229110	TCCACCTCTAAACCTAATAATAAAAAATCTCTAACTATAACTATCATTTC			mm10	CCACCTCTaAaCCTaaTAATaAaaAaTCTCTaACTaTAACTaTCATTTCr	F	T	C	False	Macrod2 (XM_017319285.1), Macrod2 (XM_011239794.1), Macrod2 (XM_006500252.2), Macrod2 (XM_006500251.2), Macrod2 (XM_006500250.2), Macrod2 (XM_006500248.2), Macrod2 (XM_006500247.2), Macrod2 (XM_017319283.1), Macrod2 (XM_006500249.2), Macrod2 (XM_006500246.2), Macrod2 (NM_001013802.3), Macrod2 (XM_006500253.2), A2AS33 (ENSMUST00000110067.7), Q3UYG8 (ENSMUST00000110064.7), Q3UYG8 (ENSMUST0000007802…
cg40195014_1612267	0.232425	13.9217	0.00390277	0.0209737	0.0411835	0.232425	0.169054	Down	0.727349		3	112137601	CATTAAATTTAAAACCCAATACTCTTCAATATATAAAACAATATTCTCAC			mm10	ATTAAATTTAAaACCCAaTACTCTTCAaTaTATAaaACAaTaTTCTCACr	F	T	C	True
cg43810128_58642497	0.0401465	34.7219	0.000152586	0.00408809	0.00802729	0.0401465	0.0292095	Down	0.727573	Red	6	106013296	AAACCATCTCTATAACCCTCAAAACAAATTTCTATAACTAAAATTTACCA	AAACCATCTCTATAACCCTCAAAACAAATTTCTATAACTAAAATTTACCG	A	mm10	aAACCATCTCTATAaCCCTCAaAaCAaATTTCTaTaACTAAAaTTTACCr	F	T	C	False	Cntn4 (XM_017321599.1), Cntn4 (XM_017321598.1), Cntn4 (XM_006506193.2), Cntn4 (XM_006506198.2), Cntn4 (XM_006506196.2), Cntn4 (XM_006506197.2), Cntn4 (NM_173004.3), Cntn4 (NM_001109749.1), Q69Z26 (ENSMUST00000113261.8), Q69Z26 (ENSMUST00000113264.8), Q69Z26 (ENSMUST00000089208.8), Q69Z26 (ENSMUST00000113260.7)
cg37006208_70740978	0.0239342	24.7844	0.000554737	0.00762487	0.014972	0.0239342	0.0174144	Down	0.727594		1	63264639	AAATAAACCCTCAACTATCTTACCTTAATCTTTATAATCCTTTCCAAAAC			mm10	aaTaaACCCTCAaCTaTCTTACCTTaATCTTTaTAaTCCTTTCCAaAACr	R	B	C	False	Zdbf2 (NM_001285937.1), Zdbf2 (NM_001285936.1)
cg43803367_55645233	0.17364	48.8366	3.76835e-05	0.00222736	0.0043736	0.17364	0.126381	Down	0.727835		6	104492704	TCAAAAAACTTACATTTAAACACAATCTAAATCTATACAAACCCTTAACC			mm10	CAaAAAaCTTACATTTaAACACAaTCTAAATCTaTACAaACCCTTaACCr	R	B	C	False	Cntn6 (XM_006506385.1)	Cntn6 (XM_006506384.2), Cntn6 (XM_006506383.3), Cntn6 (XM_017321678.1), Cntn6 (XM_006506382.3), Cntn6 (XM_011241409.2), E0CY26 (ENSMUST00000161446.1), E0CXE3 (ENSMUST00000161070.7)	Cntn6 (NM_017383.3), Cntn6 (XM_017321679.1), Q9JMB8 (ENSMUST00000089215.11), nan (ENSMUST00000161413.1), Q9JMB8 (ENSMUST00000162872.1)
cg32803033_81795433	0.13216	15.9391	0.00254951	0.016668	0.0327289	0.13216	0.096204	Down	0.727934		14	93888565	ATAAAAAATATACCAAAAAATCTAAATATTTCTCACATCAATACTACCAC			mm10	TAaaAAATATACCAAAaaATCTaAATATTTCTCACATCAATaCTaCCACr	R	B	C	False	Pcdh9 (NM_001081377.2), Pcdh9 (NM_001271800.1), Pcdh9 (NM_001271798.1), Pcdh9 (NM_001271799.1), Pcdh9 (XM_006518775.3), Pcdh9 (XM_006518776.3), Pcdh9 (XM_006518774.3), Pcdh9 (XM_006518777.3), F8VPK8 (ENSMUST00000195826.5), A0A0A6YWY8 (ENSMUST00000193901.5), A0A0A6YY37 (ENSMUST00000192221.5), A0A0A6YY09 (ENSMUST00000195376.5), F8VPK8 (ENSMUST00000068992.7), A0A0A6YWM0 (ENSMUST00000194056.1)
cg40677255_41784580	0.0369583	55.5457	2.17772e-05	0.00177449	0.00348434	0.0369583	0.0269276	Down	0.728594		4	22498547	AAACTAATATTAAATACAATTTCTAAAATAACACRAACACRCTCTAAAAC			mm10	AACTAaTATTaAATaCAATTTCTaaAaTaaCACraaCACrCTCTAaaaCr	F	T	C	False
cg34980076_11773879	0.052323	44.6955	5.4624e-05	0.0025996	0.00510452	0.052323	0.0381238	Down	0.728623	Grn	17	47369272	CAAAAAAAACAACACTAATCTCAAATTCTTAAAAACCAAACCAACAAACA	CAAAAAAAACAACGCTAATCTCGAATTCTTAAAAACCGAACCAACAAACG	G	mm10	CAaAaAAaACAACrCTaaTCTCraATTCTTAaaAACCrAaCCAaCAAACr	R	B	C	False	Mrps10 (NM_001146211.1), Mrps10 (NM_001146212.1), Mrps10 (XM_011246566.1), Mrps10 (XM_011246567.2), Mrps10 (NM_183086.2), G5E8U8 (ENSMUST00000120737.7), G5E8U5 (ENSMUST00000119945.7), nan (ENSMUST00000135418.7), D3Z6K5 (ENSMUST00000125963.1), nan (ENSMUST00000136061.7), E9QJS0 (ENSMUST00000060752.12), E9QJS0 (ENSMUST00000119841.7)		nan (ENSMUST00000143725.7)
cg31034770_61769991	0.0424955	21.3627	0.000947707	0.0099954	0.0196268	0.0424955	0.0309701	Down	0.728785		12	102375150	ACTATACAACTTTATCCCCATATAACTTCTACCCTTCAAAAACTCAATTC			mm10	CTaTaCAaCTTTATCCCCATaTaaCTTCTaCCCTTCAaaAACTCAaTTCr	F	T	C	False	Rin3 (XM_006515741.3), Rin3 (NM_177620.4), Rin3 (NM_001161365.1), Rin3 (XM_011244094.2), P59729 (ENSMUST00000056950.13), Q3U332 (ENSMUST00000133820.1)
cg41426671_38692855	0.0569786	39.633	8.96075e-05	0.00322091	0.0063245	0.0569786	0.0415279	Down	0.728832		4	127021023	CAACTTTCRCRTAAAATTAAATATCCAAAACCCTATCAACTCCTAATAAC			mm10	AACTTTCrCrTaAAATTAAATATCCAaaaCCCTATCAaCTCCTaATAaCr	R	B	C	False	Sfpq (XR_867891.2), Sfpq (XR_867890.1), Sfpq (XM_006503406.3), Sfpq (XR_001784200.1), Sfpq (XR_001784201.1)		Sfpq (NM_023603.3), Sfpq (NR_045010.1), Q8VIJ6 (ENSMUST00000030623.7)
cg37194866_50764981	0.0296451	14.8771	0.00317532	0.018764	0.0368446	0.0296451	0.0216085	Down	0.728907		1	88227199	AAATAAAAAACAATAATCTTCCTCAACCAACATTTTTATTCTACCCAAAC			mm10	aATAAAAAaCAaTaATCTTCCTCAaCCAACATTTTTaTTCTACCCAaACr	R	B	C	False	Mroh2a (XM_006529044.3), Mroh2a (XM_006529049.3), Mroh2a (XM_006529048.3), Mroh2a (XR_387134.3), Mroh2a (XM_006529041.2), Mroh2a (XM_006529043.2), Mroh2a (XM_006529042.3), Mroh2a (XM_006529040.2), Mroh2a (NM_001281466.1), nan (ENSMUST00000148474.1), D3Z750 (ENSMUST00000061013.12), F5H8M8 (ENSMUST00000113130.7)
cg30038800_71645280	0.0423656	77.6753	4.99404e-06	0.00101027	0.00198374	0.0423656	0.0308901	Down	0.729131		11	100702310	ACTAAAAATAACAATTCTTTAACRACATAATATAACACRTATCCAAATTC			mm10	CTaaaAaTAaCAATTCTTTaaCrACATaATaTaaCACrTATCCAAATTCr	R	B	C	False	Dhx58 (NM_030150.2), Q99J87 (ENSMUST00000017974.12), nan (ENSMUST00000126167.7), nan (ENSMUST00000150656.1)
cg30668728_85745443	0.0247411	29.9008	0.000273764	0.00538092	0.0105659	0.0247411	0.0180404	Down	0.729167		12	55492544	CAATCCTAACCRTACCCAACTAACTAAAACATAACTATACRAAACTAAAC			mm10	AaTCCTaaCCrTaCCCAaCTaaCTaAAACATaaCTaTaCraaaCTaAaCr	R	B	C	False	Nfkbia (NM_010907.2), Q9Z1E3 (ENSMUST00000021413.8)		Gm36634 (XR_381610.2), nan (ENSMUST00000219869.1)
cg38642249_82720432	0.0480346	27.5291	0.000375103	0.00627586	0.0123231	0.0480346	0.035033	Down	0.729329		2	85609886	AAAAAACCTATCATATTCCAAACRATATAAAATTATTTCATTATTCCACC			mm10	AAAAACCTaTCATATTCCAAACrATATAAaATTaTTTCATTATTCCACCr	F	T	C	True	Q7TR99 (ENSMUST00000216571.1), Q7TR99 (ENSMUST00000213837.1)		Olfr1000 (NM_001011695.1), Q7TR99 (ENSMUST00000099921.1)
cg30990254_50715122	0.160592	48.1866	3.98728e-05	0.00226546	0.0044484	0.160592	0.117212	Down	0.729873		12	97740733	TCAAAACATCAAAATTACTATTCAAACCATTTATCTAAAAACTAACACAC			mm10	CAAAACATCAaAaTTACTaTTCAAACCATTTATCTAAaaACTaaCACACr	R	B	C	False			Gm35274 (XR_381819.2), nan (ENSMUST00000217709.1)
cg43994812_33772208	0.0922946	27.4792	0.000377679	0.0062978	0.0123662	0.0922946	0.0673745	Down	0.729994		6	127637636	ATCTACTAAATATAACTATATCTTACTATATTCAATAACACAACCAAACC			mm10	TCTaCTaaaTaTaACTaTaTCTTACTaTaTTCAaTaACACAaCCAaaCCr	F	T	C	False	Cracr2a (XM_006506344.2), Cracr2a (XM_006506341.3), Cracr2a (XM_006506343.3), Cracr2a (XR_001785146.1), Cracr2a (XR_001785147.1), Cracr2a (XM_006506345.3), Cracr2a (XM_006506346.3), Cracr2a (XR_377479.3), Cracr2a (XR_377478.3), Cracr2a (XM_011241400.2), A0A1D5RLZ8 (ENSMUST00000212051.1)
cg43468668_62798482	0.291862	53.5014	2.55762e-05	0.00190423	0.00373911	0.291862	0.213075	Down	0.730056		6	56796707	ATCTATAAATCTAACTCACTAAACAAACACTAAAAAACRACCCTATCAAC			mm10	TCTaTAAaTCTaaCTCACTaAaCAaACACTaAaaAACraCCCTATCAaCr	R	B	C	True	Kbtbd2 (XM_006505845.3), Kbtbd2 (XM_006505846.3), Kbtbd2 (XM_006505847.1), Kbtbd2 (XM_006505844.3), Kbtbd2 (XM_006505848.3), Kbtbd2 (NM_145958.2), G3X9X1 (ENSMUST00000114323.7), G3X9X1 (ENSMUST00000114321.1), nan (ENSMUST00000151308.1), nan (ENSMUST00000124994.1)		nan (ENSMUST00000203397.1)
cg41244789_14657226	0.0915617	59.5273	1.61485e-05	0.0016002	0.00314211	0.0915617	0.0668736	Down	0.730366	Red	4	106805232	AACAAATAAAACTACCCAAAACCAAAAATTCAACAAATCTCAAAAATCCA	AACGAATAAAACTACCCGAAACCAAAAATTCAACAAATCTCAAAAATCCG	T	mm10	AACraaTaaaaCTaCCCraaaCCAAaaaTTCAaCAaATCTCAaAaaTCCr	R	B	C	False	Acot11 (XM_006503181.3)		A2AVR6 (ENSMUST00000065253.12)
cg41615126_99669169	0.0255292	13.2207	0.00456677	0.0228741	0.0449152	0.0255292	0.0186498	Down	0.730529		4	140658194	AAAAATACAACCACAAAAAAACCCATTATTCCRAAAAAACACAATTTTAC			mm10	AaaaTaCAaCCACAaAAaaaCCCATTaTTCCrAaAaaaCACAaTTTTACr	R	B	C	False	Arhgef10l (NM_001290803.1), Arhgef10l (NM_001112722.1), A2AWP8 (ENSMUST00000069623.11)
cg30873282_54705876	0.0237993	35.9552	0.000132769	0.00382648	0.00751359	0.0237993	0.0173866	Down	0.730551		12	82170685	TTTCCAACTTCRCTCCTAACCTTAAAAACAACTTACCAAATTCATAAATC			mm10	TTCCAACTTCrCTCCTaACCTTAAAaaCAACTTaCCAaaTTCATAAATCr	R	B	C	False	Sipa1l1 (XM_017315026.1), Sipa1l1 (XM_011244069.2), Sipa1l1 (XM_011244068.2), Sipa1l1 (XM_011244067.2), Sipa1l1 (XM_011244060.2), Sipa1l1 (XM_017315025.1), Sipa1l1 (XM_011244061.2), Sipa1l1 (XM_017315028.1), Sipa1l1 (XM_017315027.1), Sipa1l1 (NM_001167983.1), Sipa1l1 (XM_011244063.2), Sipa1l1 (XM_011244066.2), Sipa1l1 (XM_011244064.2), nan (ENSMUST00000220550.1), Q8C0T5 (ENSMUST00000166429.8), Q4…
cg31111229_60682141	0.0122919	12.756	0.00508261	0.0242501	0.0476169	0.0122919	0.00898296	Down	0.730803	Red	12	108794103	CTAAAAAACAAATTCTCAATCACCATATAATCCTCAAATAAATACAAACA	CTAAAAAACGAATTCTCGATCACCATATAATCCTCGAATAAATACAAACG	T	mm10	CTaaAaaaCrAaTTCTCraTCACCATaTaaTCCTCraaTaAaTaCAaaCr	R	B	C	False	Yy1 (XM_006515820.3), Yy1 (NM_009537.3), Q00899 (ENSMUST00000021692.8)		Gm34220 (XM_017315294.1), nan (ENSMUST00000223001.1)
cg39562513_11777373	0.0254019	44.2073	5.71749e-05	0.00264883	0.00520119	0.0254019	0.0185639	Down	0.730811	Red	3	25531667	ACAACAAAATTCAAACTAATCACACACCAAAATTATACCTCTAAAACACA	ACAACAAAATTCAAACTAATCACACACCGAAATTATACCTCTAAAACACG	A	mm10	ACAaCAaaaTTCAAaCTaaTCACACACCrAaaTTaTACCTCTaAaACACr	R	B	C	True	Nlgn1 (XM_011249668.1), Nlgn1 (XM_017319497.1), Nlgn1 (XM_006535419.3), Nlgn1 (XM_006535416.3), Nlgn1 (NM_001163387.1), Nlgn1 (XM_006535420.3), Nlgn1 (XM_017319496.1), Nlgn1 (XM_006535415.2), Nlgn1 (XM_017319494.1), Nlgn1 (XM_017319495.1), Nlgn1 (NM_138666.3), Nlgn1 (XM_006535424.3), Nlgn1 (XM_006535425.3), Nlgn1 (XM_006535422.3), Nlgn1 (XM_006535418.3), Nlgn1 (XM_011249667.2), Nlgn1 (XM_00653542…
cg38927195_52706592	0.0150997	20.9939	0.00100767	0.0103245	0.0202729	0.0150997	0.011035	Down	0.730813		2	126933178	ACTATCAACTCCTAACAAAACCRTTTTAACTACRTAAATCCTAAATTCTC			mm10	CTaTCAaCTCCTaaCAaAaCCrTTTTAaCTaCrTAAATCCTaaaTTCTCr	F	T	C	False	Sppl2a (NM_023220.2), Sppl2a (XM_017319182.1), Sppl2a (XM_017319183.1), Sppl2a (XM_017319184.1), Sppl2a (XM_011239735.2), Sppl2a (XM_017319180.1), Sppl2a (XM_017319181.1), Sppl2a (XM_011239737.2), Q9JJF9 (ENSMUST00000028844.10)
cg47254151_43731125	0.0123703	30.4381	0.0002556	0.00518586	0.0101828	0.0123703	0.00904184	Down	0.730933	Red	9	109832866	AACCCAAACTCACTTTAAAAACCAAATAACTAAATCTAATATAAACTTCA	AACCCGAACTCGCTTTAAAAACCGAATAACTAAATCTAATATAAACTTCG	T	mm10	AACCCraaCTCrCTTTaaAaACCrAATAACTaAaTCTaaTaTaaaCTTCr	R	B	C	False	Nme6 (XM_006512198.3), Nme6 (XM_006512200.2), Nme6 (XM_006512197.1), Nme6 (NM_018757.1), A0A0G2JE30 (ENSMUST00000200005.4), O88425 (ENSMUST00000035053.11), nan (ENSMUST00000199203.4), nan (ENSMUST00000196797.4), A0A0G2JDJ4 (ENSMUST00000200345.4), nan (ENSMUST00000200091.4), nan (ENSMUST00000198201.4), nan (ENSMUST00000196762.4)	A0A0G2JGJ8 (ENSMUST00000199758.4), nan (ENSMUST00000144161.1), nan (ENSMUST00000125451.1), A0A0G2JEH8 (ENSMUST00000197627.4), O88425 (ENSMUST00000200468.1), nan (ENSMUST00000200660.4)	3000002C10Rik (NR_033215.1), Nme6 (XM_006512199.3), nan (ENSMUST00000133495.2), nan (ENSMUST00000199181.4), nan (ENSMUST00000196312.4), nan (ENSMUST00000196425.1)
cg47769402_82711537	0.115828	26.0309	0.000462641	0.00697888	0.0137036	0.115828	0.084684	Down	0.731117	Red	X	79349117	ATAACCTTAAACTCACAATAATCCTCTTTCCTCAATTTTACAAATTTACA	ATAACCTTAAACTCACAATAATCCTCTTTCCTCAATTTTACAAATTTACG	T	mm10	ATaACCTTaAACTCACAaTaATCCTCTTTCCTCAaTTTTACAAATTTaCr	F	T	C	False	Gm8787 (NM_001099310.1), A0A0G2JEB6 (ENSMUST00000197180.5), nan (ENSMUST00000199433.1), B1AXF0 (ENSMUST00000114021.3), nan (ENSMUST00000196318.1)
cg39119651_39799432	0.0250043	13.1127	0.0046808	0.0231907	0.0455367	0.0250043	0.0182826	Down	0.731177		2	152584093	CCTCCTTTAACCACTCTTCCTAACTTTATACCAACTCTATAAAAAATTTC			mm10	CTCCTTTAaCCACTCTTCCTAaCTTTaTaCCAaCTCTaTAaaAAATTTCr	R	B	C	True
cg38870326_33795169	0.0507848	59.483	1.62007e-05	0.00160065	0.00314301	0.0507848	0.0371369	Down	0.731261	Grn	2	119897240	ATTCTAAAAAATTCACACACCATATATCCACTTCAACTAAAAAACCTACA	ATTCTAAAAAATTCGCACACCGTATATCCGCTTCAACTAAAAAACCTACG	G	mm10	ATTCTaAAaaaTTCrCACACCrTaTaTCCrCTTCAaCTaAAaAaCCTaCr	R	B	C	False	Mga (XM_006499691.3), Mga (XM_006499689.2), Mga (XM_006499690.3), Mga (XM_006499687.3), Mga (XR_866290.2), Mga (XR_866291.1), Mga (XM_011239592.1), Mga (XM_011239591.1), Mga (XM_017318962.1), Mga (XM_017318964.1), Mga (XM_006499688.3), Mga (XM_011239590.2), Mga (XM_011239589.2), Mga (NM_001164274.1), Mga (NM_013720.2), A2AWL7 (ENSMUST00000046717.12), H7BX50 (ENSMUST00000079934.11), A2AWL7 (ENSMUS…	nan (ENSMUST00000129405.1), A2AWL7 (ENSMUST00000156510.1)	Mga (XM_017318963.1)
cg43172015_44675304	0.0302296	19.4575	0.00131223	0.0117668	0.023105	0.0302296	0.0221151	Down	0.73157	Red	6	17027761	CTTATTTCAAAATAACAAATATACATCTCTTCCATTAAATAACAACAACA	CTTATTTCAAAATAACGAATATACATCTCTTCCATTAAATAACAACAACG	A	mm10	CTTATTTCAaAATAACrAaTATACATCTCTTCCATTAaaTaaCAaCAACr	F	T	C	False
cg29473440_79768928	0.0224852	45.023	5.29889e-05	0.0025729	0.0050521	0.0224852	0.0164501	Down	0.7316		11	45468827	TTAAAATCATAAAAAATACCCCCATTACAAAACATTTCATTTCAAACTCC			mm10	TaaAaTCATaaAaAATACCCCCATTaCAAAaCATTTCATTTCAAACTCCr	F	T	C	False			nan (ENSMUST00000123422.1)
cg46479056_10780223	0.0589706	35.8291	0.000134646	0.00385294	0.00756555	0.0589706	0.0431431	Down	0.731604		9	20408793	AAAATATTTAAAACCTCAAACTTCTTTACAAACATAAATATCACTTTTTC			mm10	AAATATTTaAaACCTCAaACTTCTTTACAaaCATAaaTaTCACTTTTTCr	R	B	C	False
cg41404258_43795412	0.0497522	31.7647	0.000216602	0.00481648	0.00945754	0.0497522	0.0364158	Down	0.731943		4	125212563	CTACACTATACTCTAAAATAAAATATAACTAAATTCCCCATACCCATACC			mm10	TaCACTaTaCTCTaaAaTAaaaTATaACTaAaTTCCCCATaCCCATaCCr	F	T	C	False	Gm32611 (XR_001784436.1), Gm32611 (XM_017320504.1)
cg30957557_75667251	0.0456764	19.5699	0.0012865	0.0116395	0.0228551	0.0456764	0.033453	Down	0.732391		12	91524173	TACAAACCAAAAACAAACAAATATATTACAATACCTAACTCAAAAACCAC			mm10	aCAAACCAAAaaCAAaCAaATaTaTTaCAaTaCCTaaCTCAaaAaCCACr	F	T	C	False	Tshr (NM_011648.5), A0A1Y7VLF3 (ENSMUST00000221216.1), P47750 (ENSMUST00000021346.13)
cg30817965_78638279	0.0301547	226.628	3.37727e-08	0.000186072	0.000365367	0.0301547	0.0221016	Down	0.73294	Red	12	76254964	CTTAAAAACCTTAAACTAATTCCAACTACTAACCTAAAACAAACAATACA	CTTAAAAACCTTAAACTAATTCCGACTACTAACCTAAAACAAACAATACG	T	mm10	CTTaaAaaCCTTAAaCTaATTCCraCTACTaACCTaaAaCAaaCAATaCr	R	B	C	False	nan (ENSMUST00000220205.1)		Mthfd1 (NM_138745.2), Q922D8 (ENSMUST00000021443.6), A0A1W2P733 (ENSMUST00000220046.1), nan (ENSMUST00000218110.1)
cg42007338_38767858	0.0203584	16.0958	0.00247024	0.0163938	0.0321906	0.0203584	0.0149278	Down	0.73325		5	33106534	AAAATCAATAATTCAACTTAAACTACTATAAAACCCCCTAAAAAAACAAC			mm10	AaaTCAaTaATTCAACTTAAaCTaCTATAAAACCCCCTaAAaAAaCAACr	R	B	C	False	Slc5a1 (NM_019810.4), Q9QXI6 (ENSMUST00000011178.4)
cg47769715_3641904	0.134316	66.3218	1.00701e-05	0.00130646	0.00256533	0.134316	0.0986263	Down	0.734284		X	79435612	CAAATTCATAATTACCACATATACTATATAAAATCTTTAAAACCCTAATC			mm10	AaaTTCATAATTaCCACATATACTaTATaaaATCTTTAAAaCCCTaaTCr	R	B	C	False	A0A0G2JEB6 (ENSMUST00000197180.5)		J3QP97 (ENSMUST00000179788.1)
cg30477936_58672429	0.0282142	13.1352	0.00465671	0.0231171	0.0453923	0.0282142	0.0207186	Down	0.734332		12	26454682	TAAAAACTATAAACTTTATTATCTCACTAAACCTACATCAAAATCTAATC			mm10	AAAaACTaTAAaCTTTaTTATCTCACTaaACCTACATCAAaaTCTaaTCr	F	T	C	False	Rsad2 (NM_021384.4), Q8CBB9 (ENSMUST00000020970.9), D6RJ49 (ENSMUST00000137792.6), nan (ENSMUST00000142732.1)
cg46917990_37689412	0.0351902	45.4566	5.09137e-05	0.00252579	0.0049596	0.0351902	0.0258413	Down	0.734332		9	69397795	AAATAAACCCAAACTATAACTTCAAACTTCCCTCATTCTAATCCTAACTC			mm10	aaTAaACCCAaaCTaTAACTTCAaaCTTCCCTCATTCTaATCCTaACTCr	F	T	C	True	Ice2 (XM_017313708.1), Ice2 (XR_379471.3)	Ice2 (XM_006511573.3), Ice2 (XM_006511574.3), Ice2 (XM_006511575.3), Q3UZ18 (ENSMUST00000034761.14), nan (ENSMUST00000142743.7), B0V2P0 (ENSMUST00000125938.1), B0V2N3 (ENSMUST00000117610.7), B0V2N9 (ENSMUST00000145538.1), Q3UZ18 (ENSMUST00000117246.7), nan (ENSMUST00000131233.1)	Ice2 (NM_145618.3), nan (ENSMUST00000151667.1)
cg29515853_8707318	0.0458161	24.5629	0.00057333	0.00773056	0.0151796	0.0458161	0.0336539	Down	0.734544		11	50729144	TTATAAATTTAAACCCTTTATACCCATCCTTAATATTTACTCTAACTCAC			mm10	TATaAATTTaAACCCTTTATaCCCATCCTTAaTaTTTaCTCTAACTCACr	F	T	C	False	Adamts2 (NM_175643.3), Adamts2 (XM_011248901.1), nan (ENSMUST00000142118.2), Q8C9W3 (ENSMUST00000040523.8)
cg32504778_99794878	0.0312072	35.9652	0.00013262	0.00382551	0.00751169	0.0312072	0.0229237	Down	0.734565		14	55015002	AAAAAAATTAACCRATAATACRACCRACRATTTCTAAACCTTAAATTCCC			mm10	aaAaaaTTaaCCraTaATaCraCCrACraTTTCTaAACCTTaaaTTCCCr	F	T	C	False			Ngdn (NM_026890.2), Q9DB96 (ENSMUST00000022815.9)
cg40131956_17790441	0.0137288	23.5433	0.000669223	0.00839919	0.0164925	0.0137288	0.0100848	Down	0.73457		3	103737888	RACRTTCCATATACTCCACAAAATAATACTACTATCCCTAAAAAAATCCC			mm10	aCrTTCCATaTACTCCACAAaaTaaTaCTaCTaTCCCTaAAaaaaTCCCr	F	T	C	False	Olfml3 (NM_133859.2), A0A0R4J086 (ENSMUST00000029440.9), nan (ENSMUST00000154145.1)		F6YL37 (ENSMUST00000106852.1)
cg36609249_22769131	0.0301681	61.2698	1.42447e-05	0.00152467	0.00299381	0.0301681	0.0221748	Down	0.735043		1	4409379	ACCCCAAAACAAACACTAACACAAAATAATCCTAACTAAAATACATAACC			mm10	CCCCAAaaCAAaCACTaaCACAaAATaATCCTAaCTaaaATACATaACCr	F	T	C	False		Rp1 (NM_001195662.1), Rp1 (XM_011238362.1), A0A0A6YXU6 (ENSMUST00000194992.6), A0A140LHJ6 (ENSMUST00000208660.1), nan (ENSMUST00000208793.1)
cg33881107_16773279	0.091372	38.8206	9.74807e-05	0.00334056	0.00655946	0.091372	0.0671653	Down	0.735075		16	7347992	AAACACTAATCACTATAAATACATAAACRTAAAAACTCAAAAACACAAAC			mm10	aaCACTAaTCACTaTAAATACATaAACrTaaAaACTCAaAaaCACAAACr	R	B	C	False	Rbfox1 (NM_021477.5), Rbfox1 (XM_006522179.2), Rbfox1 (XM_017316991.1), Rbfox1 (XM_017317009.1), Rbfox1 (XM_017317000.1), Rbfox1 (XM_017317005.1), Rbfox1 (XM_017317003.1), Rbfox1 (XM_017317007.1), Rbfox1 (XM_006522188.1), Rbfox1 (XM_017317002.1), Rbfox1 (XM_017316998.1), Rbfox1 (XM_006522173.3), Rbfox1 (XM_011245909.2), Rbfox1 (XM_011245912.2), Rbfox1 (XM_006522155.3), Rbfox1 (XM_017316988.1), Rb…
cg48297518_97638830	0.0119392	42.842	6.51072e-05	0.00281015	0.00551795	0.0119392	0.00877965	Down	0.735364		Y	38371377	ATCCAAAAAAACATAAAATCCTCCAAAATCTTCCTTTACAAAAACATACC			mm10	TCCAAaaAAaCATaaAaTCCTCCAaaATCTTCCTTTACAAAAaCATaCCr	F	T	C	True
cg44167055_27606566	0.0755796	58.0091	1.80609e-05	0.00165952	0.0032586	0.0755796	0.0555944	Down	0.735574	Red	6	147653212	AAATATCTAATAATAAAACAATCTTACTTATATTACTCAACCTTACTTCA	AAATATCTAATAATAAAACAATCTTACTTATATTACTCGACCTTACTTCG	T	mm10	aAaTaTCTAaTAaTaAAaCAaTCTTaCTTaTaTTACTCrACCTTACTTCr	R	B	C	False
cg38486185_61724138	0.0294008	16.9739	0.0020773	0.0149614	0.0293778	0.0294008	0.0216328	Down	0.735787		2	67288192	TCTATATATCTTACATAACCAATATCTTAAATATCTTACTACTAAATTTC			mm10	CTATATATCTTaCATaACCAaTaTCTTAAATATCTTaCTaCTAAATTTCr	R	B	C	False	nan (ENSMUST00000238912.1), nan (ENSMUST00000239009.1), nan (ENSMUST00000238989.1), nan (ENSMUST00000239053.1), nan (ENSMUST00000239121.1)
cg32346194_21623888	0.0622393	14.4713	0.00346238	0.0196654	0.0386145	0.0622393	0.0458097	Down	0.736026		14	32305064	TCTCCCTAACTCTAAAAACCAACAACAATTTATAATATATATAAATCATC			mm10	CTCCCTaACTCTaAAaACCAaCAACAATTTATaATATaTaTaAaTCATCr	R	B	C	False	LOC108168146 (XR_001781212.1), nan (ENSMUST00000227042.1), nan (ENSMUST00000226980.1)	nan (ENSMUST00000226403.1)
cg47660624_93763213	0.0687196	34.7197	0.000152624	0.00408809	0.00802729	0.0687196	0.0505855	Down	0.736114	Red	X	57053231	AAAACAAACATTCAAAAAATAAAACAATCCTCAACTCCAATACAAAAACA	AAAACAAACATTCGAAAAATAAAACAATCCTCGACTCCAATACAAAAACG	T	mm10	AaaACAAaCATTCrAAAAATAAaACAATCCTCraCTCCAaTaCAaaaaCr	F	T	C	False			Htatsf1 (NM_028242.2), Htatsf1 (NM_029371.1), Q8BGC0 (ENSMUST00000114751.8), Q8BGC0 (ENSMUST00000088652.5), nan (ENSMUST00000134785.1)
cg44943335_41737426	0.0486579	17.8987	0.00174191	0.0136786	0.0268591	0.0486579	0.0358268	Down	0.736299		7	104017897	CCTCTAATTCAAAATCATCTCAAAACCATACAAAAACATAAAATTCAAAC			mm10	CTCTAaTTCAaaaTCATCTCAaaaCCATaCAaaAACATaAaaTTCAAACr	R	B	C	False	V9GXN4 (ENSMUST00000138055.1)		Q8VGY8 (ENSMUST00000215653.1)
cg45329679_45697334	0.297779	39.5616	9.02682e-05	0.0032326	0.00634747	0.297779	0.219331	Down	0.736557		8	5813593	AAAATATCTCTTCTAAAATACTCCAAAATATACTCTAACTAATCATTAAC			mm10	aAaTATCTCTTCTAAaATACTCCAAAaTATaCTCTAACTaATCATTAACr	R	B	C	False
cg31710279_76770989	0.0801323	24.3285	0.000593832	0.00787569	0.0154645	0.0801323	0.059032	Down	0.736681		13	62272805	ATCTTTATAAAACTTCTTCTAAAACAAATTTAACAAAACCCACTCTTCCC			mm10	TCTTTaTAaAaCTTCTTCTaAaACAaATTTAaCAAAaCCCACTCTTCCCr	F	T	C	False	nan (ENSMUST00000221637.1), nan (ENSMUST00000221763.1)
cg32637295_86731234	0.106497	12.4876	0.00541256	0.0251236	0.0493321	0.106497	0.0784733	Down	0.73686		14	69058659	TACAAATAAATTACAACATATATTAACTTCCCAAATACCTCTATAAAAAC			mm10	aCAaaTaAATTACAACATATaTTaaCTTCCCAAaTaCCTCTaTaaAaACr	F	T	C	False
cg45886730_31792822	0.0328007	59.2514	1.64772e-05	0.00161005	0.00316146	0.0328007	0.0241713	Down	0.736917		8	79711973	RACRACRTTAAACTTACTATCTCCTCAAACTTTATAAACCTTACTAATCC			mm10	aCraCrTTAaaCTTaCTaTCTCCTCAaaCTTTaTaaaCCTTaCTAATCCr	R	B	C	False	Anapc10 (XM_017312955.1), Anapc10 (XM_006531341.3), Anapc10 (XM_006531342.1), Anapc10 (XM_006531339.3), Anapc10 (NM_026904.2), Anapc10 (XM_006531340.3), Anapc10 (XM_006531343.3), Q8K2H6 (ENSMUST00000048147.8), Q8K2H6 (ENSMUST00000210812.1)		Abce1 (XR_878809.2), Abce1 (NM_015751.2), nan (ENSMUST00000213842.1), nan (ENSMUST00000211509.1), Q3UHY8 (ENSMUST00000080536.7)
cg45911921_41702547	0.019488	28.0658	0.000348682	0.00606248	0.0119041	0.019488	0.0143612	Down	0.736923	Red	8	83549602	CCTTCAACTAAACAAACCCAAATTCTATAACTTCAACAAATAAATAAACA	CCTTCAACTAAACAAACCCAAATTCTATAACTTCAACAAATAAATAAACG	T	mm10	CCTTCAaCTAaaCAAACCCAAaTTCTaTAACTTCAACAAaTAAATaAACr	R	B	C	False
cg28645690_75652465	0.0325157	16.6185	0.00222653	0.0155409	0.0305158	0.0325157	0.0239631	Down	0.736972		10	73822087	CATTCACAAATTATACTCTTATTTCTAATAAAACATTATTATCCACTTTC			mm10	ATTCACAAATTATaCTCTTaTTTCTaATaAAaCATTATTATCCACTTTCr	R	B	C	False	Pcdh15 (XR_001779427.1), Pcdh15 (XM_017313785.1), Pcdh15 (XR_001779435.1), Pcdh15 (XR_001779439.1), Pcdh15 (XR_001779437.1), Pcdh15 (XR_001779436.1), Pcdh15 (XR_001779426.1), Pcdh15 (XR_001779429.1), Pcdh15 (XR_001779430.1), Pcdh15 (XR_001779431.1), Pcdh15 (XR_001779441.1), Pcdh15 (XM_017313784.1), Pcdh15 (XM_006513156.3), Pcdh15 (XM_006513155.3), Pcdh15 (XR_001779428.1), Pcdh15 (XR_001779433.1),…
cg31938069_80764252	0.0997536	16.9827	0.00207377	0.0149525	0.0293604	0.0997536	0.0735594	Down	0.737411		13	96177277	TACACCTTAACTACTTAAAAATCACTAACTACTATAAACACAAAATTCTC			mm10	aCACCTTaaCTACTTaAaaaTCACTAACTACTaTAAACACAAaATTCTCr	R	B	C	False
cg30896568_46771212	0.0131603	16.2054	0.0024166	0.0162066	0.031823	0.0131603	0.00970892	Down	0.737744		12	84361902	CTTAAATTAACTTCCAATCTTTAATCTATTCCRCCCAATAAAACAAAAAC			mm10	TTaaATTaaCTTCCAaTCTTTAaTCTaTTCCrCCCAATaAaaCAAaAaCr	F	T	C	False	Coq6 (XM_006515699.2), Coq6 (XM_006515700.2), Coq6 (XR_381514.3), Q8R1S0 (ENSMUST00000110276.7)	Coq6 (NM_172582.3), Fam161b (NM_172581.2), Fam161b (XM_006515697.3), Fam161b (XM_006515698.2), Q8R1S0 (ENSMUST00000021661.12), nan (ENSMUST00000133230.7), nan (ENSMUST00000124257.7), Q8CB59 (ENSMUST00000021659.1), D6RG57 (ENSMUST00000152913.7), Q8CB59 (ENSMUST00000065536.8), D3YW66 (ENSMUST00000110278.7), nan (ENSMUST00000153450.1), nan (ENSMUST00000150391.7), F6ZE40 (ENSMUST00000145522.1)
cg46225837_17681412	0.0237367	12.8227	0.00500443	0.0240434	0.0472112	0.0237367	0.0175166	Down	0.737955	Red	8	116921351	TCCATATCAATAACTTCTCTTTCTATACTTCTTATAAAAACTAAATAACA	TCCGTATCGATAACTTCTCTTTCTATACTTCTTATAAAAACTAAATAACG	T	mm10	TCCrTaTCraTaACTTCTCTTTCTaTaCTTCTTaTAaaaaCTaAaTaACr	R	B	C	False	Cmc2 (NM_026844.3), Cmc2 (XM_006531282.2), Q8K199 (ENSMUST00000148235.7), D6RD08 (ENSMUST00000131616.7), D6RJ47 (ENSMUST00000150128.7), F8WHQ0 (ENSMUST00000078589.6), nan (ENSMUST00000134356.1), D3YZZ0 (ENSMUST00000128304.1)		Cenpn (XM_006531387.3), Cenpn (NM_028131.3), nan (ENSMUST00000212578.1), Q9CZW2 (ENSMUST00000034205.4), A0A1D5RM33 (ENSMUST00000212775.1), Q9CZW2 (ENSMUST00000212263.1)
cg35133932_31701448	0.11186	24.5105	0.000577843	0.00776215	0.0152416	0.11186	0.0825485	Down	0.737962		17	66600695	TACATTATAATCCATTTCCTATTACTATAAAAAACCACCTAAAACCAAAC			mm10	ACATTaTAATCCATTTCCTaTTaCTATAAAAAACCACCTaAaACCAaaCr	F	T	C	False
cg34325538_52672506	0.0333085	12.8905	0.00492637	0.0238507	0.0468327	0.0333085	0.024589	Down	0.73822	Red	16	67411028	TAAATAATACTCAACTTAAACTTCTACCTATCTCTTTAACAATAATCACA	TAAATAATACTCAACTTAAACTTCTACCTATCTCTTTAACAATAATCACG	A	mm10	TaaATAATACTCAaCTTAAACTTCTaCCTaTCTCTTTAACAATaATCACr	F	T	C	False	Cadm2 (XM_011246129.2), Cadm2 (XM_006523026.3), Cadm2 (XM_006523028.3), Cadm2 (XM_011246128.2), Cadm2 (XR_001781826.1), Cadm2 (NM_178721.4), Cadm2 (NM_001145977.1), Q8BLQ9 (ENSMUST00000114292.7), Q8BLQ9 (ENSMUST00000120594.7), Q8BLQ9 (ENSMUST00000120898.7), D3Z0N3 (ENSMUST00000123266.1)
cg43563268_60603272	0.0652547	36.5356	0.000124519	0.00372176	0.00730796	0.0652547	0.0481783	Down	0.738312		6	72831380	ACTTAACAAAATTCCCTAAATAAAAAACAACTAAATTTCTACAAAAAACC			mm10	CTTAACAaAaTTCCCTaaATAAaAaaCAACTaaaTTTCTaCAaaAaACCr	F	T	C	False
cg35300466_92644142	0.00806543	15.8071	0.00261859	0.0169139	0.0332118	0.00806543	0.00595579	Down	0.738435		17	85090394	AAACTTTTTCTCTTCCTAAACTCACTCATCTTAAAAAACAACTATATTTC			mm10	aaCTTTTTCTCTTCCTaAACTCACTCATCTTAaaAaACAACTaTATTTCr	R	B	C	False		Prepl (XM_006524001.3), Prepl (NM_001163622.1), Prepl (NM_145984.3), Prepl (NM_001163623.1), Prepl (NM_001163624.1), Camkmt (XM_006524993.3), Camkmt (XR_385373.2), Camkmt (XM_006524992.2), Camkmt (XM_006524994.3), Q8C167 (ENSMUST00000072406.4), Q8C167 (ENSMUST00000171795.8), nan (ENSMUST00000234036.1), A0A3Q4L354 (ENSMUST00000234676.1), Q3U2J5 (ENSMUST00000095188.6)	Camkmt (NM_028576.2), nan (ENSMUST00000234822.1)
cg42981739_65787954	0.0107311	23.0704	0.000720202	0.00871569	0.0171139	0.0107311	0.00792888	Down	0.738868	Red	5	142960835	TATAAATATTAACCTACAAATACATAACAATATACACACTCCACTTCTCA	TATAAATATTAACCTACGAATACATAACGATATACACGCTCCACTTCTCG	T	mm10	TaTAaATaTTAACCTaCraaTaCATaaCrATaTaCACrCTCCACTTCTCr	R	B	C	False	Fscn1 (NM_007984.2), Q61553 (ENSMUST00000031565.14), A0A0G2JDU7 (ENSMUST00000198017.4)	F7BDR1 (ENSMUST00000129306.3)
cg47110701_65797205	0.0310805	40.2466	8.41637e-05	0.00312551	0.00613719	0.0310805	0.0229833	Down	0.739474		9	95750503	CATCTTAAACRCRTCTACAACATCTTTAAACACCTAAAAACATAAAAACC			mm10	ATCTTaaaCrCrTCTaCAaCATCTTTaAaCACCTaAaaaCATaaaAACCr	F	T	C	False		Trpc1 (NM_011643.3), Trpc1 (NM_001311123.1), Trpc1 (XM_006511056.3), Trpc1 (XM_006511055.3), Trpc1 (XR_870756.2), Trpc1 (XM_011242717.2), B2RPS7 (ENSMUST00000189137.6), B7ZMP6 (ENSMUST00000053785.9), A0A087WRB2 (ENSMUST00000190497.1), A0A087WP07 (ENSMUST00000190604.6), nan (ENSMUST00000190205.1)	Trpc1 (XM_006511053.3)
cg38715390_66703485	0.0129395	36.5405	0.000124452	0.00372163	0.00730772	0.0129395	0.00957168	Down	0.739728		2	96749318	TATCACTCTACCTCCATTCCTAAAAAATTCACCTCTTAATATATAAATTC			mm10	aTCACTCTACCTCCATTCCTAaaaAATTCACCTCTTaATATaTaAATTCr	R	B	C	False	Lrrc4c (XM_017318140.1), Lrrc4c (NM_001289743.1), Lrrc4c (NM_001289742.1), Q8C031 (ENSMUST00000135431.7), Q8C031 (ENSMUST00000162807.8)
cg44414770_46629534	0.0293544	28.0769	0.00034816	0.00605919	0.0118977	0.0293544	0.0217172	Down	0.739829	Red	7	33781539	ATCAATCCTACCTAATTATACCCAACAAAATAAATTACCATACAAAATCA	ATCAATCCTACCTAATTATACCCAACAAAATAAATTACCATACAAAATCG	A	mm10	ATCAaTCCTACCTAATTaTACCCAaCAaaaTAAATTaCCATACAaAaTCr	F	T	C	False	nan (ENSMUST00000117519.1)
cg48161668_72603286	0.0680637	42.29	6.86855e-05	0.00288029	0.00565568	0.0680637	0.0503708	Down	0.740053	Grn	X	161455169	ATACTAATATAAAAAACTAAACTCCCACACTTTTTAATCTATATCCCACA	ATACTAATATAAAAAACTAAACTCCCACACTTTTTAATCTATATCCCACG	G	mm10	ATaCTAaTaTaaAAaACTaaaCTCCCACACTTTTTaaTCTaTATCCCACr	R	B	C	False
cg37186386_61688117	0.00429883	29.6813	0.000281629	0.00545763	0.0107165	0.00429883	0.00318188	Down	0.740173	Red	1	87213981	CTTAACAATAAAACCCAATAAAACAAAAATCACTCCATAAAACAATAACA	CTTAACGATAAAACCCGATAAAACGAAAATCACTCCGTAAAACAATAACG	T	mm10	CTTAaCrATaaaACCCraTAaAaCraAAaTCACTCCrTaAaaCAaTaaCr	F	T	C	False	Eif4e2 (XM_006529674.3), Eif4e2 (XM_006529670.3), Eif4e2 (XM_006529671.3), Eif4e2 (NM_001039170.1), Eif4e2 (NM_023314.3), Eif4e2 (NM_001039169.1), Eif4e2 (XM_006529669.1), Eif4e2 (XM_006529673.1), Q3UUT0 (ENSMUST00000113232.7), Q8BMB3 (ENSMUST00000113233.7), D3YUV9 (ENSMUST00000050876.13), G3X9H1 (ENSMUST00000076362.11), D3Z729 (ENSMUST00000113235.7), D3Z730 (ENSMUST00000113230.7), M0QWD1 (ENSMUS…		Q0P688 (ENSMUST00000113231.3)
cg40001383_20606977	0.0384892	38.085	0.000105336	0.0034562	0.00678652	0.0384892	0.0285025	Down	0.740532		3	89089518	CACCCAAATCTCCTAATAACTATCAACRCTTCAATAAACAAAATCATCTC			mm10	ACCCAaaTCTCCTaATAaCTaTCAaCrCTTCAaTaaACAAAATCATCTCr	R	B	C	False	Rusc1 (XM_006502134.3), Rusc1 (NM_001083808.1), Rusc1 (NM_028188.2), Rusc1 (NM_001083807.1), A0A0G2JEA5 (ENSMUST00000200659.1), Q8BG26 (ENSMUST00000166687.5), Q8BG26 (ENSMUST00000090929.11), Q8BG26 (ENSMUST00000052539.12), nan (ENSMUST00000200357.1), A0A0G2JGQ9 (ENSMUST00000196223.4), nan (ENSMUST00000198506.1), A0A0G2JE41 (ENSMUST00000196043.1)
cg42068412_99793106	0.0335352	25.2551	0.000517578	0.00737806	0.0144874	0.0335352	0.0248353	Down	0.740574		5	39003418	AACAAAACCAAAACCCATATAAAATACAATATCCTTCAAAAAACCCTATC			mm10	aCAAAACCAAaaCCCATaTAaAaTaCAATaTCCTTCAaAAAACCCTaTCr	R	B	C	False			nan (ENSMUST00000200823.1)
cg41464999_34745160	0.0456487	19.4531	0.00131327	0.0117719	0.0231151	0.0456487	0.0338104	Down	0.740665		4	129984167	AATATTCATCRCTATAATATTATATATCCCTAAACACRAAAATACTACAC			mm10	aTaTTCATCrCTaTaATATTaTATaTCCCTAaaCACraaaATaCTACACr	R	B	C	False			Adgrb2 (NM_001290714.1), Adgrb2 (NM_001199696.1), Adgrb2 (NM_173071.3), Adgrb2 (XM_011240507.1), B1ASC0 (ENSMUST00000120204.7), Q8CGM1 (ENSMUST00000106017.7), Q8CGM1 (ENSMUST00000121049.7)
cg42052392_82606342	0.0302865	28.2748	0.000339003	0.0059886	0.0117591	0.0302865	0.0224529	Down	0.741351	Red	5	37297858	ACATATTTTCAAAAATCCCATAAACCTTAAAATCCACCTTAAAAATTTCA	ACATATTTTCAAAAATCCCATAAACCTTAAAATCCACCTTAAAAATTTCG	A	mm10	aCATATTTTCAAAAaTCCCATAaaCCTTAAAATCCACCTTAAAAaTTTCr	R	B	C	False	Evc (XR_376820.3), Evc (XR_868290.2), Evc (XM_011240761.2), D3YUJ0 (ENSMUST00000114154.7)	nan (ENSMUST00000202004.1)
cg32633035_26720409	0.0388447	28.1132	0.000346459	0.00605017	0.01188	0.0388447	0.0288002	Down	0.741418		14	68338601	AAAAAAATAAAATCCACATATCCCAAAAAACCCAAATAAAAACTACAACC			mm10	AaaaAATaAaATCCACATaTCCCAaAaaaCCCAaaTaAAAaCTaCAaCCr	F	T	C	False
cg32436747_19660145	0.0187583	12.9079	0.00490655	0.0237918	0.046717	0.0187583	0.0139092	Down	0.741497		14	46966321	AACACRATCAAATATAAACCTTCCTATTCCTTACTTTCTAAATAAATCAC			mm10	aCACraTCAaATaTaAaCCTTCCTaTTCCTTaCTTTCTAAATaAaTCACr	R	B	C	True	Samd4 (NM_028966.3), Samd4 (NM_001037221.2), Samd4 (XM_006519627.2), Q8CBY1 (ENSMUST00000022386.14), A0A2I3BPM7 (ENSMUST00000228404.1), Q8CBY1 (ENSMUST00000100672.10), Q8CBY1 (ENSMUST00000137543.8)
cg41369916_15607851	0.0326117	81.7011	3.98073e-06	0.000925061	0.00181643	0.0326117	0.0241948	Down	0.741905		4	121423639	ACAAACCTTTTATTTACTATAACCATTAACATTCTCAAAAACTAACACAC			mm10	CAAaCCTTTTaTTTACTaTAaCCATTaACATTCTCAAAaaCTAACACACr	R	B	C	False			Gm12886 (NM_001144948.1), B1AZM5 (ENSMUST00000106266.1)
cg30866357_45625250	0.0221089	71.6804	7.14394e-06	0.00114726	0.00225273	0.0221089	0.0164031	Down	0.741921		12	81534652	ACAAAAACTTCATTCCTTTCTCTAAAAATTACCTAAAAATCTTAAACCAC			mm10	CAaaAACTTCATTCCTTTCTCTAaAAATTaCCTaAaAATCTTAAACCACr	F	T	C	False	nan (ENSMUST00000166971.1)		nan (ENSMUST00000165200.1)
cg41767251_93750345	0.0859576	21.5065	0.000925503	0.0098702	0.0193809	0.0859576	0.0637789	Down	0.741981		4	153828218	CTAATAAAATAAAATCTACTCAAAACTTCRTCTCTTAACCACTAAATAAC			mm10	TaaTaaaATaaaATCTaCTCAaaaCTTCrTCTCTTaaCCACTaaaTaaCr	F	T	C	False
cg34179915_64661954	0.0277028	14.7888	0.00323523	0.0189539	0.0372174	0.0277028	0.0205564	Down	0.742033		16	43702267	TTTACTATTTAACTCCCRAAACTATAATTACTAAAAATAACTCATAATCC			mm10	TTACTaTTTaaCTCCCrAAaCTaTaaTTaCTaAAAATaACTCATaaTCCr	F	T	C	False	nan (ENSMUST00000232267.1)
cg41185888_32611526	0.0746531	21.3828	0.000944569	0.00997845	0.0195935	0.0746531	0.0554143	Down	0.742291		4	99930719	CCCAAACTTTTTAATACTCTCCTCRATAACTTTAAAATACCCATAATAAC			mm10	CCAaaCTTTTTAaTACTCTCCTCraTaACTTTAAAaTACCCATAATAaCr	F	T	C	False	Pgm2 (NM_028132.3), LOC102643247 (XR_867954.1), Q9D0F9 (ENSMUST00000058351.15)		nan (ENSMUST00000123830.7)
cg31119381_3755831	0.0434184	19.8432	0.00122643	0.0113666	0.0223192	0.0434184	0.0322291	Down	0.742292		12	109524671	ATATCCTAAAACTTCAACATTCTTCCAAAAAAAACCCTACTTACATCCTC			mm10	TaTCCTAaaACTTCAaCATTCTTCCAaAaaAaACCCTACTTaCATCCTCr	R	B	C	False	Gm34081 (XR_872992.1), Gm34081 (XR_872993.1), Gm34081 (XR_381922.1), Gm34081 (XR_872984.2), Gm34081 (XR_872987.1), Gm34081 (XR_381924.2), Gm34081 (XR_872991.1), Gm34081 (XR_872983.1), Gm34081 (XR_872988.1), Gm34081 (XR_872989.1), Gm34081 (XR_872990.1), Gm34081 (XR_872986.1), Gm34081 (XR_872985.2)
cg43500810_44617385	0.0463049	30.9774	0.000238804	0.00501955	0.00985629	0.0463049	0.0343718	Down	0.742293		6	63260010	AAATCTTTAAAATTAACCACRCTAACTACTATTCTCCTCATACATCAAAC			mm10	AaTCTTTaAaATTAaCCACrCTaACTaCTATTCTCCTCATACATCAaaCr	F	T	C	False	Grid2 (XM_006505571.3), Grid2 (NM_008167.2), nan (ENSMUST00000159319.1), nan (ENSMUST00000159561.7), Q61625 (ENSMUST00000095852.4), nan (ENSMUST00000160408.1), nan (ENSMUST00000161105.1)
cg42513990_42633208	0.143751	44.3153	5.65986e-05	0.00263835	0.00518061	0.143751	0.106706	Down	0.742295	Red	5	103718935	TAAAAACAAATAAATATATAAATAAATAACTAACTCAAATTCAAACCACA	TAAAAACAAATAAATATATAAATAAATAACTAACTCAAATTCAAACCACG	A	mm10	TAAaaACAAATaaATaTaTaAATaAATAaCTAaCTCAAATTCAAaCCACr	F	T	C	False	Aff1 (XM_006534801.3), nan (ENSMUST00000126335.1)
cg46035850_74720250	0.099043	28.403	0.000333225	0.00593939	0.0116625	0.099043	0.073522	Down	0.742324	Grn	8	95352417	AAACTACCTAAAAATCCAAACCCAATTAAACACAACAACTAATAAAATCA	AAACTACCTAAAAATCCAAACCCGATTAAACGCGACAACTAATAAAATCG	G	mm10	aaACTaCCTaaaaATCCAaaCCCrATTaaaCrCraCAaCTAaTaaAaTCr	R	B	C	False	Mmp15 (NM_008609.4), O54732 (ENSMUST00000034243.6)
cg44309905_34723203	0.0796308	91.7816	2.35147e-06	0.00078047	0.00153252	0.0796308	0.0591486	Down	0.742785		7	23403597	ATCATATTCCTTCAAAAAACCCACATTCACRTAACTCAAAACTTAAAAAC			mm10	TCATaTTCCTTCAAaaAACCCACATTCACrTaaCTCAaAaCTTAAAAACr	R	B	C	False	Nlrp5 (NM_001039143.2), Nlrp5 (NM_011860.3), Q9R1M5 (ENSMUST00000086341.11), Q9R1M5 (ENSMUST00000015866.13)		Nlrp5 (NR_131241.1), Nlrp5 (NM_001305857.1), Nlrp5 (NR_131242.1), Q9R1M5 (ENSMUST00000108441.7), Q9R1M5 (ENSMUST00000133237.1), Q9R1M5 (ENSMUST00000139661.7)
cg47230164_45705141	0.0297976	45.0618	5.27993e-05	0.00257211	0.00505054	0.0297976	0.0221518	Down	0.743411		9	107626622	AAACCTCCTCTAAAACAACTCCTAAACTAATAAACTCCRATAAAATTCAC			mm10	aaCCTCCTCTaAaaCAaCTCCTaAaCTaaTaaaCTCCraTaaAATTCACr	R	B	C	False	Gnai2 (XM_006511637.2), Gnai2 (NM_008138.4), P08752 (ENSMUST00000192615.5), P08752 (ENSMUST00000055704.11), nan (ENSMUST00000193835.1), A0A0A6YXC2 (ENSMUST00000192837.1)	A0A0A6YWA9 (ENSMUST00000193394.1)
cg31089254_99667537	0.0950428	20.9188	0.00102043	0.0103823	0.0203864	0.0950428	0.0706712	Down	0.743572		12	107099634	TCTCTTTTCTCRATTAACTAATTCCCTAAAAATATAAAACTCATATCAAC			mm10	CTCTTTTCTCraTTaACTaaTTCCCTaAaaATATAAaaCTCATATCAaCr	F	T	C	False	Gm16086 (XR_381902.2), Gm16086 (XR_381903.2), nan (ENSMUST00000143652.1)
cg40232410_88726847	0.148588	23.8578	0.000637722	0.00818938	0.0160805	0.148588	0.110506	Down	0.743707	Red	3	118431477	AATTAAATATACACCCAACAACAATAATCTCATAAAAAATAATATTCTCA	AATTAAATATACACCCAACGACAATAATCTCGTAAAAAATAATATTCTCG	A	mm10	AATTaAATATaCACCCAaCraCAaTaaTCTCrTAaaAAATaaTaTTCTCr	F	T	C	False	nan (ENSMUST00000180774.1)
cg46737639_81691963	0.0184456	51.3298	3.05188e-05	0.00206313	0.00405111	0.0184456	0.0137237	Down	0.744008		9	50617536	CTCTCCRAACCCAATTAAATAATATACCRAAACTAATTACCATAATAACC			mm10	TCTCCraACCCAaTTAaATaaTaTACCraaACTaaTTACCATaaTAACCr	R	B	C	False	Pih1d2 (NM_028300.2), Pih1d2 (XM_006510627.3), Q8CHR9 (ENSMUST00000000171.14), nan (ENSMUST00000124029.1), D3Z2K7 (ENSMUST00000151197.7), Q8CHR9 (ENSMUST00000132187.1), nan (ENSMUST00000155773.1)	AU019823 (XM_011242545.2), AU019823 (XM_011242546.2), AU019823 (NM_001134902.1), AU019823 (NM_212449.2), D3Z3T0 (ENSMUST00000141366.7), E9PUQ3 (ENSMUST00000131351.7), E9PUQ3 (ENSMUST00000171462.7)	D3YTM2 (ENSMUST00000125606.1), D3Z5E5 (ENSMUST00000147671.1), D3YWF5 (ENSMUST00000145139.7), D3YU88 (ENSMUST00000155435.7)
cg44964769_69603976	0.0355837	24.0755	0.00061695	0.00803646	0.0157802	0.0355837	0.0264815	Down	0.744203		7	107824053	ACTTCCTCTAATCTTTACCATATAACCCTACATTTAAATATTATAATCAC			mm10	CTTCCTCTAATCTTTACCATATAACCCTACATTTAaATaTTaTAATCACr	F	T	C	False	Q8VF66 (ENSMUST00000213252.1), nan (ENSMUST00000216431.1)		Olfr469 (NM_146426.1), Q8VF66 (ENSMUST00000075704.1)
cg41396811_68663165	0.0149377	53.7634	2.50472e-05	0.00188345	0.0036983	0.0149377	0.0111168	Down	0.744212	Grn	4	124714877	AAAAACAACAAACAATATTTCCAACAATATTAATAATCCACCTTAAAACA	AAAAACGACAAACGATATTTCCGACAATATTAATAATCCGCCTTAAAACG	G	mm10	AAAaaCraCAaaCraTaTTTCCraCAaTaTTAaTaaTCCrCCTTaAAACr	R	B	C	False	Sf3a3 (NM_029157.3), Q9D554 (ENSMUST00000030734.4)	nan (ENSMUST00000154712.1)
cg46621887_66760525	0.0159469	22.0373	0.000848763	0.00945882	0.0185731	0.0159469	0.0118734	Down	0.744558		9	39575292	CCTTAATAACAATTCTAACCACACCTAAACAATCTCTCTAAACAAATCAC			mm10	CTTaATAACAATTCTAaCCACACCTAAACAATCTCTCTAAaCAAaTCACr	F	T	C	False	Q9EQ86 (ENSMUST00000216298.1), Q9EQ86 (ENSMUST00000215194.1)
cg44405645_66725174	0.0154136	14.4289	0.00349418	0.0197691	0.0388182	0.0154136	0.0114768	Down	0.744593	Red	7	31619025	CTACAAAAAACACCAAATCTTACTTTAACCATCCATTTATTTTTTAACCA	CTACAAAAAACACCGAATCTTACTTTAACCATCCATTTATTTTTTAACCG	A	mm10	CTACAAaaAACACCrAaTCTTaCTTTaACCATCCATTTaTTTTTTAACCr	F	T	C	False	Scgb2b6 (XM_003084678.1), Scgb2b6 (XM_006540487.1), nan (ENSMUST00000188132.1)
cg31041015_64791354	0.017959	21.5577	0.000917754	0.0098276	0.0192973	0.017959	0.0133723	Down	0.744601		12	102878180	AAAAAAACCTCCRAAATAAATATCCCTCRATATCCRAAACTTAAAAAACC			mm10	aAaaAaCCTCCrAaaTaAaTaTCCCTCraTaTCCrAaaCTTaAaaAaCCr	F	T	C	False	Btbd7 (XM_006515855.3), Btbd7 (NM_172806.2), Btbd7 (XM_017315063.1), Btbd7 (XM_006515856.3), Q8CFE5 (ENSMUST00000223554.1), Q8CFE5 (ENSMUST00000045652.7), nan (ENSMUST00000221925.1), nan (ENSMUST00000221376.1), nan (ENSMUST00000221914.1)
cg44337211_87768138	0.00666954	13.1489	0.00464217	0.0230784	0.0453162	0.00666954	0.00496643	Down	0.744644	Red	7	25754842	AAACCATACAATATAAAACAAATCTCAATTAATCAACACATAAAACAACA	GAACCGTACGATATAAAACGAATCTCAATTAATCAACGCATAAAACAACG	T	mm10	raACCrTACrATaTAAAACrAaTCTCAATTaaTCAaCrCATaaaaCAACr	R	B	C	False	Hnrnpul1 (XM_006539856.2)	Hnrnpul1 (NM_178089.2), Hnrnpul1 (NM_144922.2), Hnrnpul1 (XM_006539855.3), Q8VDM6 (ENSMUST00000108401.2), Q8VDM6 (ENSMUST00000043765.13), Q8VDM6 (ENSMUST00000206832.1)
cg32718130_98765151	0.0429856	25.5994	0.000492283	0.00719169	0.0141214	0.0429856	0.0320142	Down	0.744766		14	78273737	CTACAAAAACTCTTCTTTATCTCTCTATCTAAAACTCACAAACACATAAC			mm10	TaCAAAaaCTCTTCTTTATCTCTCTaTCTAAaaCTCACAaaCACATaaCr	R	B	C	False
cg31148935_3790894	0.114582	62.3843	1.31679e-05	0.0014725	0.00289138	0.114582	0.0853393	Down	0.744789		12	111672405	RACTATTTATAACCCATTCATTCCATTAATCCRCRCTTTAAAATAATACC			mm10	aCTATTTATAaCCCATTCATTCCATTaaTCCrCrCTTTaaaaTaaTaCCr	R	B	C	False		Ckb (NM_021273.4), nan (ENSMUST00000222705.1), nan (ENSMUST00000222513.1), Q04447 (ENSMUST00000001304.8)	nan (ENSMUST00000220888.1), nan (ENSMUST00000223099.1)
cg38254132_22698549	0.0141446	19.9922	0.00119508	0.0112342	0.0220592	0.0141446	0.0105358	Down	0.744863	Red	2	33130418	AAAACAACACTACAACACAAAAAATACAACTTTAAAAATCCCAAATACCA	AAAACGACGCTACGACGCAAAAAATACAACTTTAAAAATCCCAAATACCG	A	mm10	AaaaCraCrCTaCraCrCAaaaaaTaCAaCTTTaAaAaTCCCAaaTACCr	F	T	C	False	Garnl3 (XM_017319358.1), Garnl3 (XM_006498485.3), Garnl3 (XM_006498484.3), Garnl3 (XM_006498481.3), Garnl3 (XM_011239223.2), Garnl3 (XM_006498483.3), Garnl3 (XM_006498482.3), Garnl3 (XM_006498486.3), Garnl3 (XR_001783216.1), Q3V0G7 (ENSMUST00000137381.7), B1AW31 (ENSMUST00000133135.7), A0A0A6YWF1 (ENSMUST00000127509.1), A2AUQ6 (ENSMUST00000124000.1)		Gm33536 (XR_866133.2), Gm33536 (XR_866132.2)
cg36823909_90706275	0.0319564	25.1272	0.000527374	0.00744142	0.0146118	0.0319564	0.0238121	Down	0.745143		1	37996694	CTACATCACAATATTCRTTTATCACCRAAAATTTCACAAAAAACCTTTAC			mm10	TaCATCACAaTATTCrTTTATCACCrAaAATTTCACAaaAaACCTTTACr	F	T	C	False	Txndc9 (NM_172054.4), Txndc9 (XM_006496357.3), Txndc9 (XM_006496358.3), Q9CQ79 (ENSMUST00000162031.7), A0A0A6YXY0 (ENSMUST00000193832.5), Q9CQ79 (ENSMUST00000195247.5), nan (ENSMUST00000194747.1), Q9CQ79 (ENSMUST00000195032.5), nan (ENSMUST00000194692.1)	A0A0A6YWP9 (ENSMUST00000192237.1)	Eif5b (NM_198303.2), A0A0A6YVV3 (ENSMUST00000192960.5), Q05D44 (ENSMUST00000027252.7), nan (ENSMUST00000192548.5)
cg44047229_11725299	0.0510018	16.7439	0.00217247	0.015334	0.0301095	0.0510018	0.0380055	Down	0.745181	Grn	6	135138982	AATAACCCTATAATCAACAAACCAAATACTAACTAAACATAACTAACCCA	AATAACCCTATAATCAACAAACCGAATACTAACTAAACGTAACTAACCCG	G	mm10	AaTaACCCTaTAATCAACAaACCrAaTaCTaaCTaAaCrTaACTAACCCr	F	T	C	False	Hebp1 (XM_011241224.2), Hebp1 (NM_013546.3), A0A140T8J4 (ENSMUST00000045855.8)
cg41797607_5647246	0.0270492	19.0996	0.00139841	0.0121679	0.0238926	0.0270492	0.0201668	Down	0.745561		4	155868822	TAACCCACRAAACAACAAACAAACCRAAAATATATCRCAAAATTCTAAAC			mm10	aACCCACraaACAaCAAACAaaCCrAaaaTaTATCrCAAaATTCTaaaCr	F	T	C	False	Cptp (NM_024472.4), Q8BS40 (ENSMUST00000030950.7), nan (ENSMUST00000156266.1)	Z4YLU2 (ENSMUST00000151961.1)	Cpsf3l (XM_011250335.2), Cpsf3l (XM_006539192.2), Cpsf3l (XM_006539194.2), Cpsf3l (NM_028020.3), A8Y5J3 (ENSMUST00000120794.7), nan (ENSMUST00000134678.7), Q9CWS4 (ENSMUST00000030901.8), nan (ENSMUST00000149458.1), D6RH69 (ENSMUST00000156460.1)
cg35992861_87754411	0.0103493	21.5574	0.000917792	0.0098276	0.0192973	0.0103493	0.00771609	Down	0.745563	Red	18	80934106	TCTAATAACATCACAAAACAACAAAAAATCATTCCAAAAATATAACTACA	TCTAATAACGTCACAAAACAACGAAAAATCGTTCCGAAAATATAACTACG	T	mm10	TCTaATaaCrTCACAaAACAaCrAAaaATCrTTCCraAaaTaTaaCTACr	F	T	C	False		Atp9b (NM_001201569.1), Atp9b (NM_015805.3), Atp9b (XM_006526506.2), Atp9b (XM_006526507.2), Atp9b (XR_001782381.1), Atp9b (XR_001782382.1), D3YV00 (ENSMUST00000091790.4), A0A286YCT2 (ENSMUST00000225235.1), A0A286YCT2 (ENSMUST00000225205.1), A0A286YDR0 (ENSMUST00000226064.1), A0A286YCV0 (ENSMUST00000225980.1), nan (ENSMUST00000235385.1)
cg42313988_35620185	0.0453356	26.5812	0.000427892	0.0067187	0.0131927	0.0453356	0.0338027	Down	0.745611		5	75852931	TTTCACTTACCAATTCTACAACTTTCCCCRAAATTTTCATCAAAACTTCC			mm10	TTCACTTaCCAaTTCTACAACTTTCCCCrAAaTTTTCATCAAaaCTTCCr	F	T	C	False	nan (ENSMUST00000187685.1)
cg46772407_41749101	0.0467455	38.9155	9.65197e-05	0.00333283	0.00654428	0.0467455	0.0348547	Down	0.745627		9	54863531	ACRAAACCCTAAAAAATTAATAACTTTAACAACRAAACRCCATAAATTCC			mm10	CraAACCCTaaaAaaTTAaTAACTTTaACAACraaACrCCATAaaTTCCr	F	T	C	False		Ireb2 (XM_006511335.3), Ireb2 (XM_017313500.1)	Ireb2 (NM_022655.3), Q811J3 (ENSMUST00000034843.8)
cg47290326_19735276	0.053176	15.8118	0.00261611	0.0169067	0.0331976	0.053176	0.0396634	Down	0.74589		9	113792764	ACAACTACRCACTAACAAATTCTATCTTCACCAAAAACAAACTTTATTCC			mm10	CAaCTaCrCACTaaCAAaTTCTaTCTTCACCAaAAaCAAaCTTTaTTCCr	F	T	C	False	Clasp2 (XR_379881.3), Clasp2 (XM_006512397.3), Clasp2 (XM_006512394.3), Clasp2 (XM_006512389.3), Clasp2 (XM_017313685.1), Clasp2 (XM_006512388.3), Clasp2 (XM_017313684.1), Clasp2 (XM_006512386.3), Clasp2 (XM_017313686.1), Clasp2 (XM_006512393.3), Clasp2 (XM_006512390.3), Clasp2 (XM_006512392.3), Clasp2 (XM_006512391.3), Clasp2 (XM_006512387.3), Clasp2 (XM_006512385.3), Clasp2 (XM_006512384.3), Cl…		Clasp2 (NM_001286603.1), nan (ENSMUST00000213902.1), nan (ENSMUST00000213966.1)
cg43951835_27763348	0.0669001	14.1099	0.00374473	0.020504	0.0402612	0.0669001	0.0499052	Down	0.745965	Red	6	123123149	TATAATTTCTAAAAAACCAAACAACATAAACAAACTCTTAAAACACAACA	TATAATTTCTAAAAAACCAAACAACATAAACAAACTCTTAAAACACAACG	T	mm10	TaTaaTTTCTaaAAAACCAaACAACATAAaCAAACTCTTAAaaCACAACr	F	T	C	False	Clec4a2 (NM_001170332.1), E0CY25 (ENSMUST00000159891.6), E0CYQ6 (ENSMUST00000161636.7), Q9QZ15 (ENSMUST00000161365.7)	Clec4a2 (XM_011241364.2), Clec4a2 (NM_011999.4), Clec4a2 (NM_001170333.1), Q9QZ15 (ENSMUST00000041779.12)	Q923C7 (ENSMUST00000032248.7)
cg31539223_5655497	0.0951538	28.3691	0.00033474	0.00594716	0.0116777	0.0951538	0.0709838	Down	0.74599		13	46534636	ACCAAATCTAATCTTTTCTAAACCTATTCTATTCTTAAACTCAACAAAAC			mm10	CCAaATCTAATCTTTTCTAAACCTaTTCTaTTCTTaaaCTCAaCAaAACr	R	B	C	False	Cap2 (NM_026056.4), Cap2 (XM_006516946.2), Q9CYT6 (ENSMUST00000021802.15), D3YTR7 (ENSMUST00000119341.1), A0A286YCS6 (ENSMUST00000225824.1)
cg41677753_20779592	0.0188218	22.2009	0.000826662	0.00933232	0.0183248	0.0188218	0.0140431	Down	0.74611		4	147869010	AATCATTATCCRAAAAATCCTCRACAAATTCAAATTTAAAAAACCAACTC			mm10	aTCATTATCCraAaAaTCCTCraCAAaTTCAaaTTTaAAaAaCCAaCTCr	F	T	C	False	Fv1 (NM_010244.3), P70213 (ENSMUST00000094481.1)	C0KL25 (ENSMUST00000172710.7)	Miip (XM_006538951.3), Miip (XM_006538950.3), Miip (XR_001784152.1), Miip (NM_001025365.2), A2A7Y5 (ENSMUST00000119975.2), nan (ENSMUST00000156374.8), nan (ENSMUST00000174081.1), nan (ENSMUST00000141534.2), C0KL25 (ENSMUST00000030886.14)
cg29318627_99723319	0.0674501	16.1232	0.00245668	0.0163446	0.0320939	0.0674501	0.0503628	Down	0.746667	Red	11	22617428	TCAAATTATTAACCAAAATTACTCTAATTCTAACATCCCATAATTCCTCA	TCAAATTATTAACCAAAATTACTCTAATTCTAACGTCCCGTAATTCCTCG	A	mm10	TCAaATTaTTaaCCAAAaTTACTCTaATTCTAACrTCCCrTaaTTCCTCr	R	B	C	False	Gm12052 (XR_872301.1), Gm12052 (XR_872303.1), Gm12052 (XR_872302.1), nan (ENSMUST00000142151.1)
cg33866204_8777175	0.0320092	25.8663	0.000473688	0.00705856	0.01386	0.0320092	0.0239037	Down	0.746778		16	5202833	AAAAATAAAAAATAACRCCATCTAATATTCCAATTCTCTTCCAAAATTCC			mm10	aaAaTAaAAaaTAaCrCCATCTaaTaTTCCAaTTCTCTTCCAAaaTTCCr	F	T	C	False	Nagpa (NR_027804.1), Nagpa (NM_013796.3), Nagpa (XM_006522216.3), D3Z6C9 (ENSMUST00000147567.1), Q8BJ48 (ENSMUST00000023911.10), nan (ENSMUST00000144490.1)
cg31303990_11669391	0.0281792	17.8182	0.00176837	0.0137785	0.0270552	0.0281792	0.0210476	Down	0.746918		13	17690070	ATCTCTACTAAAACTTACATATTCTCACCCRAAAAACTAAATTTACAAAC			mm10	TCTCTaCTAAaACTTACATaTTCTCACCCrAaAAACTaAaTTTACAAaCr	F	T	C	False	Sugct (NM_138654.3), Sugct (XM_011244290.2), Q7TNE1 (ENSMUST00000068545.5), A0A1Y7VNE1 (ENSMUST00000221598.1), A0A1Y7VJ81 (ENSMUST00000220514.1), nan (ENSMUST00000221138.1), nan (ENSMUST00000221467.1)
cg43520115_13662525	0.104882	33.3952	0.000178011	0.00439727	0.00863439	0.104882	0.0783393	Down	0.746925	Red	6	66778630	ACACTTTTTACAATTTATCTCAACAATCTTATCTTTAACACCAATATTCA	ACACTTTTTACAATTTATCTCAACAATCTTATCTTTAACGCCAATATTCG	A	mm10	ACACTTTTTACAATTTATCTCAACAaTCTTATCTTTaaCrCCAATaTTCr	F	T	C	False	Q8R2E1 (ENSMUST00000227493.1), Q8R2E1 (ENSMUST00000226457.1)		Vmn1r38 (NM_134168.1), Q8R2E1 (ENSMUST00000227694.1)
cg40358872_56781559	0.0419655	57.2906	1.90602e-05	0.00169984	0.00333777	0.0419655	0.0313535	Down	0.747125		3	133744882	CCTTATCCCTATTCTCTTTCATTTTAACTTTCTAACCATAAAATAACCAC			mm10	CTTaTCCCTaTTCTCTTTCATTTTAaCTTTCTaACCATaAaATaACCACr	R	B	C	False
cg47212991_94767879	0.0271683	35.2061	0.000144408	0.00398116	0.00781732	0.0271683	0.0203066	Down	0.747439		9	106202907	CCCTTATAAACCAAAATCCTAAAAATCTATAAACRAATCCRCACTTAAAC			mm10	CCTTaTAaaCCAaaATCCTaaAaaTCTaTaaaCraATCCrCACTTaaaCr	F	T	C	False		Twf2 (NM_011876.3), Q9Z0P5 (ENSMUST00000024047.11)	Twf2 (NM_011876.3), Q9Z0P5 (ENSMUST00000024047.11), A0A1L1SU53 (ENSMUST00000216348.1), A0A087WPT3 (ENSMUST00000187944.2), A0A087WRG4 (ENSMUST00000187647.1)
cg47856572_3622256	0.0360091	29.3045	0.000295772	0.00560433	0.0110045	0.0360091	0.0269146	Down	0.747439	Red	X	99010215	ACTCATTAATATTTATAAAATACACAACACAAAATACACAATATTCCACA	ACTCATTAATATTTATAAAATACACAACACGAAATACACAATATTCCACG	A	mm10	aCTCATTAATATTTATAAAaTACACAaCACraaaTaCACAaTATTCCACr	F	T	C	False	Stard8 (XM_006528002.1), Stard8 (XM_006527998.1), B1AZJ1 (ENSMUST00000149999.7)
cg47813542_24631273	0.132835	81.4066	4.04593e-06	0.000926041	0.00181836	0.132835	0.0993059	Down	0.747586		X	90157222	AAACACAAATAAAACATAAAATCTCCTATTACTCTTTCACAATTAAAAAC			mm10	AACACAAATaAaaCATaAaATCTCCTaTTaCTCTTTCACAaTTAAAAACr	R	B	C	False
cg43221504_8770112	0.0624138	85.2587	3.28473e-06	0.00087158	0.00171141	0.0624138	0.0466603	Down	0.747597		6	24876380	AAAAATAAAAACCCAAACRATCACTATAAAATATTATAACAAATTAACCC			mm10	AaaATAaAaACCCAaACrATCACTATAAAATATTaTaACAaaTTaACCCr	F	T	C	False	Hyal5 (XM_006505187.1), Hyal5 (NM_028957.2), Q812F3 (ENSMUST00000200968.3), Q812F3 (ENSMUST00000031689.5)
cg36051965_5801841	0.0855491	44.9849	5.31762e-05	0.0025778	0.00506171	0.0855491	0.0639986	Down	0.748092	Red	18	88062109	AATCTAATAACTTCTAAATTACTCAAAATACCCAAAACTTAATAAACCCA	AATCTAATAACTTCTAAATTACTCGAAATACCCAAAACTTAATAAACCCG	A	mm10	AaTCTaATaACTTCTAAaTTaCTCraAATACCCAAAaCTTaaTaAaCCCr	F	T	C	False
cg35292618_17764583	0.006582	13.4309	0.00435427	0.0222776	0.0437438	0.006582	0.00492543	Down	0.748318	Red	17	84465774	AAACTACACAAAAATAAACTCAATAATTCTACACATTCTAAAAATAAACA	AAACTACACAAAAATAAACTCGATAATTCTACGCGTTCTAAAAATAAACG	A	mm10	aaACTACACAaAaATAaACTCraTaATTCTaCrCrTTCTAAaaaTAAACr	R	B	C	False	Thada (NM_183021.3), Thada (XM_006524274.3), Thada (XM_006524276.3), Thada (XM_017317473.1), Thada (XM_006524278.3), Thada (XR_385327.3), Thada (XR_876504.2), Thada (XM_006524279.3), Thada (XM_011246459.2), Thada (XM_006524281.3), A8C756 (ENSMUST00000047524.9), nan (ENSMUST00000234313.1)
cg34656073_78614246	0.0209204	39.4667	9.11545e-05	0.00325038	0.00638237	0.0209204	0.0156562	Down	0.748371	Red	17	12992989	CAATCTCTTCAACACTTCCCAAATAAAACAATCATATTTAAACTTAATCA	CAATCTCTTCAACACTTCCCAAATAAAACAATCATATTTAAACTTAATCG	T	mm10	CAaTCTCTTCAaCACTTCCCAaATaaaACAaTCATATTTAaaCTTAaTCr	R	B	C	False	A0A3B2W4D2 (ENSMUST00000233867.1), nan (ENSMUST00000233467.1)		Wtap (NM_001113533.1), Wtap (NM_001113532.1), Wtap (NM_175394.2), Wtap (XM_006523341.3), Q9ER69 (ENSMUST00000159986.7), E0CYH0 (ENSMUST00000007007.13), E0CYH0 (ENSMUST00000159551.7), Q9ER69 (ENSMUST00000160781.7)
cg38791155_57607437	0.0388671	54.6133	2.34194e-05	0.00182637	0.00358622	0.0388671	0.02909	Down	0.748448		2	108827498	AAACATCCCCTACRTTCACAAAAATAACCTATAACTATACTAAAAATTCC			mm10	AaCATCCCCTaCrTTCACAaAAATaaCCTATAACTATaCTAaaAATTCCr	R	B	C	False
cg41461748_93784484	0.0502913	13.9288	0.00389667	0.0209598	0.0411561	0.0502913	0.0376546	Down	0.748729		4	129739650	TTTCCCTTCATCTACTCTCTATTTCCCAACATTATTAAAAAAAATTTACC			mm10	TTCCCTTCATCTaCTCTCTaTTTCCCAaCATTaTTaAAaaaaATTTACCr	F	T	C	True	Khdrbs1 (XR_001784112.1), Khdrbs1 (XR_376300.2), Khdrbs1 (NR_045036.1), Khdrbs1 (NM_011317.4), Q60749 (ENSMUST00000129342.7), Q60749 (ENSMUST00000066257.5), nan (ENSMUST00000139281.1)
cg43679818_45698834	0.0908746	76.5614	5.32735e-06	0.00103647	0.0020352	0.0908746	0.0680446	Down	0.748775		6	88927358	CTCCACTATTTTTCTCCTATAAAACTATTCTCTATACTAACCTCTCATTC			mm10	TCCACTaTTTTTCTCCTaTaAaaCTaTTCTCTaTaCTaACCTCTCATTCr	R	B	C	False
rs27469075_75650145	0.0123328	18.6676	0.0015117	0.0126694	0.0248773	0.0123328	0.00923504	Down	0.748819	Red	2	116771700	TCTTACTACTTCTCATAACTCTAAATACCACATATATTCCTATCAAACTT	TCTTACTACTTCTCATAACTCTAAATACCACATATATTCCTATCAAACTC	A	mm10	TCTTaCTaCTTCTCATaACTCTaAaTaCCACATaTaTTCCTaTCAaaCTY		T	C	True
cg40615248_53682117	0.108836	48.7685	3.79059e-05	0.00222996	0.0043787	0.108836	0.081511	Down	0.748936		4	11580215	ACTTAACTATACTAAACATATACATAACRAACRTCCCCACAAAAAAAACC			mm10	CTTAaCTaTaCTAaACATaTaCATAaCrAaCrTCCCCACAAaaaaAaCCr	F	T	C	False	Rad54b (NM_001256145.1), Rad54b (NM_001039556.3), Fsbp (NM_001256142.1), nan (ENSMUST00000179498.1), A0A0A0MQB1 (ENSMUST00000095145.11), Q6PFE3 (ENSMUST00000070755.12), nan (ENSMUST00000179731.1), Q8BKE5 (ENSMUST00000180239.1)
cg42308644_57790854	0.0255847	17.7213	0.00180085	0.0139029	0.0272995	0.0255847	0.0191657	Down	0.749106		5	75399434	AAAAACCTTAAAATATAAACTACCTTATAATACAAACAAAAAACATCAAC			mm10	AaaACCTTAaAATaTaAACTACCTTaTaATaCAaaCAaaAaaCATCAACr	F	T	C	False		nan (ENSMUST00000202494.1)
cg30272276_52805554	0.020943	37.1859	0.000115996	0.00360712	0.00708286	0.020943	0.01569	Down	0.749175		11	119228198	CTAAACTCTAAACRAAAACRATACRAAAAAACCCRAATCTTACTAAAAAC			mm10	TaaaCTCTaaaCraaaaCrATaCraAaaAACCCraATCTTaCTaaaaACr	R	B	C	False	Tbc1d16 (NM_172443.3), Tbc1d16 (XM_006532693.1), Tbc1d16 (XM_006532695.1), Tbc1d16 (XM_006532694.1), Tbc1d16 (XM_006532696.1), A2ABG4 (ENSMUST00000036113.3), Q6PFC0 (ENSMUST00000207655.1)		Ccdc40 (NM_175430.4), Ccdc40 (XM_006532699.2), Ccdc40 (XM_006532698.2), Ccdc40 (XR_388387.2), Ccdc40 (XM_011248843.2), Ccdc40 (XM_017314400.1), A0A494BAV6 (ENSMUST00000235971.1), A0A494BAF9 (ENSMUST00000236813.1), Q8BI79 (ENSMUST00000053440.7)
cg43642798_55706892	0.0202182	22.7983	0.000751645	0.0088815	0.0174395	0.0202182	0.0151473	Down	0.749193	Red	6	85451725	CTAAAAAAAACACCTTAAATAAATAATCTCACTACACCTACTCAACTCCA	CTAAAAAAAACACCTTAAATAAATAATCTCACTACACCTACTCAACTCCG	A	mm10	CTAaaAaAAaCACCTTAaaTaAaTaATCTCACTaCACCTaCTCAaCTCCr	F	T	C	False	Pradc1 (NR_028081.1), Pradc1 (XM_011241486.1), Pradc1 (XM_006506686.2), Cct7 (NM_007638.4), A0A0N4SVX7 (ENSMUST00000126805.7), nan (ENSMUST00000139875.7), Q3TIJ7 (ENSMUST00000032078.8)		Pradc1 (NM_001163427.1), Pradc1 (NM_028505.2), nan (ENSMUST00000205094.1), A0A0N4SV22 (ENSMUST00000204489.2), A0A0N4SV00 (ENSMUST00000204592.2), nan (ENSMUST00000146086.7), nan (ENSMUST00000122907.1), nan (ENSMUST00000154918.7), Q14C45 (ENSMUST00000113770.1), nan (ENSMUST00000203934.1), Q9D9N8 (ENSMUST00000032080.8)
cg35376878_22609381	0.0208242	34.7844	0.000151499	0.0040732	0.00799805	0.0208242	0.0156015	Down	0.749201		18	3244202	TACCAAACCTCTTCAACTACCCAACTAACATACCAATTATATAATATTTC			mm10	aCCAaACCTCTTCAaCTACCCAACTAaCATACCAaTTaTATAaTATTTCr	R	B	C	False
cg36046893_49617321	0.0895737	19.8553	0.00122384	0.0113628	0.0223118	0.0895737	0.067118	Down	0.749304		18	86807696	AATAAAAACACCCTATTTATAACTATTTAAAAATATCTCAATCTTCATAC			mm10	ATAaAaACACCCTATTTATaACTaTTTAAAAATaTCTCAaTCTTCATACr	F	T	C	False
cg43560281_93626567	0.132896	13.6377	0.00415675	0.0217091	0.0426275	0.132896	0.0995852	Down	0.749347		6	72627350	CTCCTCTAAATCATTACTACTTAAAATCCCRAAACAACCTACATAAAACC			mm10	TCCTCTaAATCATTACTACTTaaAaTCCCrAaACAaCCTaCATAaAACCr	R	B	C	False	Tcf7l1 (XM_006505882.1), Tcf7l1 (NM_001079822.2), Tcf7l1 (NM_009332.3), A1A550 (ENSMUST00000069536.11), A1A549 (ENSMUST00000114053.8)
cg47629476_88668448	0.0658197	35.1271	0.000145706	0.00400001	0.00785433	0.0658197	0.0493281	Down	0.749443		X	51344096	TTTCTTAAAAATTTTTAACACCTTTCCCAAACTCAACTAACTACAAATAC			mm10	TTCTTaAAAaTTTTTaaCACCTTTCCCAAaCTCAACTaACTaCAAATaCr	F	T	C	False
cg42682992_41603831	0.0218471	23.892	0.000634406	0.00816729	0.0160371	0.0218471	0.0163776	Down	0.749647	Red	5	117938434	ACAAATAACAATCTTAAACAAAAAAACATATCCTCATTTACATTTAATCA	ACAAATAACAATCTTAAACAAAAAAACGTATCCTCATTTACATTTAATCG	A	mm10	aCAaaTaaCAaTCTTaAaCAAaaaaaCrTaTCCTCATTTaCATTTaaTCr	F	T	C	False	Nos1 (XM_006530188.3), Nos1 (XM_006530187.3), Nos1 (XM_006530191.3), Nos1 (XM_006530192.3), Nos1 (XM_017320707.1), Nos1 (XM_006530189.3), Nos1 (XM_006530190.1), Nos1 (NM_008712.3), Gm26995 (XR_387636.3), Q9Z0J4 (ENSMUST00000142742.8), S4R255 (ENSMUST00000086451.11), F8WGF2 (ENSMUST00000102557.9), Q9Z0J4 (ENSMUST00000171055.1), nan (ENSMUST00000182216.1)
cg42112330_43710393	0.0265509	16.0909	0.00247266	0.0164021	0.0322069	0.0265509	0.0199047	Down	0.749679	Red	5	46661931	ATTTCATCACTCCTAAAACAATAAAATTCTCAAAACTACTATTTCCAACA	ATTTCATCACTCCTAAAACAATAAAATTCTCAAAACTACTATTTCCAACG	A	mm10	ATTTCATCACTCCTaaAACAaTAAaATTCTCAAaACTACTaTTTCCAACr	R	B	C	False
cg39589919_14606317	0.116304	29.0987	0.000303857	0.0056757	0.0111447	0.116304	0.0872078	Down	0.749828		3	29083727	TTTACCAAATCTTACTTTACACCAAAATCTCCAACTTTTAACAATCTAAC			mm10	TTaCCAaATCTTaCTTTACACCAaaATCTCCAaCTTTTAACAaTCTaaCr	R	B	C	False	Egfem1 (XM_017319785.1), Egfem1 (XM_006535562.3), Egfem1 (XM_017319789.1), Egfem1 (XM_017319787.1), Egfem1 (XM_006535559.3), Egfem1 (XR_001783766.1), Egfem1 (XM_017319788.1), Egfem1 (XM_017319784.1), Egfem1 (XR_001783767.1), Egfem1 (XM_006535565.1), Egfem1 (XR_001783769.1), Egfem1 (XM_017319786.1), Egfem1 (XM_006535563.3), Egfem1 (XR_001783768.1), Egfem1 (XM_006535561.3), Egfem1 (NM_001167748.1),…
cg35544419_40794205	0.025202	31.6181	0.000220539	0.00485334	0.00952991	0.025202	0.0189078	Down	0.750251	Red	18	29606529	AAAATATCTTAACCCTATCCCCAATAAAAAAATACTAAACTATTTAATCA	AAAATATCTTAACCCTATCCCCAATAAAAAAATACTAAACTATTTAATCG	A	mm10	aaAaTATCTTAaCCCTATCCCCAaTaAAaAaATaCTaaACTaTTTaATCr	R	B	C	False
cg31724561_86655151	0.024884	20.8245	0.00103673	0.010468	0.0205548	0.024884	0.0186784	Down	0.750616		13	64063220	TTCATAAACCACAAAAATCCAAAAAATAAATTCTAACAACTCCAACCCTC			mm10	TCATaAaCCACAaAAATCCAaAaaaTaaaTTCTaACAaCTCCAaCCCTCr	R	B	C	False	Hsd17b3 (NM_008291.3), Hsd17b3 (XM_006517108.3), P70385 (ENSMUST00000222783.1), P70385 (ENSMUST00000039832.6), P70385 (ENSMUST00000166224.7)	A0A1Y7VJL6 (ENSMUST00000221513.1)
cg29109472_70677328	0.0463701	32.0837	0.000208316	0.0047224	0.0092728	0.0463701	0.0348067	Down	0.750629	Red	10	123196329	TTATTCCAATCCTTATAATCTTCCAAAAACCAAACTTCAAAATATTTACA	TTATTCCGATCCTTATAATCTTCCGAAAACCGAACTTCAAAATATTTACG	T	mm10	TTATTCCrATCCTTaTAaTCTTCCraaAaCCraaCTTCAaaATaTTTaCr	R	B	C	False	Usp15 (NM_027604.4), Usp15 (NM_001301628.1), Usp15 (XR_380365.3), Usp15 (XM_006513228.3), Q8R5H1 (ENSMUST00000220377.1), Q8R5H1 (ENSMUST00000020334.8), nan (ENSMUST00000219992.1), nan (ENSMUST00000217985.1), nan (ENSMUST00000220284.1), nan (ENSMUST00000219010.1), A0A1W2P8B7 (ENSMUST00000219619.1)		nan (ENSMUST00000220083.1)
cg36924274_9738546	0.100514	14.4626	0.00346884	0.0196894	0.0386616	0.100514	0.0754594	Down	0.750734	Grn	1	52500826	AATAAAAAAAATACAAAACCACAAATACAATACAAACCTATCCCTCCTCA	AATAAAAAAAATACAAAACCGCAAATACGATACGAACCTATCCCTCCTCG	G	mm10	aaTaaaaaaaaTACAaAACCrCAaaTaCraTaCraACCTaTCCCTCCTCr	R	B	C	False		Q61122 (ENSMUST00000069792.13)	Nab1 (XM_006495771.2), Nab1 (XM_006495770.2), Nab1 (NM_008667.3), A0A087WSU4 (ENSMUST00000186764.6), nan (ENSMUST00000168082.1)
cg34872958_52622332	0.0339746	32.2552	0.000204018	0.00468653	0.00920238	0.0339746	0.0255082	Down	0.750803		17	34981592	CAAAATCTTACTATAATAACTTTAATTAACCTCTAAACCAAAATCCTCCC			mm10	AaaaTCTTaCTATAATAaCTTTAaTTaACCTCTAAACCAaAATCCTCCCr	F	T	C	False	nan (ENSMUST00000151136.1)		Lsm2 (NM_001204274.1), Lsm2 (NM_001110101.2), Lsm2 (NM_030597.3), Lsm2 (NM_001204273.1), nan (ENSMUST00000172523.1), Q3U9X2 (ENSMUST00000114011.10), nan (ENSMUST00000174241.7), nan (ENSMUST00000174326.7), O35901 (ENSMUST00000007266.13), nan (ENSMUST00000172777.7), nan (ENSMUST00000172890.7), G3UZ96 (ENSMUST00000173004.1), nan (ENSMUST00000174860.7), nan (ENSMUST00000174434.7)
cg39191968_14681300	0.00797036	24.4697	0.00058138	0.00778988	0.015296	0.00797036	0.00598616	Down	0.751053	Red	2	158768140	TAAATCAATTCTAAACACTACCATAACTACTCACTTCAAACTATTAAACA	TAAATCGATTCTAAACACTACCATAACTACTCGCTTCGAACTATTAAACG	T	mm10	TaaATCraTTCTaaaCACTaCCATaaCTaCTCrCTTCrAaCTaTTaaACr	R	B	C	True	Fam83d (NM_027975.2), Q9D7I8 (ENSMUST00000029183.2)
cg45262718_31647282	0.0152441	19.567	0.00128716	0.011641	0.0228579	0.0152441	0.0114491	Down	0.751053		7	140322602	AAAACACCAAATATAAAACAACCATCATTTCACACTAAATTCAAACAACC			mm10	AaACACCAaaTaTaAaaCAaCCATCATTTCACACTaaaTTCAaACAaCCr	F	T	C	False	Q8VGL5 (ENSMUST00000214594.1), nan (ENSMUST00000215542.1), Q8VGL5 (ENSMUST00000078103.2)	Olfr525 (NM_146956.1)
cg32392052_9736478	0.0192929	89.4614	2.6416e-06	0.000823252	0.00161652	0.0192929	0.0144914	Down	0.751126		14	38820366	ATCTATTACTCTTTTTATTACTATTCCTACTACAACTACTTCTAATTTTC			mm10	TCTaTTaCTCTTTTTaTTACTaTTCCTaCTaCAACTaCTTCTaATTTTCr	R	B	C	False	Nrg3 (XM_017315910.1), Nrg3 (XM_006518685.3), Nrg3 (XM_006518686.3), Nrg3 (XM_017315911.1), Nrg3 (XM_011244987.2), Nrg3 (XM_006518687.3), Nrg3 (XM_017315912.1), Nrg3 (NM_001190188.1), Nrg3 (NM_008734.3), Nrg3 (NM_001190187.1), LOC108168202 (XR_001781474.1), O35181 (ENSMUST00000166968.8), E9Q396 (ENSMUST00000168810.8), G3V023 (ENSMUST00000173780.1)
cg29644853_39604334	0.282297	28.2683	0.000339296	0.00599029	0.0117624	0.282297	0.212093	Down	0.751312		11	63313422	ATAACTTTTCTTTCAATCTCTATTCCACACTTAATCTTATATTCCCTCCC			mm10	TaaCTTTTCTTTCAaTCTCTaTTCCACACTTaaTCTTATATTCCCTCCCr	F	T	C	False		nan (ENSMUST00000119246.1)
cg29681626_8723310	0.0280255	14.8649	0.00318353	0.0187883	0.0368924	0.0280255	0.0210601	Down	0.751463		11	67647995	ATAATCTAATACCTCCCAATAAAAAACTTCAATACTACAAACATCAAAAC			mm10	TaaTCTaaTaCCTCCCAaTaaAAAACTTCAaTACTaCAaACATCAAaaCr	R	B	C	False	Gas7 (XM_006532202.1), Gas7 (XM_006532210.2), Gas7 (NM_008088.5), Gas7 (XM_017314262.1), Gas7 (XM_006532205.3), Gas7 (NM_001109657.3), Gas7 (XM_006532209.1), Gas7 (NM_001277080.1), Gas7 (NM_001277079.1), Gas7 (XM_006532211.2), Gas7 (XM_006532208.3), B1ATI9 (ENSMUST00000108681.7), nan (ENSMUST00000136796.7), B1ATI9 (ENSMUST00000041611.11), Q3U432 (ENSMUST00000108682.8), B1ATI9 (ENSMUST00000108680.…
cg38641446_36660192	0.0296259	17.1263	0.00201699	0.014728	0.0289197	0.0296259	0.0222648	Down	0.751531		2	85443533	CAAACAAAATAAACAAATCCTATCACCAACACAACATACTACTCTAAAAC			mm10	AaaCAAaaTAAaCAAATCCTATCACCAaCACAACATACTaCTCTaAAaCr	F	T	C	False	Q8VF74 (ENSMUST00000216933.1)
cg29021959_60665381	0.0283815	89.0289	2.70033e-06	0.000824562	0.00161909	0.0283815	0.0213311	Down	0.751584		10	116261296	ATCTCAAACCTACATATATACAATAAACTCCTATATTCTAATTCAAACCC			mm10	TCTCAAACCTACATaTaTaCAaTAAACTCCTaTaTTCTaaTTCAaaCCCr	F	T	C	False	Ptprr (XM_006513382.1), Ptprr (NM_011217.2), Ptprr (XM_006513383.3), Ptprr (NM_001161837.1), Ptprr (NM_001161839.1), Ptprr (NM_001161840.1), Ptprr (NM_001161838.1), Q62132 (ENSMUST00000063470.10), Q62132 (ENSMUST00000105271.8), Q62132 (ENSMUST00000148731.7), Q62132 (ENSMUST00000155606.7), Q62132 (ENSMUST00000128399.1)
cg39141439_16732362	0.0571517	47.7996	4.12491e-05	0.00229725	0.00451082	0.0571517	0.0429544	Down	0.751587		2	154613024	AATTAAAACCAAAAATAAAAATCCTTCRAAAAAACTACTTTCCAATCAAC			mm10	ATTAAaACCAaAaATAaaAaTCCTTCrAaAAaaCTaCTTTCCAATCAaCr	F	T	C	False	nan (ENSMUST00000238256.1), nan (ENSMUST00000181369.1)	Zfp341 (XR_374456.3)	Zfp341 (NM_199304.1), Q6PGC9 (ENSMUST00000081926.12), D6REV2 (ENSMUST00000126421.7), A2AVM0 (ENSMUST00000109702.1)
cg45260500_89809420	0.102173	161.164	1.71745e-07	0.000296411	0.000582027	0.102173	0.0767937	Down	0.751604		7	140081267	ATTTATCCRTCAACRTCTTATTAATACATAAACCRTAATCAAAAATACCC			mm10	TTTaTCCrTCAaCrTCTTaTTaaTaCATAaACCrTaATCAaAaATACCCr	R	B	C	False	Caly (NM_001190386.1), Caly (NM_001190385.1), Caly (NM_026769.5), Caly (XM_006536236.3), Caly (XM_006536237.2), Caly (XM_011249853.2), Caly (XM_006536235.3), Q9DCA7 (ENSMUST00000026541.14), Q9DCA7 (ENSMUST00000211044.1), Q9DCA7 (ENSMUST00000211283.1), Q9DCA7 (ENSMUST00000166758.3)
cg38650173_86668231	0.0285109	51.8571	2.92203e-05	0.00201905	0.00396457	0.0285109	0.021429	Down	0.751606		2	87532472	AATACCAAAATTATATATATCAAAACATCTAATATTCCCACCAAATAAAC			mm10	ATaCCAAAaTTaTATaTATCAAAaCATCTaATaTTCCCACCAaaTAAACr	R	B	C	True	Olfr153 (NM_206823.1), Q7TR48 (ENSMUST00000217113.1)
cg48036363_88646302	0.0689408	75.9667	5.51624e-06	0.00104188	0.00204582	0.0689408	0.0518166	Down	0.751611		X	136976654	TTACTCTATCRTCTTTATATTTTCAAACAAACCAAACTATCTACTCACCC			mm10	TaCTCTATCrTCTTTaTaTTTTCAaaCAaACCAAaCTaTCTaCTCACCCr	F	T	C	False	Tmsb15l (NM_207267.4), Tmsb15b1 (NM_001081983.1), Q8C0W0 (ENSMUST00000127404.7), A2AF33 (ENSMUST00000113071.1)		Q8C0W0 (ENSMUST00000180194.2)
cg39242996_18652404	0.0391746	15.9988	0.00251896	0.0165552	0.0325074	0.0391746	0.0294528	Down	0.751833		2	164257666	ACACTAAAACCRAATACAATAAAAACCTATCCACTTTCTAAAAATATAAC			mm10	CACTaAaACCraATaCAaTaaaAaCCTaTCCACTTTCTaaAAATaTaACr	F	T	C	True			Svs3b (NM_173377.2), Q8BZH8 (ENSMUST00000063132.5)
cg41423657_26609205	0.0472767	26.6494	0.000423806	0.00669491	0.013146	0.0472767	0.0355469	Down	0.75189		4	126732579	ACCATAAATAACAAATTAACTACTACTATTAATACTCAAACCCTTTCAAC			mm10	CCATAaaTaACAaaTTAaCTACTaCTaTTaaTACTCAaaCCCTTTCAACr	F	T	C	False	Tfap2e (NM_198960.2), Q6VUP9 (ENSMUST00000048194.7)
cg44196621_53657563	0.0281776	29.7473	0.000279235	0.00543921	0.0106803	0.0281776	0.0211909	Down	0.752048		7	4877347	AACTTCAAACTTCTCCAAAACTAAATTTTATATCAACCCCAAAAATAAAC			mm10	ACTTCAAaCTTCTCCAaAaCTAAaTTTTaTATCAaCCCCAaaAaTaaaCr	F	T	C	False	Isoc2a (NM_001101598.1), P85094 (ENSMUST00000125249.2)
cg29858626_26692858	0.0299334	14.2694	0.00361682	0.0201421	0.0395506	0.0299334	0.022532	Down	0.752737		11	84179455	CRAATCTAAAACRTAATAAATTCCCCTTCTATCTAAACRAATTTAAAACC			mm10	raaTCTaaaACrTaaTaaaTTCCCCTTCTaTCTaaaCraaTTTaaaaCCr	F	T	C	False	Acaca (XM_006531953.1), Acaca (XM_011248667.1), Acaca (XM_006531956.2), Acaca (XM_006531954.2), A0A0R4J1S9 (ENSMUST00000133811.2), Q5SWU9 (ENSMUST00000103201.7), nan (ENSMUST00000183548.2)		Acaca (XM_006531957.3), Acaca (XM_006531955.1), V9GWS1 (ENSMUST00000137500.8), V9GWS0 (ENSMUST00000130012.8), V9GWR9 (ENSMUST00000136463.8)
cg28858720_36749573	0.0240254	55.2015	2.23668e-05	0.00179295	0.0035206	0.0240254	0.0180936	Down	0.753105		10	94013387	AACCAAATTTAACTCCTAACACAACTATCTAAAACTCTCCAAAATCCAAC			mm10	aCCAaaTTTAACTCCTAaCACAACTaTCTaaAACTCTCCAaaATCCAaCr	R	B	C	False	Vezt (NM_001304720.1), Vezt (NM_001304575.1), Vezt (NM_001304572.1), Vezt (NM_172538.5), D3Z4E6 (ENSMUST00000119818.7), Q3ZK22 (ENSMUST00000047711.12), Q3ZK22 (ENSMUST00000118077.7), Q3ZK22 (ENSMUST00000118205.7), Q3ZK22 (ENSMUST00000150704.7), D3YVB1 (ENSMUST00000123201.7), F7CPT8 (ENSMUST00000150344.1), nan (ENSMUST00000132735.1), nan (ENSMUST00000154267.1)
cg38772532_66787861	0.107345	21.8351	0.000877059	0.00960601	0.0188622	0.107345	0.0808546	Down	0.753222		2	105664700	RTTAACTTCCTCACTCATAACACRAAAACRACAAATATACTATTTTATTC			mm10	TTaACTTCCTCACTCATaaCACraAAACrACAAATaTaCTaTTTTATTCr	R	B	C	False	Pax6os1 (NR_002867.2), nan (ENSMUST00000149133.7), nan (ENSMUST00000126948.1)
cg34901764_68723531	0.192604	18.3912	0.00158996	0.0130159	0.0255577	0.192604	0.145078	Down	0.753246		17	38106710	TACACRCTTATATTCTAATTTAAAATCATTTAAAACTAACAATATACCTC			mm10	ACACrCTTATATTCTAaTTTaaAaTCATTTaaaACTaACAATaTaCCTCr	F	T	C	False
cg34386340_52650504	0.0313842	24.546	0.00057478	0.00774128	0.0152006	0.0313842	0.0236425	Down	0.753326		16	77500445	AAAAAAAATAACTATACTCCTACTTCTTTCRTTCTAAAATAAATTCTCCC			mm10	aAAAAAATAaCTaTaCTCCTaCTTCTTTCrTTCTAAaATAAATTCTCCCr	F	T	C	False	Mir99ahg (NR_015543.2), nan (ENSMUST00000182656.7), nan (ENSMUST00000182398.7), nan (ENSMUST00000183099.7), nan (ENSMUST00000182601.7), nan (ENSMUST00000170849.7), nan (ENSMUST00000182748.7), nan (ENSMUST00000182820.7), nan (ENSMUST00000068704.11), nan (ENSMUST00000183327.1)
cg39842281_6609307	0.0656746	31.2208	0.000231658	0.00495737	0.00973418	0.0656746	0.0494824	Down	0.753449		3	65948584	AAACRTACATTTAAACCATTCTTCTTTTATTTAAATTCCCTTACCAACTC			mm10	AaCrTACATTTaAACCATTCTTCTTTTaTTTAaATTCCCTTaCCAACTCr	R	B	C	False	Ccnl1 (XM_006501767.3), Ccnl1 (XM_006501768.3), Ccnl1 (XM_017319660.1), Ccnl1 (XR_001783724.1), Ccnl1 (XR_001783725.1), Ccnl1 (NM_019937.3), Ccnl1 (XR_001783723.1), Ccnl1 (XR_001783722.1), Ccnl1 (XR_867224.2), Ccnl1 (XR_867223.2), Ccnl1 (XR_867222.2), F6WYR6 (ENSMUST00000129002.7), F6WYR6 (ENSMUST00000154585.7), nan (ENSMUST00000122919.7), Q52KE7 (ENSMUST00000029416.13), F6WST0 (ENSMUST0000013571…		nan (ENSMUST00000149729.1)
cg36131701_25607286	0.0242332	20.8005	0.00104093	0.0104897	0.0205974	0.0242332	0.0182595	Down	0.753489		19	8757562	TCAATTCAATTTAACRACCCRACTCTTCCTTTAAATATAAATCAATAATC			mm10	CAaTTCAaTTTaaCraCCCrACTCTTCCTTTAAATaTaAaTCAaTAaTCr	R	B	C	False	Nxf1 (NM_016813.2), Nxf1 (NM_001276704.1), Q99JX7 (ENSMUST00000010241.13), V9GXF3 (ENSMUST00000184970.8), nan (ENSMUST00000183780.7), V9GX96 (ENSMUST00000184756.1), V9GXW3 (ENSMUST00000183939.1)		LOC102640359 (NR_132423.1), LOC102640359 (NR_132424.1)
cg38663298_13603301	0.0371031	37.5191	0.0001119	0.00356009	0.00699052	0.0371031	0.0279589	Down	0.753545		2	90578763	TCAACTCTTACCCAATCCAATAAAAAATTATTTACTAAAAACAACACCAC			mm10	CAaCTCTTACCCAaTCCAaTAAAaAATTATTTaCTaaaaACAACACCACr	F	T	C	False	Ptprj (NM_008982.5), Ptprj (XM_006498991.3), E9Q4S7 (ENSMUST00000168621.2)
cg40279304_26623520	0.0543116	57.6262	1.85854e-05	0.0016797	0.00329823	0.0543116	0.0409495	Down	0.753972		3	124152763	AAATATTAAATTTACCTCCTCCATTAAAAAAACATACCAATATAATTCAC			mm10	aaTATTAaATTTaCCTCCTCCATTaAaaAaACATaCCAaTaTaaTTCACr	F	T	C	True
cg29882340_95787502	0.0185344	30.3504	0.000258462	0.00522055	0.010251	0.0185344	0.0139766	Down	0.754092		11	86544201	RATCRACTTCTAAAACTATAAAACTTAAATACRACCCRAATAATATAAAC			mm10	aTCraCTTCTaaAaCTaTaaaaCTTaAaTaCraCCCraaTaaTaTaAaCr	F	T	C	False	Rps6kb1 (NM_001114334.1), Rps6kb1 (XR_001780060.1), Rps6kb1 (XR_879743.2), Rps6kb1 (XM_006534315.3), Rps6kb1 (XM_006534314.3), Rps6kb1 (XM_011249275.2), Rps6kb1 (XM_011249276.2), Rps6kb1 (NM_028259.4), Rps6kb1 (XM_017314793.1), Rps6kb1 (XM_017314791.1), Rps6kb1 (XM_017314792.1), Q8BSK8 (ENSMUST00000154617.7), nan (ENSMUST00000020824.14), Q8C3J7 (ENSMUST00000058286.8), Q5SWG2 (ENSMUST00000138810.2)		Tubd1 (NM_019756.3), Tubd1 (NM_001199046.1), Tubd1 (NM_001199047.1), Tubd1 (NM_001199045.1), Tubd1 (XM_006533800.2), Q9R1K7 (ENSMUST00000167178.8), Q8CDD3 (ENSMUST00000020821.9), Q9R1K7 (ENSMUST00000069503.12), Q8CDD3 (ENSMUST00000108030.8)
cg34481326_51770372	0.00451758	15.8645	0.0025883	0.0168027	0.0329934	0.00451758	0.00340719	Down	0.754206	Red	16	91010736	CCAAAATCTCATTAAATAACAATAAAATCCATTCATCACAATAAACTTCA	CCGAAATCTCGTTAAATAACGATAAAATCCATTCGTCACGATAAACTTCG	A	mm10	CCraaATCTCrTTaAaTaaCraTaaaATCCATTCrTCACraTaAaCTTCr	R	B	C	False	Synj1 (XM_011246083.1), Synj1 (XM_011246084.1), Synj1 (XM_011246081.2), Synj1 (XM_011246082.2), Synj1 (XM_017316836.1), Synj1 (XM_006522837.3), Synj1 (XM_011246080.2), Synj1 (XM_011246079.2), Synj1 (XM_011246078.2), Synj1 (XM_011246075.2), Synj1 (XM_011246077.2), Synj1 (XM_011246076.2), Synj1 (XM_017316840.1), Synj1 (XM_017316839.1), Synj1 (XM_017316841.1), Synj1 (XM_011246088.2), Synj1 (XM_01731…		4930404I05Rik (NR_028368.1), nan (ENSMUST00000154854.1)
cg44285305_91777583	0.0169043	78.8696	4.66407e-06	0.000985552	0.00193521	0.0169043	0.0127496	Down	0.75422		7	19149758	AAAAAATACAACCTAAAAAATCRCTATAATAACAAACCACRCCCACAACC			mm10	aAaAaTaCAaCCTaAAaaaTCrCTATaaTAACAaaCCACrCCCACAaCCr	F	T	C	False	Q14AF6 (ENSMUST00000049294.3)	Snrpd2 (NM_026943.1), nan (ENSMUST00000206766.1)	Qpctl (NM_026111.3), Q8BH73 (ENSMUST00000032566.2)
cg44503257_73710185	0.019115	20.4444	0.0011057	0.0108316	0.0212688	0.019115	0.014417	Down	0.754224		7	44467897	TCTCTCCCAAAACTCACTACTACCTAAAAATTTCTAAAAATTATAATAAC			mm10	CTCTCCCAaaaCTCACTaCTaCCTAaAaaTTTCTaaaAaTTaTaaTAACr	R	B	C	False		Josd2 (NM_001205073.1), Josd2 (NM_001205072.1), Josd2 (NM_025368.4), Josd2 (NM_001205071.1), Josd2 (NM_001205070.1), Josd2 (XM_017312229.1), Josd2 (XM_017312228.1), Josd2 (XM_006541074.2), Josd2 (XM_006541072.2), Josd2 (XM_006541071.2), Q9CR30 (ENSMUST00000035844.10), nan (ENSMUST00000206210.1), A0A0U1RNI9 (ENSMUST00000206887.1), Q9CR30 (ENSMUST00000117324.7), Q9CR30 (ENSMUST00000120852.7), A0A0U…	Josd2 (XM_006541072.2), Josd2 (XM_006541071.2), A0A140LIJ7 (ENSMUST00000208117.1), nan (ENSMUST00000133656.7), nan (ENSMUST00000155659.1), A0A140LJD5 (ENSMUST00000139097.1)
cg28900654_30766162	0.00333304	20.7157	0.00105593	0.010588	0.0207903	0.00333304	0.00251478	Down	0.754501	Red	10	98914266	AACAACTTCCAATTAACCATCAAAACTCTAACATCTATATTTCCATAACA	GACGACTTCCGATTAACCGTCGAAACTCTAACGTCTATATTTCCATAACG	A	mm10	raCraCTTCCrATTaaCCrTCraaaCTCTaACrTCTaTaTTTCCATaACr	R	B	C	False		Atp2b1 (XR_001779588.1), Atp2b1 (XR_001779589.1), Atp2b1 (XR_001779587.1), Atp2b1 (XM_017314072.1), Atp2b1 (XM_011243549.2), Atp2b1 (XM_006514015.3), A0A1W2P7R3 (ENSMUST00000219557.1)	Atp2b1 (XM_011243548.2), Atp2b1 (XM_017314071.1), Atp2b1 (NM_026482.2), G5E829 (ENSMUST00000020107.7), A0A1W2P7C7 (ENSMUST00000219624.1)
cg34210660_17614506	0.0589313	33.6679	0.000172393	0.00432421	0.00849093	0.0589313	0.0444642	Down	0.75451		16	48261906	CCTAACTCTTCCATTTTTCACTCAAATCATCAACTAATACTTCTATAATC			mm10	CTAACTCTTCCATTTTTCACTCAaATCATCAaCTaATACTTCTaTaaTCr	F	T	C	False	nan (ENSMUST00000232184.1)
cg30767077_80748562	0.187648	27.5532	0.000373865	0.00627077	0.0123131	0.187648	0.141635	Down	0.754794		12	70999285	AACTTCATAACCAATCTATACTATCTTTTAAATATAAATCACAATAAATC			mm10	aCTTCATaaCCAATCTaTaCTATCTTTTaAATaTaAATCACAaTAAaTCr	F	T	C	False	3110056K07Rik (NR_045055.1), nan (ENSMUST00000127129.7)
cg30721506_11767209	0.117504	48.2566	3.96298e-05	0.00226311	0.0044438	0.117504	0.0886921	Down	0.754804		12	64656493	TACAAAAAACTATATCTACCCTTCAAAAACTTACAACCTCCATTAAAAAC			mm10	ACAAAAAaCTaTATCTaCCCTTCAaaAaCTTACAACCTCCATTaAAAACr	R	B	C	False
cg32795989_71710829	0.125709	25.7908	0.000478857	0.00709675	0.013935	0.125709	0.0949343	Down	0.755193		14	92549095	AACCAAAATCRATACCTAACTACAAATCTCATAAACCATAATAATAACAC			mm10	aCCAAAATCraTACCTAaCTaCAaATCTCATaAACCATAATAaTaaCACr	F	T	C	False
cg43182711_66729270	0.104898	24.298	0.000596567	0.00789286	0.0154983	0.104898	0.0792217	Down	0.755226		6	18434536	ATCTAAATCATTTACATTACCCTAAAATCTAAATCTAACTACTTAAATAC			mm10	TCTaaaTCATTTaCATTaCCCTaAAATCTaAATCTAaCTaCTTaaATaCr	F	T	C	False	Cttnbp2 (XM_006505105.1), Cttnbp2 (XM_006505104.2), Cttnbp2 (NM_080285.1), Cttnbp2 (XM_011241065.2), R7RU63 (ENSMUST00000148602.7), B9EJA2 (ENSMUST00000090601.11), nan (ENSMUST00000139557.1)	F6Q1W8 (ENSMUST00000146775.7)
cg30868051_29672309	0.0784756	19.9672	0.00120027	0.0112586	0.0221072	0.0784756	0.0592676	Down	0.755236		12	81710281	CTCCRAAAAAAATCAAACAACTCTACTCTATAACTTTCATTATAATCCAC			mm10	TCCraAAaaaATCAaaCAaCTCTaCTCTATaaCTTTCATTaTAaTCCACr	R	B	C	False
cg30482403_44692858	0.0624552	27.3654	0.000383633	0.00635389	0.0124764	0.0624552	0.0471783	Down	0.755395		12	27158477	AATATAAAAACTAAACCACACATCTATTAAAATACTACTACCACCATACC			mm10	ATATaaAAACTAAaCCACACATCTaTTaaaaTACTaCTaCCACCATACCr	F	T	C	False	Gm9866 (NR_045868.1), Gm9866 (NR_045869.1), Gm9866 (NR_045870.1), nan (ENSMUST00000222954.1), nan (ENSMUST00000222838.1), nan (ENSMUST00000182592.2), nan (ENSMUST00000182473.1), nan (ENSMUST00000177636.1), nan (ENSMUST00000183238.1)
cg36962944_21807988	0.111309	16.5134	0.00227313	0.0157057	0.0308395	0.111309	0.0840893	Down	0.755456	Red	1	57917261	CTTATCTTTAACTCTAAAAACCAAAACATAAAATAACCAAAACAATTTCA	CTTATCTTTAACTCTAAAAACCAAAACATAAAATAACCAAAACAATTTCG	A	mm10	CTTaTCTTTAACTCTAaAaACCAAaaCATaaAaTAaCCAAAACAaTTTCr	R	B	C	True	Spats2l (XM_006496212.3), Spats2l (XM_006496211.3), Spats2l (XM_017322123.1), Spats2l (XM_006496217.3), Spats2l (XM_006496210.3), Spats2l (XM_006496218.3), Spats2l (NM_144882.4), Spats2l (XM_017322122.1), Spats2l (XM_006496216.3), Spats2l (XM_006496215.3), Spats2l (NM_001164566.1), Spats2l (XM_011238567.1), E9Q7S4 (ENSMUST00000163239.7), Q91WJ7 (ENSMUST00000170139.7), E9Q5S6 (ENSMUST00000171699.7…	nan (ENSMUST00000172128.1)
cg44051324_44784822	0.114127	19.7858	0.00123875	0.0114254	0.0224347	0.114127	0.0862286	Down	0.755548	Red	6	135526834	AATACTATCTATCCTATATAACCTAAATTACCAATAAACTCTAATCAACA	AATACTATCTATCCTATATAACCTAAATTACCGATAAACTCTAATCAACG	T	mm10	AATaCTaTCTaTCCTaTaTaaCCTaaaTTACCrATAaaCTCTaaTCAaCr	R	B	C	False	LOC108169173 (XR_001785388.1)
cg41265301_89759961	0.0278166	31.7458	0.000217103	0.00481875	0.009462	0.0278166	0.0210235	Down	0.755789		4	108460569	AAAATATCTAAATTAACRAAATTAATCTAACCTTCRCTTAAATCCAATAC			mm10	aAaTATCTaAaTTAACraaATTaaTCTAaCCTTCrCTTAaATCCAaTaCr	F	T	C	False	Zcchc11 (NM_175472.3), Zcchc11 (XM_006502978.3), Zcchc11 (XM_006502984.3), Zcchc11 (XM_006502983.3), Zcchc11 (XM_017320140.1), Zcchc11 (XM_006502980.2), Zcchc11 (XM_017320138.1), Zcchc11 (XM_017320139.1), Zcchc11 (XM_017320141.1), A2A9H0 (ENSMUST00000106673.7), B2RX14 (ENSMUST00000043368.11), A2A8R7 (ENSMUST00000097925.8)
cg32434007_97804507	0.0345405	13.6585	0.00413749	0.0216567	0.0425247	0.0345405	0.0261159	Down	0.756097		14	46754047	TCAAAATTTTAATAAATAACTTTCCTTTACTAATAAACTCTCCCAAACTC			mm10	CAaAATTTTAaTaAATAaCTTTCCTTTaCTAATAAACTCTCCCAAACTCr	R	B	C	False
cg30679249_7752373	0.0288793	87.9655	2.85154e-06	0.000838765	0.00164698	0.0288793	0.0218379	Down	0.756176		12	56695505	ATAATTAATACAAACCRATAAATAACAACTCAATCCRAAAAACTCCTTCC			mm10	TAATTaaTaCAaaCCraTaAaTaACAaCTCAaTCCraaAAACTCCTTCCr	R	B	C	False	Pax9 (XM_006515581.3), Pax9 (XM_017314991.1), Pax9 (XM_006515580.3), Pax9 (XM_006515579.3), Pax9 (NM_011041.3), Q3V1K1 (ENSMUST00000153250.8)	Pax9 (XM_011244013.2), Q3V1K1 (ENSMUST00000001538.9)	nan (ENSMUST00000152848.1)
cg33946327_3730442	0.0237509	16.2111	0.00241384	0.0161964	0.031803	0.0237509	0.017963	Down	0.756307		16	16146650	CTCTATAAACTTCTCRTACCTATCCCTAATCCRATAAAAAAAACTAATAC			mm10	TCTaTaaaCTTCTCrTaCCTaTCCCTaaTCCraTaAAaaaAaCTaaTaCr	R	B	C	False	Spidr (XM_017316948.1), Spidr (NM_146068.4), Spidr (XR_001781811.1), Q8BGX7 (ENSMUST00000040248.8), nan (ENSMUST00000229846.1)
cg30710871_93672227	0.100768	17.8746	0.00174978	0.0137133	0.0269272	0.100768	0.0762195	Down	0.756385	Red	12	62140627	TAAAAATTATAACCACAATAATTACTACAAACAACAATCTACCCCACTCA	TAAAAATTATAACCACAATAATTACTACAAACAACAATCTACCCCACTCG	T	mm10	TaAAAATTATAaCCACAaTAATTaCTACAAaCAACAATCTaCCCCACTCr	F	T	C	False
cg34190299_52637301	0.0196069	13.1543	0.00463644	0.0230627	0.0452855	0.0196069	0.0148311	Down	0.756426		16	44724146	AATTAAAAAACTAAACCTCACTCRAATCCATCAATAAAATACATAACTTC			mm10	aTTAAAAaaCTaaaCCTCACTCraATCCATCAaTAAAATaCATAaCTTCr	F	T	C	False	LOC105246114 (XR_876087.2)	Nepro (NM_145972.4), Q8R2U2 (ENSMUST00000048788.13)	Nepro (XM_006521971.3), Nepro (XM_006521972.3), D6RFS8 (ENSMUST00000123673.7), D6RFS8 (ENSMUST00000147804.7)
cg29640830_86757480	0.0044008	16.7981	0.00214957	0.0152452	0.0299351	0.0044008	0.00332937	Down	0.756538	Red	11	62879542	CACTTATAACATCAACTATAAAACTAAATCACATAACAACTTTACTATCA	CGCTTATAACGTCGACTATAAAACTAAATCGCGTAACAACTTTACTATCG	A	mm10	CrCTTaTaACrTCraCTaTAaAaCTaaATCrCrTaaCAaCTTTaCTaTCr	R	B	C	False	Tvp23b (XM_006534002.2), Tvp23b (XM_006534003.2), Tvp23b (NM_026210.4), Q9D8T4 (ENSMUST00000014321.4), nan (ENSMUST00000128698.7)	nan (ENSMUST00000154176.1)
cg32567439_79796146	0.0203639	33.6591	0.000172571	0.00432421	0.00849093	0.0203639	0.0154064	Down	0.756556	Red	14	61681088	AAAATCTAACCACTAACTAATTCCTAAATCCAAACTTCAAAATCCCAACA	GAAATCTAACCACTAACTAATTCCTAAATCCAAACTTCGAAATCCCAACG	T	mm10	raAaTCTaaCCACTAaCTaaTTCCTaAaTCCAaACTTCrAaATCCCAaCr	F	T	C	False	Dleu2 (NR_028264.1), nan (ENSMUST00000182768.7), nan (ENSMUST00000182259.7), nan (ENSMUST00000183066.7), nan (ENSMUST00000180377.8), nan (ENSMUST00000183245.7), nan (ENSMUST00000182286.1), nan (ENSMUST00000182537.1), nan (ENSMUST00000182957.1), nan (ENSMUST00000192342.1)
cg45183001_28712422	0.0255159	17.6622	0.00182106	0.0139806	0.0274519	0.0255159	0.0193218	Down	0.757246	Red	7	132316565	AACAAAAAACCAAATACTAACATAATAACACTATAAACAACTAAAAACCA	AACAAAAAACCGAATACTAACGTAATAACGCTATAAACAACTAAAAACCG	T	mm10	aACAaAaaACCraaTaCTaaCrTaaTaaCrCTaTaaACAaCTaaAaaCCr	R	B	C	False	Chst15 (XM_006508333.3), Chst15 (XM_017312386.1), Chst15 (NM_029935.5), Gm10584 (NR_028578.1), F2Z480 (ENSMUST00000124096.7), Q91XQ5 (ENSMUST00000077472.9), Q91XQ5 (ENSMUST00000080215.5), nan (ENSMUST00000207036.1)		Gm19463 (XR_140846.3), nan (ENSMUST00000207068.1)
cg30467995_18750158	0.019532	30.4835	0.000254132	0.00516882	0.0101494	0.019532	0.0147922	Down	0.757334		12	25099732	TTCTTCTAACATCACCTAAAATCCAAAAACTTATAAATCAACCTAAAAAC			mm10	TCTTCTaACATCACCTAaAaTCCAaAAACTTaTAAaTCAaCCTaaAAACr	R	B	C	False
cg47948038_55661380	0.0298716	22.2903	0.000814879	0.00926783	0.0181981	0.0298716	0.0226329	Down	0.757673	Red	X	115573240	CTCACATATAATCTAATTTATATATTTATCTTTTTATATCCCAAATTCCA	CTCACATATAATCTAATTTATATATTTATCTTTTTATATCCCAAATTCCG	A	mm10	CTCACATATAaTCTaATTTATaTATTTaTCTTTTTATATCCCAAaTTCCr	F	T	C	False
cg44280816_76749959	0.00752378	23.4139	0.000682726	0.0084873	0.0166655	0.00752378	0.00570099	Down	0.75773	Red	7	18892471	CTCCAAACTAATTACCTAAAAAACTACAATTCCAAAAACAATTAACTACA	CTCCGAACTAATTACCTAAAAAACTACGATTCCGAAAACGATTAACTACG	A	mm10	CTCCraaCTaaTTACCTaAaaAaCTaCraTTCCraaAaCraTTAACTaCr	F	T	C	False	Ccdc61 (XM_006539814.3), Ccdc61 (XM_006539816.1), Ccdc61 (XM_006539815.1), Ccdc61 (XR_391057.3), Ccdc61 (XM_006539813.3), Ccdc61 (XM_006539818.1), Ccdc61 (NM_001033314.3), Q3UJV1 (ENSMUST00000098780.9), F6XT04 (ENSMUST00000133506.7), D6RHL6 (ENSMUST00000135467.7), A0A0U1RQA3 (ENSMUST00000206499.1)	nan (ENSMUST00000206595.1)	nan (ENSMUST00000206037.1)
cg34487113_50786189	0.0175643	19.4609	0.00131146	0.0117614	0.0230944	0.0175643	0.0133153	Down	0.758087		16	91406380	CRAACRTAACRAACTAACTAAATAACTTCCTTCTAATACCAAATAAAATC			mm10	rAaCrTaaCraaCTaaCTaaaTaaCTTCCTTCTaaTaCCAaaTaAaaTCr	R	B	C	False	Il10rb (NM_008349.5), Il10rb (XM_006522924.1), F6XX07 (ENSMUST00000160764.1), F7BJH9 (ENSMUST00000161517.7), E9Q294 (ENSMUST00000156133.7), Q8VHM7 (ENSMUST00000023691.11), nan (ENSMUST00000152729.7), E9Q083 (ENSMUST00000144215.2)	nan (ENSMUST00000137612.1)
cg37405533_4808326	0.0244743	36.3013	0.000127773	0.00375511	0.00737345	0.0244743	0.0185538	Down	0.758095		1	123598471	CATTCTACACTTAATTATACCACCAATATTATCATCACACTTATCATAAC			mm10	ATTCTACACTTAATTaTaCCACCAATaTTATCATCACACTTATCATAACr	F	T	C	False	Dpp10 (XM_017320879.1), Dpp10 (XM_006529627.3), Dpp10 (NM_199021.3), Dpp10 (XM_006529626.3), E9QN98 (ENSMUST00000112606.7), D3Z5I7 (ENSMUST00000112603.3), nan (ENSMUST00000239072.1)
cg34785010_69798150	0.0311085	21.7905	0.000883457	0.00964365	0.0189361	0.0311085	0.0235858	Down	0.758179	Red	17	28079858	CAACATCACAAAAAATCCATAACAACACTTATACAAAAACATTTAAAACA	CAACGTCACAAAAAATCCATAACAACGCTTATACGAAAACATTTAAAACG	T	mm10	CAaCrTCACAaaAAATCCATaaCAACrCTTaTaCraaAaCATTTaAAACr	R	B	C	False	Tcp11 (NM_013687.3), Tcp11 (NM_001085555.1), Tcp11 (XM_006524011.2), Tcp11 (XM_006524013.1), Tcp11 (XM_006524010.3), B2KF24 (ENSMUST00000042692.12), Q5FWA2 (ENSMUST00000114836.8), B2KF24 (ENSMUST00000129046.8), A0A3B2W8A4 (ENSMUST00000233615.1), A0A3B2WD36 (ENSMUST00000233009.1), Q5FWA2 (ENSMUST00000043925.15), nan (ENSMUST00000141806.2)	Tcp11 (XM_006524014.3), Tcp11 (XM_006524015.2), Tcp11 (XM_006524016.2), A0A3B2WCV7 (ENSMUST00000232728.1), A0A3B2W7H0 (ENSMUST00000233898.1), A0A3B2WD68 (ENSMUST00000232798.1)	nan (ENSMUST00000233587.1)
cg41366434_76625856	0.0378594	13.7372	0.00406558	0.0214412	0.0421015	0.0378594	0.0287068	Down	0.758247	Red	4	120951371	TTATACTATTCCTTCCAAAAAAACTAACAATCCCAAAAACTTACTAAACA	TTATACTATTCCTTCCGAAAAAACTAACAATCCCAAAAACTTACTAAACG	T	mm10	TTaTaCTaTTCCTTCCrAAaaAaCTaaCAATCCCAaAAaCTTaCTaAACr	R	B	C	False	Zfp69 (XM_011240568.2), Zfp69 (NM_001005788.3), A2A761 (ENSMUST00000106280.7)
cg34121793_78706887	0.0503988	14.3271	0.00357188	0.0200018	0.039275	0.0503988	0.0382199	Down	0.75835		16	35573390	TAATAAAACCACAAACCAATTTAAAACCTATAACATCTACAAAACCATTC			mm10	aATAaaACCACAaaCCAaTTTAAAACCTATaaCATCTaCAaaaCCATTCr	R	B	C	True	Sema5b (XM_011245847.2), Sema5b (XM_011245845.2), Sema5b (XM_006521869.1), Sema5b (XR_875743.2), Sema5b (XM_011245844.1), Sema5b (NM_013661.2), nan (ENSMUST00000133554.1), Q60519 (ENSMUST00000120756.7), Q60519 (ENSMUST00000050625.14), nan (ENSMUST00000143451.1)
cg41794923_71617978	0.0180919	66.9513	9.66003e-06	0.0012895	0.00253204	0.0180919	0.0137254	Down	0.75865	Red	4	155704767	AAAAACACATCACTTCCTCTATAAACCCATTACAACTTAACATATAAACA	AAAAACACGTCACTTCCTCTATAAACCCGTTACAACTTAACATATAAACG	T	mm10	AaAAaCACrTCACTTCCTCTaTaAaCCCrTTaCAaCTTAACATaTAAACr	F	T	C	False		Ssu72 (XM_011250329.1), Ssu72 (NM_026899.3), Q9CY97 (ENSMUST00000030905.8)	nan (ENSMUST00000140322.1), Q9CY97 (ENSMUST00000105595.1)
cg44264753_2695330	0.0180346	15.0478	0.0030632	0.0184299	0.0361886	0.0180346	0.0136842	Down	0.758776	Red	7	16619053	AATTTTACATAAAAATTAACAATACTCAAACATATTCAATCCCTATTCCA	AATTTTACATAAAAATTAACGATACTCGAACGTATTCAATCCCTATTCCG	T	mm10	AaTTTTaCATAAAAATTaaCrATaCTCraACrTATTCAaTCCCTATTCCr	R	B	C	False	Gm29443 (NR_136928.1), Gm29443 (NR_136929.1), nan (ENSMUST00000190297.6), nan (ENSMUST00000186708.1), nan (ENSMUST00000188725.1)
cg43960508_63768256	0.0220685	25.0128	0.000536324	0.00750361	0.0147339	0.0220685	0.0167459	Down	0.758815		6	124662471	RTAACTCTTCCCRATACAAATCCTTTTCRATTATTCAAATACTAAAACTC			mm10	TAaCTCTTCCCrATaCAaaTCCTTTTCraTTaTTCAAaTACTaaaACTCr	F	T	C	False			Lpcat3 (XM_006505563.3), Lpcat3 (XR_377423.2), Lpcat3 (NM_145130.2), nan (ENSMUST00000135516.7), Q91V01 (ENSMUST00000004381.13), A0A0N4SUM3 (ENSMUST00000128721.6), nan (ENSMUST00000141069.7), nan (ENSMUST00000133797.1)
cg33875105_81654850	0.0210916	18.7113	0.00149974	0.0126218	0.0247839	0.0210916	0.0160047	Down	0.75882		16	6402114	AAAAAATCATCCAAAAACAAACATCTCCACCTAAAAAATACAATCTTCTC			mm10	AaAAATCATCCAaAaaCAAaCATCTCCACCTaaaAAaTaCAaTCTTCTCr	R	B	C	False	Rbfox1 (NM_021477.5), Rbfox1 (XM_006522179.2), Rbfox1 (XM_017316991.1), Rbfox1 (XM_017317009.1), Rbfox1 (XM_017317000.1), Rbfox1 (XM_017317005.1), Rbfox1 (XM_017317003.1), Rbfox1 (XM_017317007.1), Rbfox1 (XM_006522188.1), Rbfox1 (XM_017317002.1), Rbfox1 (XM_017316998.1), Rbfox1 (XM_006522173.3), Rbfox1 (XM_011245909.2), Rbfox1 (XM_011245912.2), Rbfox1 (XM_006522155.3), Rbfox1 (XM_017316988.1), Rb…
cg44520708_10649116	0.0131905	42.6325	6.64382e-05	0.00283551	0.00556776	0.0131905	0.0100109	Down	0.758945		7	45461013	AACAAAACCAATTCTACTAAATCACRCTAAACTCAACTAAACAATAAAAC			mm10	aCAAaaCCAaTTCTaCTaAaTCACrCTaAaCTCAaCTAaaCAaTaaaaCr	R	B	C	False			Ftl1 (NM_010240.2), A0A1B0GR60 (ENSMUST00000210864.1), A0A1B0GRH4 (ENSMUST00000210106.1), Q9CPX4 (ENSMUST00000094434.12)
cg30639166_91685545	0.0284492	42.416	6.78484e-05	0.00286712	0.00562982	0.0284492	0.0215923	Down	0.758976		12	52308347	CACTTTCATAACAAACTACTACTCTAAACTACAAATACCAAAAAAATAAC			mm10	ACTTTCATaACAaACTACTaCTCTaAACTaCAaATaCCAAaAaAaTAACr	F	T	C	False	Nubpl (NM_029760.2), Nubpl (XM_006516363.1), Nubpl (XM_006516362.2), Q9CWD8 (ENSMUST00000040090.15)
cg41503264_52783820	0.00579003	17.8566	0.00175569	0.0137379	0.0269754	0.00579003	0.00439454	Down	0.758983	Red	4	133130601	AAAAAATCACATAATAACAAACTCAAACCAATAAAATACAACTAAAAACA	AAAAAATCGCGTAATAACGAACTCAAACCGATAAAATACGACTAAAAACG	A	mm10	aaaAAATCrCrTAATaaCraACTCAaaCCraTaaAaTaCraCTaaaaaCr	F	T	C	False	Wasf2 (XM_006538850.3), Wasf2 (XM_006538849.3), Q8BH43 (ENSMUST00000084241.11), B1AUN0 (ENSMUST00000138831.1)	Wasf2 (NM_153423.6), nan (ENSMUST00000136132.1)
cg28793854_77653464	0.0117485	24.3997	0.000587512	0.00783613	0.0153869	0.0117485	0.00891732	Down	0.759018		10	86779527	CTAAAATATACATCRCAAATACTCTAAACCRCTACRAAAATTCCAAAAAC			mm10	TaaAaTaTACATCrCAAaTaCTCTaaaCCrCTaCrAaAaTTCCAAaaaCr	F	T	C	False	Nt5dc3 (XM_006513017.3), Nt5dc3 (NM_175331.3), A0A1W2P799 (ENSMUST00000218802.1), Q3UHB1 (ENSMUST00000099396.2)
cg29185401_28753176	0.0357215	38.2976	0.00010299	0.00342847	0.00673206	0.0357215	0.0271157	Down	0.759086		11	3932094	ATCTAATTAATTAAAACTTATTTATCTAAACCRAATCCAACAACTACCCC			mm10	TCTaaTTaATTaAaACTTaTTTaTCTaaaCCraaTCCAaCAaCTaCCCCr	F	T	C	False	O88968 (ENSMUST00000109993.8)	Tcn2 (NM_001130459.1), Tcn2 (NM_015749.3), Tcn2 (XM_006514610.3), Tcn2 (XM_006514611.3), Tcn2 (NM_001130458.1), O88968 (ENSMUST00000109990.7), O88968 (ENSMUST00000020710.10), O88968 (ENSMUST00000109989.9), O88968 (ENSMUST00000109991.7)	Tcn2 (XM_006514612.3), Tcn2 (XM_006514613.3), O88968 (ENSMUST00000109992.7), O88968 (ENSMUST00000109988.1)
cg44938370_89755988	0.0441114	57.1182	1.93098e-05	0.00170866	0.00335509	0.0441114	0.0335005	Down	0.759452		7	102974349	ATACTCATCTTACCAACCTCTTTTTAAAAAAAACATTTTATAATCTCACC			mm10	TaCTCATCTTaCCAACCTCTTTTTaAAaAAAACATTTTaTAaTCTCACCr	F	T	C	False	A0A0G2JDQ4 (ENSMUST00000185326.2), Q8VH11 (ENSMUST00000214080.1), Q8VH11 (ENSMUST00000215237.1)		Olfr577 (NM_147109.1), Q8VH11 (ENSMUST00000051505.1)
cg47310385_34737853	0.0617459	52.1245	2.85872e-05	0.00199338	0.00391416	0.0617459	0.0468933	Down	0.759455		9	115433001	AAAACAACCTCACTCTTAATACCAATTTTCTATATAATTACCCTTCTTTC			mm10	aAaCAACCTCACTCTTaaTaCCAATTTTCTaTaTAATTaCCCTTCTTTCr	R	B	C	False
cg36015277_5782269	0.047593	18.3295	0.00160811	0.0130975	0.025718	0.047593	0.0361453	Down	0.759466	Grn	18	82917723	CAAACTACACAACAACCCTACATCCTAAAACTAAACTTACTAAAAAAACA	CGAACTACACAACAACCCTACATCCTAAAACTAAACTTACTAAAAAAACG	G	mm10	CraaCTaCACAACAaCCCTACATCCTaAAaCTaaaCTTaCTaaaAAAACr	R	B	C	False	Zfp516 (XM_006526504.3), Zfp516 (NM_183033.2), Zfp516 (XM_011247085.2), Zfp516 (XM_006526502.3), Zfp516 (XM_006526500.2), Zfp516 (NM_001177464.1), Zfp516 (XM_006526503.3), Zfp516 (XM_006526501.3), A0A494BBJ0 (ENSMUST00000235793.1), Q7TSH3 (ENSMUST00000171238.7), A0A494BA46 (ENSMUST00000236858.1), A0A494BAI9 (ENSMUST00000235902.1), Q7TSH3 (ENSMUST00000071233.6)	A0A494BA37 (ENSMUST00000237340.1)
cg34724654_78787916	0.0449263	27.3424	0.000384848	0.00636564	0.0124994	0.0449263	0.0341228	Down	0.759528	Red	17	23879699	ATTCATAAAAATCAACCTCTACTTCCCAAATACTATCACCAAAAACCTCA	ATTCATAAAAATCAACCTCTACTTCCCAAATACTATCACCAAAAACCTCG	A	mm10	ATTCATAaAaATCAACCTCTaCTTCCCAAATaCTaTCACCAAAaaCCTCr	F	T	C	False			Dcpp1 (XM_017317222.1), Dcpp1 (NM_019910.2), L7N1X9 (ENSMUST00000068580.3), E9PYC2 (ENSMUST00000168272.8)
cg38271838_86774249	0.0628775	73.6927	6.31676e-06	0.00109207	0.00214437	0.0628775	0.0477676	Down	0.759693		2	34755279	AATATTAAAAACAATAAATATATCCTACAACACCACRAATCTCATACTCC			mm10	ATATTaAAaACAATaAATATATCCTaCAACACCACrAaTCTCATaCTCCr	R	B	C	False		Gapvd1 (NM_025709.2), Gapvd1 (XM_011239148.2), Gapvd1 (XM_011239150.2), Gapvd1 (XM_011239145.1), Gapvd1 (XM_011239147.1), Gapvd1 (XM_011239149.2), Gapvd1 (XR_866020.2), Gapvd1 (XR_001783163.1), Q6PAR5 (ENSMUST00000102800.7)	Gapvd1 (XM_017319196.1), Gapvd1 (XM_017319195.1), E9Q0D1 (ENSMUST00000142436.1), nan (ENSMUST00000169207.1), Q6PAR5 (ENSMUST00000028224.14), Q6PAR5 (ENSMUST00000113099.9)
cg45242677_70745111	0.0201819	18.4996	0.0015587	0.0129042	0.0253384	0.0201819	0.0153328	Down	0.75973		7	138413375	CATAATTACCCTATTCTTTTCTAAAACTAACCAATCTATTTACAAAACCC			mm10	ATAaTTaCCCTaTTCTTTTCTaAAACTaACCAATCTATTTaCAAAACCCr	F	T	C	False			nan (ENSMUST00000210259.1), nan (ENSMUST00000211580.1)
cg34444741_5604862	0.0100607	14.3922	0.00352192	0.0198524	0.0389817	0.0100607	0.0076437	Down	0.759761	Red	16	87432670	ACTCAACACTAATTTCTTATTAATCAACAATAACACCACTCAAACAAACA	ACTCAACGCTAATTTCTTATTAATCAACAATAACGCCACTCAAACAAACG	A	mm10	aCTCAACrCTaaTTTCTTATTaaTCAaCAaTaACrCCACTCAaaCAaaCr	F	T	C	False		Ltn1 (NM_001081068.1), Ltn1 (XR_384950.3), Ltn1 (XR_384951.3), Q14B86 (ENSMUST00000232095.1), Q6A009 (ENSMUST00000039449.8)
cg45134724_89799870	0.045389	43.3596	6.19537e-05	0.00274675	0.00539346	0.045389	0.0344871	Down	0.759811		7	127587868	RACACCTTTTTTAAAAAACCTAAATATTCACTAAAAAACAACTCTATCCC			mm10	aCACCTTTTTTaaaAAACCTAAaTATTCACTAaAaaACAACTCTaTCCCr	R	B	C	False	Ccdc189 (NM_001033040.3), Ccdc189 (XM_006507745.3), Ccdc189 (XM_006507746.3), Ccdc189 (XM_006507747.3), Ccdc189 (XM_006507748.3), Q6NZQ0 (ENSMUST00000072155.4), nan (ENSMUST00000205850.1), nan (ENSMUST00000206220.1)		Rnf40 (NM_172281.2), Rnf40 (XM_006507750.2), Rnf40 (XM_006507749.2), Rnf40 (XM_006507751.3), Q3U319 (ENSMUST00000205694.1), A0A0X1KG60 (ENSMUST00000033088.7), A0A0U1RPJ4 (ENSMUST00000206914.1)
cg43641852_94758239	0.0271019	15.7751	0.00263571	0.0169744	0.0333305	0.0271019	0.0205935	Down	0.759854		6	85375182	CTAAACAATATCAAAATTTTCTACAAACTCCTATACTCCTAAAAACCCTC			mm10	TaaACAaTaTCAaaaTTTTCTaCAAaCTCCTaTACTCCTaAAAaCCCTCr	R	B	C	False	LOC105242701 (XR_869208.1)		Rab11fip5 (NM_001003955.2), Rab11fip5 (NM_177466.4), Rab11fip5 (XM_006506366.1), Q8R361 (ENSMUST00000060837.9), A0A0N4SW73 (ENSMUST00000204087.1)
cg33934569_91796980	0.0152855	16.3337	0.00235554	0.0159918	0.0314011	0.0152855	0.0116173	Down	0.760022	Red	16	14159769	AATTCTCACTACTAATTTAATAACACCATATCAAACAAATCTTCCAAACA	AATTCTCACTACTAATTTAATAACGCCATATCGAACGAATCTTCCAAACG	T	mm10	AaTTCTCACTACTaaTTTaATaACrCCATaTCrAACraATCTTCCAaaCr	F	T	C	False	A0A2R8VH96 (ENSMUST00000229614.1)		Marf1 (XM_006522018.2), Marf1 (XM_006522019.1), Marf1 (NM_001081154.2), Q8BJ34 (ENSMUST00000090300.5)
cg41475933_58647537	0.0414194	37.5816	0.000111153	0.00354698	0.00696478	0.0414194	0.031482	Down	0.760078		4	130961332	AATAACCACCCTACAAAATTTTCTCATTTTCCAATATTAAACTACTCCAC			mm10	aTaaCCACCCTaCAaaATTTTCTCATTTTCCAaTATTAaACTACTCCACr	F	T	C	False
cg28813857_63746145	0.0668943	97.6554	1.77194e-06	0.000721101	0.00141594	0.0668943	0.0508548	Down	0.760226		10	89075501	AACTAATAACCTTTCCCTTAACTCTTAATTTCATTTCATTTAATTACCTC			mm10	aCTaaTaaCCTTTCCCTTaaCTCTTaaTTTCATTTCATTTaATTaCCTCr	F	T	C	False	Ano4 (XM_011243478.2), Ano4 (XM_006513759.3), Ano4 (XM_017313966.1), Ano4 (XM_006513758.3), Ano4 (XM_006513755.3), Ano4 (XM_006513756.3), Ano4 (XM_006513757.3), Ano4 (NM_001277188.1), Ano4 (NR_102339.1), Ano4 (XM_006513760.3), S4R1Z9 (ENSMUST00000182462.7), Q8C5H1 (ENSMUST00000182341.7), S4R1L3 (ENSMUST00000182613.7), S4R1L3 (ENSMUST00000182790.7), nan (ENSMUST00000182041.7), S4R1Z4 (ENSMUST00000…
cg37387514_69724388	0.018676	68.6858	8.62961e-06	0.00124866	0.00245185	0.018676	0.0141992	Down	0.76029		1	120519665	ATCCCCAAACRATTACAATAATACCCTTTTATCAAATTAACTAAATTTCC			mm10	TCCCCAAACrATTaCAaTAaTaCCCTTTTaTCAAaTTaaCTAaATTTCCr	F	T	C	True
cg39819593_5657391	0.272008	53.1263	2.63571e-05	0.00192436	0.00377864	0.272008	0.206844	Down	0.760434		3	62016467	TTTCTTATTATCACTCATAAACTTAAATTCAAATATAATCAAAACCACTC			mm10	TTCTTATTaTCACTCATAAaCTTaAATTCAaATATAATCAAAACCACTCr	R	B	C	False
cg35010830_64642527	0.0424151	27.7247	0.000365202	0.00618931	0.0121532	0.0424151	0.0322557	Down	0.760476		17	50055273	ATTAAACACTTACTCCTAAAAAACAACTCTTCAAACCCATTTAAAAAATC			mm10	TTaAACACTTACTCCTaaAaaaCAaCTCTTCAaaCCCATTTaAaaaaTCr	R	B	C	False	Rftn1 (XM_006525081.3), Rftn1 (NM_181397.2), Q6A0D4 (ENSMUST00000044503.13), D3Z731 (ENSMUST00000113195.7), nan (ENSMUST00000156094.1)
cg36009981_63766561	0.0240142	59.007	1.67751e-05	0.00161725	0.0031756	0.0240142	0.0182689	Down	0.760751		18	82569101	AAAATTCCAATTTCCTTCATAAAAAACAATACCCACCACCAACAAAAAAC			mm10	AAATTCCAaTTTCCTTCATaaaAAACAaTaCCCACCACCAaCAaaAaaCr	F	T	C	False	Mbp (XM_006526458.2), Mbp (XM_006526456.2), Mbp (NM_010777.3), Mbp (XM_006526454.2), Mbp (XM_006526452.3), Mbp (XM_006526457.2), Mbp (XM_006526453.2), Mbp (XM_006526455.1), Mbp (NM_001025258.2), Mbp (NM_001025259.2), Mbp (NM_001025255.2), Mbp (NM_001025256.2), Mbp (NM_001025251.2), Mbp (NM_001025254.2), P04370 (ENSMUST00000047865.13), P04370 (ENSMUST00000143506.7), Q542T4 (ENSMUST00000152071.8), …
cg38945795_45649286	0.0578778	14.7808	0.00324076	0.0189684	0.037246	0.0578778	0.0440356	Down	0.760838		2	128819154	TCTAATAAATAAAAACTTCCRTAACTAAACAAACCRTTAAAAAACTTAAC			mm10	CTaATaaATaAAAACTTCCrTAACTaaaCAaaCCrTTAaAaAACTTaACr	R	B	C	False	Tmem87b (XM_006500243.2), Tmem87b (NM_028248.2), Tmem87b (XM_011239791.2), Tmem87b (XM_011239790.2), Q8BKU8 (ENSMUST00000110325.7), nan (ENSMUST00000143398.2), Z4YML9 (ENSMUST00000152210.1)
cg45821323_9697304	0.067777	18.4074	0.00158525	0.0129989	0.0255244	0.067777	0.0515696	Down	0.760872		8	71028034	AAAAAAAACCAAAACTCTAACCTAACTATAAACCAATTTCACAAAATTTC			mm10	AaAAaAaCCAAaACTCTAaCCTAaCTaTaaACCAATTTCACAaaATTTCr	R	B	C	False	nan (ENSMUST00000212266.1), nan (ENSMUST00000212780.1)		1700026F02Rik (NR_045487.1), nan (ENSMUST00000188626.1), nan (ENSMUST00000211950.1), nan (ENSMUST00000211987.1)
cg33287129_61733127	0.0748325	70.3017	7.7863e-06	0.00118537	0.00232757	0.0748325	0.056953	Down	0.761073	Grn	15	42585450	TATTATTATAAAAACCACTAATAAACTATAAACTCACTTCCTCATTCACA	TATTATTATAAAAACCACTAATAAACTATAAACTCACTTCCTCATTCACG	G	mm10	TATTATTATaAAAACCACTaaTaaaCTaTAAaCTCACTTCCTCATTCACr	R	B	C	False	Angpt1 (NM_009640.4), Angpt1 (NM_001286062.1), O08538 (ENSMUST00000022921.6)
cg37630883_27735332	0.0406349	15.7601	0.00264377	0.0170033	0.0333873	0.0406349	0.030931	Down	0.761192		1	154421103	ACTCAACCTATTCRTAACTATCATCATAAACAACTTTAAATACCTAACTC			mm10	CTCAACCTaTTCrTaaCTaTCATCATaaACAACTTTaAaTACCTaACTCr	F	T	C	False	Cacna1e (XM_011247916.2), Cacna1e (XM_011247909.2), Cacna1e (XM_017312594.1), Cacna1e (XM_017312613.1), Cacna1e (XM_017312766.1), Cacna1e (XM_017312730.1), Cacna1e (XM_017312619.1), Cacna1e (XM_017312745.1), Cacna1e (XM_017312642.1), Cacna1e (XM_017312628.1), Cacna1e (XM_017312824.1), Cacna1e (XM_017312660.1), Cacna1e (XM_017312682.1), Cacna1e (XM_017312795.1), Cacna1e (XM_017312712.1), Cacna1e (…
cg34519906_6733410	0.0503756	13.3927	0.00439192	0.022381	0.0439468	0.0503756	0.0383471	Down	0.761224		16	93883639	TATAACACTAACRCRTAATAAATAAAACRTCTTACATCTCRAATTAACAC			mm10	aTaACACTaACrCrTaaTAaaTAaaACrTCTTaCATCTCraaTTAaCACr	F	T	C	True			Chaf1b (XM_006522847.3), Chaf1b (NM_028083.4), Q9D0N7 (ENSMUST00000023666.10), Q9D0N7 (ENSMUST00000117099.7), nan (ENSMUST00000124313.7), D3YTP6 (ENSMUST00000142316.1), D3Z616 (ENSMUST00000120586.1)
cg37356578_41704227	0.038315	23.1544	0.00071081	0.00866308	0.0170106	0.038315	0.0291685	Down	0.761282	Red	1	116285804	ACCCAAACCCACAATTATATATATTAACAAATTAAATTTTCTATACCACA	ACCCAAACCCACAATTATATATATTAACAAATTAAATTTTCTATACCACG	A	mm10	ACCCAaaCCCACAaTTATATATaTTaACAAATTaAATTTTCTATaCCACr	F	T	C	False	Cntnap5a (XM_006529775.3), Cntnap5a (XM_006529773.3), Cntnap5a (XM_006529774.3), Cntnap5a (NM_001077425.1), Q0V8T9 (ENSMUST00000043725.8)
cg34885080_26671576	0.0304651	13.7702	0.00403584	0.0213548	0.0419319	0.0304651	0.0231946	Down	0.76135		17	35823284	AAAAAAAAATATCTAACATCCCCCTAAACTACCRAAAACTATAATACTAC			mm10	aaaaAaAATaTCTaaCATCCCCCTaaaCTaCCrAaAACTaTAaTaCTaCr	R	B	C	False	Q540I4 (ENSMUST00000001569.14)	Flot1 (XM_006523657.1), Flot1 (NM_008027.2), G3UYU4 (ENSMUST00000174080.7), G3XA73 (ENSMUST00000173628.7), nan (ENSMUST00000174227.1)	Flot1 (XM_006523656.3), G3UZZ5 (ENSMUST00000173493.7), G3UWW8 (ENSMUST00000173147.7), G3UZZ5 (ENSMUST00000172846.1), nan (ENSMUST00000173337.1)
cg46068334_35806526	0.028828	67.3531	9.40871e-06	0.00128337	0.00252001	0.028828	0.0219491	Down	0.76138		8	101225459	ATTTTTTTCTATTTCCCCTATCAAATCACTCATTTCCTACTATTCTCCTC			mm10	TTTTTTTCTATTTCCCCTATCAaATCACTCATTTCCTaCTATTCTCCTCr	F	T	C	False
cg44013332_91783104	0.120395	25.4426	0.000503615	0.0072753	0.0142856	0.120395	0.0916772	Down	0.761468		6	129577969	TCACTACAATATCATATATAACTCTCTAAAACCACAACTTAAACACAATC			mm10	CACTACAATaTCATATATaACTCTCTaaAACCACAaCTTAAACACAATCr	R	B	C	False	Klre1 (XM_017321589.1), Klre1 (XM_006506123.3), Klre1 (XM_006506128.1), Klre1 (XR_001785134.1), Klre1 (XM_006506126.1), Klre1 (XM_006506121.1), Q8CJC7 (ENSMUST00000053708.8)		Klre1 (NM_153590.3), A0A0N4SVG0 (ENSMUST00000203322.1)
cg42824652_98772849	0.0627043	23.2031	0.000705441	0.00862375	0.0169334	0.0627043	0.0477515	Down	0.761534		5	129077474	AAAATTAATTAAAAAACCCCCAACTAAAACTTTAAAAACATAATACTCAC			mm10	AAaTTaATTAaaAAACCCCCAACTAaAaCTTTaaaAACATaaTaCTCACr	F	T	C	False
cg35536650_34639311	0.0721953	49.7297	3.49059e-05	0.00216086	0.00424302	0.0721953	0.0549824	Down	0.761579		18	27811126	AATAATATTTTCAAATAATCAACCTATTTCACTCCTTTATACCTACTCTC			mm10	ATAATaTTTTCAaaTaATCAaCCTaTTTCACTCCTTTATACCTaCTCTCr	F	T	C	False	Gm33674 (XR_386131.1), nan (ENSMUST00000234286.1)
cg45458901_20689187	0.100412	59.3752	1.63287e-05	0.0016021	0.00314584	0.100412	0.0764753	Down	0.761613	Red	8	22194403	ACTAACAACTACTCTTACAAACCCACATATTAAACACATAATTAAAAACA	ACTAACAACTACTCTTACAAACCCACATATTAAACACATAATTAAAAACG	T	mm10	aCTaACAaCTaCTCTTACAaACCCACATaTTAaaCACATAATTAAAAACr	R	B	C	False	Vps36 (NM_027338.1), Q91XD6 (ENSMUST00000033866.8)
cg47794857_74672555	0.0369123	26.9288	0.000407559	0.00656238	0.0128858	0.0369123	0.0281155	Down	0.761686		X	85646511	CACCAAATCTACATTAACTCCRAATCTACAAATAATCTATCATTCAACAC			mm10	ACCAAaTCTACATTAaCTCCrAATCTaCAaATaATCTaTCATTCAaCACr	F	T	C	False
cg47641205_43694125	0.0650649	40.602	8.11915e-05	0.0030826	0.00605294	0.0650649	0.0495646	Down	0.761771		X	53047610	AACCACTACCTACATAAAAATCTTTCTCTATACATAAATCAAAATTTCAC			mm10	ACCACTaCCTaCATAaAAATCTTTCTCTATACATaaaTCAaaaTTTCACr	F	T	C	False
cg40793900_3757384	0.0579286	14.9056	0.00315628	0.0187016	0.0367222	0.0579286	0.0441288	Down	0.76178		4	41653670	TTTCAAAACAATTTACCAAATTAAAACCCTTAAAATATCCCCTCCAAACC			mm10	TTCAAAaCAATTTACCAaaTTAaaACCCTTAAaATATCCCCTCCAaACCr	F	T	C	False
cg35674065_31718349	0.0435932	14.0171	0.00382169	0.0207447	0.0407339	0.0435932	0.0332107	Down	0.761832		18	45269337	ATCRACTAAAAATCTCAATAAAAATACACTAAAACTAAACCCCCCCTAAC			mm10	TCraCTaaaAATCTCAaTaaAAATaCACTaaaaCTaaaCCCCCCCTaaCr	F	T	C	False	Kcnn2 (NM_001312905.1), nan (ENSMUST00000183623.1), A0A1B0GT12 (ENSMUST00000183850.7), P58390 (ENSMUST00000066890.13)
cg40753966_96609961	0.069039	15.544	0.00276325	0.0174244	0.0342142	0.069039	0.0526044	Down	0.761953		4	35129366	TACCTAATAACCATAACCAATAATCAATCTTATCACTTCTTTCAAAACAC			mm10	aCCTAaTaACCATaaCCAaTaATCAATCTTaTCACTTCTTTCAAAaCACr	F	T	C	False	Mob3b (NM_178061.5), Mob3b (XM_006537755.3), Q8VE04 (ENSMUST00000102975.9), nan (ENSMUST00000155725.1)
cg42090498_43798228	0.0293375	28.7385	0.000318653	0.00580882	0.0114061	0.0293375	0.0223611	Down	0.762203	Red	5	43360492	TTTTCCCTACCAACCTCTAAAATTTACAAAAAACTTTAAACAAATACACA	TTTTCCCTACCAACCTCTAAAATTTACAAAAAACTTTAAACAAATACACG	A	mm10	TTTTCCCTaCCAACCTCTaaAaTTTaCAAAaaACTTTAaACAAaTACACr	R	B	C	False
cg30720686_58733551	0.0822652	38.5848	9.99198e-05	0.00338104	0.00663894	0.0822652	0.0627129	Down	0.762326	Red	12	64471674	ATAATAAACTCTAATTCTTTCTCTAAAATATCTACTACCTAAAACAATCA	ATAATAAACTCTAATTCTTTCTCTAAAATATCTACTACCTAAAACAATCG	T	mm10	aTAaTAaACTCTAATTCTTTCTCTaAaATaTCTaCTACCTaaaACAATCr	R	B	C	False	Fscb (NM_001163271.1), E9QJV1 (ENSMUST00000059833.7)
cg34409732_11704921	0.160181	67.9128	9.07162e-06	0.00126841	0.00249062	0.160181	0.122117	Down	0.76237		16	81424157	TATTTACTTCRTTTAACCCTCTACTCTCTTAACTCACATCAAAATATATC			mm10	aTTTACTTCrTTTAaCCCTCTACTCTCTTAACTCACATCAaAATaTaTCr	F	T	C	False	Ncam2 (NM_010954.4), Ncam2 (NM_001113208.1), O35136 (ENSMUST00000037785.13), O35136 (ENSMUST00000067602.4), nan (ENSMUST00000231687.1)
cg37322370_86764868	0.0536015	20.9272	0.001019	0.010376	0.0203742	0.0536015	0.0408734	Down	0.762542		1	107590045	TACTATTCTTACTTTATAAATACTTAAAATCTATCCTAATCCTCCTAATC			mm10	aCTATTCTTaCTTTaTaaATACTTAAAaTCTaTCCTaATCCTCCTaATCr	R	B	C	False	Serpinb8 (XM_006529292.2), Serpinb8 (NM_001159748.1), Serpinb8 (NM_011459.4), O08800 (ENSMUST00000000514.10), O08800 (ENSMUST00000112706.3), nan (ENSMUST00000151283.1)	nan (ENSMUST00000151283.1)
cg30859284_9612171	0.0555436	13.7351	0.00406745	0.0214449	0.0421088	0.0555436	0.0423647	Down	0.762729		12	80746590	TCAATATAAAACAATACATAAAATATCATACCRTAAAACACCCAAATCCC			mm10	CAaTaTaaAaCAaTACATaaaaTaTCATaCCrTAaAACACCCAaaTCCCr	F	T	C	False
cg47919384_93733107	0.0357709	36.3907	0.000126519	0.00374146	0.00734666	0.0357709	0.027286	Down	0.762797		X	108664858	TCAAACATCAAAATATCATCCAACTCCRAAAAAACTCTTCTATAATAAAC			mm10	CAAACATCAAaaTaTCATCCAACTCCrAAaAaACTCTTCTaTaaTAAACr	R	B	C	False	nan (ENSMUST00000178160.2)	nan (ENSMUST00000238413.1)	nan (ENSMUST00000238618.1)
cg31151409_3625550	0.0177127	13.0329	0.00476725	0.0234207	0.0459884	0.0177127	0.0135149	Down	0.763003		12	111814163	TAATTCATATTACRAACTCTAACTACRAATTAAACTTCRAAACTATCATC			mm10	aaTTCATATTACrAaCTCTaaCTaCraATTaaaCTTCraAaCTaTCATCr	R	B	C	False		Zfyve21 (XM_006516195.3), Zfyve21 (XM_006516193.3), Zfyve21 (XM_006516194.3), Zfyve21 (XM_006516192.3), Zfyve21 (XM_011244168.1), Zfyve21 (NM_026752.4), Q8VCM3 (ENSMUST00000021714.8), A0A1Y7VJT0 (ENSMUST00000223211.1), A0A1Y7VLE1 (ENSMUST00000222843.1), A0A1Y7VNH4 (ENSMUST00000221375.1), nan (ENSMUST00000221488.1)	Xrcc3 (NM_028875.3), Zfyve21 (XM_006516196.3), Q9CXE6 (ENSMUST00000021715.5), nan (ENSMUST00000129258.1), nan (ENSMUST00000145109.7)
cg39069169_97758156	0.0125271	28.3804	0.000334235	0.00594395	0.0116714	0.0125271	0.00956126	Down	0.763249	Red	2	145934949	TCTATCTCCAAAATACATACAACTATAAACCATAACACCTTTAAAAAACA	TCTATCTCCGAAATACGTACAACTATAAACCGTAACACCTTTAAAAAACG	A	mm10	TCTATCTCCraaATaCrTaCAaCTaTAaaCCrTaaCACCTTTaAaaaaCr	F	T	C	False	Cfap61 (NM_175280.3), P63154 (ENSMUST00000001818.4), B7ZCD6 (ENSMUST00000116398.7), B7ZCD7 (ENSMUST00000126415.7), B7ZCD4 (ENSMUST00000152515.7), Q6ZWM9 (ENSMUST00000138774.7), B7ZCD5 (ENSMUST00000130168.7), A8Y5L4 (ENSMUST00000133433.7), B2FDE9 (ENSMUST00000118002.1)		Crnkl1 (NM_025820.3), nan (ENSMUST00000147904.1)
cg46044937_86706993	0.0157916	13.5666	0.00422343	0.0219147	0.0430312	0.0157916	0.0120532	Down	0.763267		8	96175460	TAACTATAACCTATAAAATTTAAATAACATATCTATTATCTCCCTAACTC			mm10	aaCTaTaACCTaTaaaaTTTAaaTaaCATaTCTaTTaTCTCCCTAACTCr	R	B	C	False
cg37453933_62682463	0.152526	29.9396	0.0002724	0.00536525	0.0105351	0.152526	0.116434	Down	0.763371		1	131022959	TTACCAAATAAAAAATACCCCRAAACAAATAAAAATTCTACTTTCTACTC			mm10	TaCCAaaTaaAAAaTaCCCCraaACAAaTAAaAATTCTaCTTTCTaCTCr	F	T	C	False	Il10 (NM_010548.2), P18893 (ENSMUST00000016673.5)
cg30531855_44705448	0.130828	67.7789	9.15096e-06	0.00127205	0.00249778	0.130828	0.0999036	Down	0.763623		12	33397689	CCTATTAATCCAAAACACCACTTCTTTATCAAACACAAACATTCTACCTC			mm10	CTaTTaATCCAaAaCACCACTTCTTTaTCAaACACAAACATTCTaCCTCr	F	T	C	False	Efcab10 (NM_029152.1), Q9D581 (ENSMUST00000020878.7)
cg32950613_63741182	0.307402	39.9397	8.68351e-05	0.00317688	0.00623806	0.307402	0.234757	Down	0.763682		14	118052331	AAAATTTCTCTAATTATAATCCCCTTAATAATAACTTCTCCCATCCCTCC			mm10	aaATTTCTCTaaTTATAATCCCCTTAATaATaaCTTCTCCCATCCCTCCr	R	B	C	False		Dct (NM_010024.3), P29812 (ENSMUST00000022725.3), nan (ENSMUST00000228548.1)
cg45759877_41602476	0.0811767	67.3587	9.40526e-06	0.00128337	0.00252001	0.0811767	0.0619933	Down	0.763683		8	62597294	AATTATATTTAAAACCTCTCATTCTACATCTAATATCCAAAACTAACATC			mm10	ATTaTATTTaAAaCCTCTCATTCTACATCTAATaTCCAAaaCTaaCATCr	F	T	C	False
cg38646665_43795951	0.0650308	31.5042	0.000223662	0.00487886	0.00958003	0.0650308	0.0496642	Down	0.763703		2	86690915	AAACAACCTCACAACAATAACTCAATTCATCCTAATAAATATTACTAAAC			mm10	AACAACCTCACAaCAaTaACTCAATTCATCCTaATaaaTATTACTaAaCr	R	B	C	False	Olfr1087 (NM_146846.2), Q7TR63 (ENSMUST00000214141.1), Q7TR63 (ENSMUST00000099877.1)
cg46060075_23645272	0.0548913	13.1115	0.00468201	0.0231944	0.045544	0.0548913	0.0419275	Down	0.763827	Red	8	99345623	TCCTAAATCTTTAAAACAAATAATACAACCATCATTTTAATTCACTAACA	TCCTAAATCTTTAAAACAAATAATACAACCATCATTTTAATTCACTAACG	A	mm10	TCCTaAATCTTTaAaACAAATAATaCAaCCATCATTTTAATTCACTaaCr	F	T	C	False	Cdh8 (NM_001285913.1), Cdh8 (NM_001285914.1), Cdh8 (XM_006530631.2), Cdh8 (XM_006530634.3), Cdh8 (NM_007667.3), Cdh8 (NM_001039154.2), Cdh8 (NR_133570.1), E9Q451 (ENSMUST00000155527.7), E9PYB2 (ENSMUST00000142129.7), Q8C449 (ENSMUST00000093249.10), D6RG94 (ENSMUST00000145601.7), P97291 (ENSMUST00000128860.7), E9PZC1 (ENSMUST00000142475.2)
cg44181549_81640189	0.114414	28.1004	0.000347054	0.00605393	0.0118874	0.114414	0.0873958	Down	0.763854		7	3285423	TTATCTACTCCCACAATAATACCTTTTAAATAATCATTCAAAAATTAAAC			mm10	TaTCTaCTCCCACAATaATaCCTTTTaaaTAATCATTCAAAaaTTaaACr	F	T	C	False	nan (ENSMUST00000203733.1)
cg39517498_53712930	0.0277047	27.6322	0.000369842	0.00623577	0.0122444	0.0277047	0.0211635	Down	0.763898		3	16881049	TTATCTCATAATTATACTCAACATTTCTCATACCTAAAAAAAATCTATTC			mm10	TATCTCATaATTATACTCAaCATTTCTCATaCCTAaAAAAAaTCTaTTCr	R	B	C	False	Gm42184 (XR_880671.2)
cg38089310_90804875	0.258503	17.8899	0.00174477	0.0136898	0.026881	0.258503	0.197488	Down	0.763968		2	15345385	TTAAATATACCCTTTAAATCCTAAAAATCTAACAAACAACAAAAACTCAC			mm10	TAAATaTaCCCTTTAaATCCTaAAaATCTaACAaACAaCAAaAaCTCACr	R	B	C	False
cg41670684_46745969	0.129806	18.457	0.00157091	0.0129489	0.0254261	0.129806	0.0991791	Down	0.764059		4	146104390	AAATACRCACAATCATCCATTAAACAATACACATATTCCCCAATAAAATC			mm10	aaTaCrCACAaTCATCCATTaaACAaTaCACATATTCCCCAATaAAATCr	R	B	C	False	Gm13051 (NM_001037926.2), B2KG43 (ENSMUST00000105730.1), Q32P14 (ENSMUST00000091878.5)
cg32547424_77767162	0.0251651	34.2005	0.00016202	0.00420684	0.00826046	0.0251651	0.0192394	Down	0.76453		14	59673152	AATAACATACTCATTCAACATTTATTCTCTTCCCTCTACAATTAAAATTC			mm10	ATAACATaCTCATTCAaCATTTaTTCTCTTCCCTCTaCAATTAaaATTCr	R	B	C	False	Atp8a2 (XM_006519232.3), Atp8a2 (XM_006519235.3), Atp8a2 (XM_006519234.3), Atp8a2 (XM_017316077.1), Atp8a2 (NM_015803.2), P98200 (ENSMUST00000080368.12)
cg47784747_10607294	0.0485694	18.5878	0.00153382	0.0127794	0.0250934	0.0485694	0.0371379	Down	0.764635		X	83116873	AAACAAACAATTTTCTTATACACAACCAAATATTAACACAAACAAAATTC			mm10	AaCAaaCAaTTTTCTTATACACAaCCAAaTATTAaCACAaACAAAATTCr	R	B	C	False	Dmd (XM_006527768.3), Dmd (XM_017318378.1), Dmd (XM_017318379.1), Dmd (XM_017318377.1), Dmd (XM_017318376.1), Dmd (XM_017318374.1), Dmd (XM_017318373.1), Dmd (XM_017318375.1), Dmd (XM_006527767.3), Dmd (NM_007868.6), nan (ENSMUST00000127295.7), P11531 (ENSMUST00000114000.7), nan (ENSMUST00000147740.1)
cg30604537_66629138	0.234464	85.538	3.23653e-06	0.000870668	0.00170963	0.234464	0.179297	Down	0.764708		12	46174084	TATATAAATATCTTAACTAATATTTTCCTCCAAAATCAAAATCTTTCATC			mm10	aTaTaaATATCTTaaCTAaTATTTTCCTCCAAaATCAAAATCTTTCATCr	R	B	C	False
cg41718685_66758296	0.229685	19.4924	0.00130419	0.0117297	0.0230322	0.229685	0.175653	Down	0.764755		4	150582259	AAAAAACCACTAAAATTACTCTAAACAACATTCACATAAAAACTTTCCTC			mm10	aAAAACCACTaAaaTTaCTCTaAACAaCATTCACATaAAaaCTTTCCTCr	R	B	C	False	Rere (XM_006539143.2), Rere (XM_006539139.2), Rere (XM_006539138.2), Rere (XM_006539136.3), Rere (XM_006539142.2), Rere (XM_006539141.2), Rere (XM_006539140.3), Rere (NM_001085492.1), Rere (XM_006539137.3), Rere (XM_006539145.3), Rere (XM_006539144.2), Rere (XM_006539147.3), Q80TZ9 (ENSMUST00000105682.8), A2A7T3 (ENSMUST00000105680.8), nan (ENSMUST00000137112.1)
cg43436032_33766255	0.0572525	37.1371	0.00011661	0.00361389	0.00709616	0.0572525	0.0437916	Down	0.764885		6	53069064	AAAACAAAATACACACAATTACCTTTCCTAAATCCCTAATAAATACCATC			mm10	aAACAAaaTaCACACAATTACCTTTCCTaaaTCCCTAaTaAATACCATCr	R	B	C	False			Jazf1 (XM_006505943.3), Jazf1 (NM_173406.3), Q80ZQ5 (ENSMUST00000074541.5)
cg45544370_91740380	0.183717	92.9709	2.21763e-06	0.000767504	0.00150705	0.183717	0.140554	Down	0.765059	Red	8	31920273	AAAAAATAACTTAAATATTCAAATACACAAACAAACACTAAAACACCACA	AAAAAATAACTTAAATATTCAAATACACAAACAAACACTAAAACACCACG	T	mm10	aAAaAaTaaCTTAAATaTTCAaATaCACAaACAaACACTaaAACACCACr	R	B	C	False	Nrg1 (XM_006509078.3), Nrg1 (XM_006509080.3), Nrg1 (XM_017312638.1), Nrg1 (XM_006509076.3), Nrg1 (XM_006509063.3), Nrg1 (XM_006509059.3), Nrg1 (XM_006509060.3), Nrg1 (XM_006509062.3), Nrg1 (XM_006509077.3), Nrg1 (XM_006509064.3), Nrg1 (XM_006509061.3), Nrg1 (XM_006509066.3), Nrg1 (XM_006509065.3), Nrg1 (XM_006509067.3), Nrg1 (XM_006509068.3), Gm33223 (XR_378857.2), Q6DR98 (ENSMUST00000207470.2), …		Nrg1 (XM_017312639.1), Nrg1 (XM_017312636.1), Nrg1 (XM_006509081.3), Nrg1 (XM_006509072.3), Nrg1 (XM_006509069.2), Nrg1 (XM_017312637.1), Q6DR99 (ENSMUST00000073884.6), nan (ENSMUST00000238812.1)
cg36335754_39782537	0.278006	32.8876	0.000189069	0.00451622	0.00886794	0.278006	0.212732	Down	0.765207		19	34420883	ACCAACAATAACTCTTATCTATACAATCTATTTTACCTATTATCACAAAC			mm10	CCAaCAATaACTCTTATCTATACAATCTaTTTTaCCTaTTaTCACAaACr	F	T	C	False
cg44212549_76632498	0.0293757	25.0867	0.000530523	0.00746186	0.014652	0.0293757	0.0224806	Down	0.765279		7	6803522	ACTCCTAAACCTTAAAAATTTCCTTATCTCCCTCAATCTTAAAATATTTC			mm10	CTCCTaAaCCTTaaAAaTTTCCTTATCTCCCTCAaTCTTAAAATaTTTCr	R	B	C	False	Usp29 (XM_017322428.1), Usp29 (XM_011250662.2), Usp29 (XM_017322419.1), Usp29 (XM_017322420.1), Usp29 (XM_017322424.1), Usp29 (XM_017322427.1), Usp29 (XM_017322422.1), Usp29 (XM_017322425.1), Usp29 (XM_017322423.1), Usp29 (XM_017322417.1), Usp29 (XM_017322416.1), Usp29 (XM_017322418.1), Usp29 (XM_017322421.1), Usp29 (XM_017322426.1), Usp29 (NM_021323.3), Usp29 (NM_001290994.1), Q9ES63 (ENSMUST000…	Mir3099 (NR_037213.1), nan (ENSMUST00000175074.1)
cg45859142_96609273	0.127084	14.0894	0.00376158	0.0205648	0.0403807	0.127084	0.0972662	Down	0.765369	Grn	8	76900020	ATTAAAAACAACAAACCAACAAACTAACAAACTAAAAACACTAAATTACA	ATTAAAAACGACGAACCAACAAACTAACGAACTAAAAACACTAAATTACG	G	mm10	ATTaaAaaCraCrAaCCAaCAAaCTaaCrAaCTaaAaaCACTAAATTaCr	R	B	C	False	Gm10649 (NR_028579.1), nan (ENSMUST00000136538.1), nan (ENSMUST00000148066.1), D3Z7J4 (ENSMUST00000143284.1), A3KN90 (ENSMUST00000109913.8)	Nr3c2 (XM_006530575.3), Nr3c2 (XM_006530577.3), nan (ENSMUST00000143324.1)
cg35721287_20608837	0.0699307	61.0481	1.44713e-05	0.0015281	0.00300055	0.0699307	0.0535238	Down	0.765384		18	52529738	TTTATTCACRTAATATAATTAAAAACRTACAAAACRAACAACTCCTCCAC			mm10	TTaTTCACrTAATaTaATTaaAAACrTaCAAaaCraACAaCTCCTCCACr	R	B	C	False	Lox (NM_010728.3), Lox (NM_001286182.1), Q3TXH3 (ENSMUST00000171470.7), nan (ENSMUST00000235622.1)	Lox (NM_001286181.1), Q3TXH3 (ENSMUST00000025409.8)
cg40397687_8603437	0.0254699	23.5686	0.000666626	0.00838086	0.0164565	0.0254699	0.019495	Down	0.765413		3	138743234	AACRTATATCTCCTTACACCATCTCCRACTTTATATAAAATACAAATACC			mm10	aCrTaTATCTCCTTaCACCATCTCCraCTTTaTaTAaaATaCAaATaCCr	F	T	C	False	Tspan5 (NR_121195.1), Tspan5 (NM_019571.5), P62080 (ENSMUST00000029800.8), Q05BH2 (ENSMUST00000142890.7), D6RG91 (ENSMUST00000127772.1), F7C5E2 (ENSMUST00000153336.5)
cg48188720_26807339	0.0865709	21.616	0.000909006	0.00979638	0.019236	0.0865709	0.0662689	Down	0.765487		X	166172553	AAAAAATAACAAAAATTATTAACTATACCCTTTCAATCTCCTCCCACCCC			mm10	aaAaaTaaCAAaAATTaTTAACTATACCCTTTCAaTCTCCTCCCACCCCr	R	B	C	False	Gemin8 (NM_001310724.1), Gemin8 (NM_146238.4), Gemin8 (NM_001310722.1), Q8BHE1 (ENSMUST00000130880.8), Q8BHE1 (ENSMUST00000056410.10), B1AVP5 (ENSMUST00000096252.9), Q8BHE1 (ENSMUST00000087169.10)
cg32300525_27748980	0.0440992	14.8922	0.00316519	0.0187305	0.0367787	0.0440992	0.0337582	Down	0.765506	Red	14	27338515	ACCTATACCTAACACAATTATATAATAACAATTCCTCCTAAACATATTCA	ACCTATACCTAACACAATTATATAATAACAATTCCTCCTAAACATATTCG	T	mm10	ACCTaTaCCTaaCACAATTaTaTaATaaCAaTTCCTCCTaAaCATaTTCr	R	B	C	False	Arhgef3 (XM_006519575.3), Arhgef3 (XM_006519579.3), Arhgef3 (XM_006519574.3), Arhgef3 (NM_001289686.1), Arhgef3 (XM_006519576.3), Arhgef3 (NM_027871.2), Arhgef3 (NM_001289687.1), A0A286YDE6 (ENSMUST00000225949.1), Q91X46 (ENSMUST00000049206.5), Q91X46 (ENSMUST00000224981.1)
cg43581528_62798891	0.0165769	43.4761	6.12693e-05	0.00273024	0.00536105	0.0165769	0.0126898	Down	0.76551		6	76464454	ACCCTAACTAAAACACCATATCTCCACTTCATTTAACATAATAAAAACAC			mm10	CCCTaACTAAaACACCATATCTCCACTTCATTTAaCATAATAaAAACACr	F	T	C	False
cg47493260_71800240	0.0884314	17.9628	0.00172118	0.0135806	0.0266665	0.0884314	0.0676976	Down	0.765539		X	17751104	CATAAAACAACCTTAAAATTACCCATATCCCTATTACTAAACCATCACCC			mm10	ATaaAaCAaCCTTaaaaTTACCCATATCCCTaTTaCTAAaCCATCACCCr	F	T	C	False
cg29148857_28798983	0.0640094	31.3633	0.000227594	0.00491711	0.00965513	0.0640094	0.0490078	Down	0.765635		10	127522541	TCTAAAAATTATAATTTTTTACTTTACTCTTTCCCATCTATACAAATCCC			mm10	CTaaaAATTaTAaTTTTTTACTTTaCTCTTTCCCATCTATACAAaTCCCr	F	T	C	False		Shmt2 (NM_028230.4), Shmt2 (NM_001252316.1), nan (ENSMUST00000217682.1), Q9CZN7 (ENSMUST00000219239.1), nan (ENSMUST00000218313.1), nan (ENSMUST00000218258.1), Q9CZN7 (ENSMUST00000026470.5)
cg36074528_10761334	0.00474151	17.0991	0.00202761	0.0147775	0.0290168	0.00474151	0.00363037	Down	0.765655	Red	19	4125993	TAAAAACAAACCCTATTTAATAAACAAAACCATAACAAACTCAAATAACA	TAAAAACGAACCCTATTTAATAAACGAAACCGTAACGAACTCAAATAACG	T	mm10	TaAaaaCraaCCCTaTTTaaTaaaCraaaCCrTaaCraaCTCAAATaaCr	R	B	C	False	Aip (XM_006531641.3), Tmem134 (NM_025889.2), Tmem134 (NM_001078649.1), nan (ENSMUST00000169055.7), nan (ENSMUST00000135257.8), nan (ENSMUST00000139718.8), nan (ENSMUST00000138593.8), nan (ENSMUST00000140267.8), nan (ENSMUST00000147633.8), nan (ENSMUST00000130619.8), nan (ENSMUST00000139987.8), nan (ENSMUST00000150627.8), nan (ENSMUST00000151401.8), nan (ENSMUST00000148807.8), Q6ZQL6 (ENSMUST00000…	Aip (NM_016666.3), Aip (XM_006531642.3), nan (ENSMUST00000137579.3), D3YW40 (ENSMUST00000121402.1), O08915 (ENSMUST00000117831.7)	nan (ENSMUST00000127767.1), nan (ENSMUST00000136043.1)
cg35839536_45794287	0.0470615	65.3601	1.07376e-05	0.00133585	0.00262304	0.0470615	0.036033	Down	0.765658		18	65430867	RCTACAAATAAAACTATTTATTCTAATAAACTTACCCCRCCCTATACCCC			mm10	CTACAaaTaAAACTaTTTaTTCTaATaAaCTTaCCCCrCCCTATaCCCCr	R	B	C	False		Malt1 (XR_001782363.1), Malt1 (XM_006525937.2), Malt1 (NM_172833.2), Q2TBA3 (ENSMUST00000224056.2), Q2TBA3 (ENSMUST00000049248.6), A0A494BBJ5 (ENSMUST00000224265.1), nan (ENSMUST00000225085.1), nan (ENSMUST00000237739.1)	nan (ENSMUST00000236284.1)
cg38550551_37804926	0.010397	31.2265	0.000231493	0.00495532	0.00973016	0.010397	0.00796194	Down	0.765791	Red	2	73892939	ACCATTATTTCAATAACCAAAAAACTACAAAAAACTATAATTAACAACCA	ACCGTTATTTCGATAACCAAAAAACTACAAAAAACTATAATTAACAACCG	A	mm10	ACCrTTaTTTCraTAACCAaaaAACTaCAaAAAaCTaTaATTaaCAaCCr	F	T	C	False			Atf2 (NM_001025093.2), Atf2 (NM_001284372.1), Atf2 (NM_001284376.1), Atf2 (NM_009715.3), Atf2 (NM_001284373.1), Atf2 (NM_001284369.1), Atf2 (NM_001284374.1), Atf2 (NM_001284370.1), Atf2 (NM_001284371.1), A2AQE9 (ENSMUST00000136958.7), Q543G2 (ENSMUST00000112010.8), nan (ENSMUST00000154965.1), A2AQF0 (ENSMUST00000128531.7), P16951 (ENSMUST00000112017.7), A2AQF1 (ENSMUST00000154456.7), nan (ENSMUST…
cg40962030_76794291	0.0926717	13.352	0.00443258	0.0224931	0.044167	0.0926717	0.0709812	Down	0.765943		4	62286292	CATTTTCATACTAATTACCAAAACAAAATCAATTACAAATTACCTAAACC			mm10	ATTTTCATaCTAATTaCCAAaaCAAaaTCAATTACAaaTTaCCTaaaCCr	F	T	C	False	Slc31a2 (XM_006537712.2), Q9D524 (ENSMUST00000107468.7)	Slc31a2 (NM_025286.3), Q9CPU9 (ENSMUST00000084530.8)
cg44199367_87726376	0.0176366	13.4091	0.00437568	0.0223445	0.0438752	0.0176366	0.0135094	Down	0.765985	Grn	7	5051549	CCTTCATATATATAACAAACATTTCTAAACAATACTCTTTCTCAAAAACA	CCTTCGTATATATAACGAACGTTTCTAAACGATACTCTTTCTCAAAAACG	G	mm10	CCTTCrTaTaTaTAaCraaCrTTTCTaAACraTaCTCTTTCTCAaaaACr	R	B	C	True	Zfp580 (NM_026900.1), A0A140LIV9 (ENSMUST00000208728.1), nan (ENSMUST00000123644.2), nan (ENSMUST00000145534.1), Q9DB38 (ENSMUST00000069324.6)	Gm15510 (XR_881807.2)	Gm15510 (XR_001778033.1), Gm15510 (XR_001778032.1), A0A140LJI2 (ENSMUST00000208570.1)
cg38647648_66628384	0.0630255	17.8196	0.00176789	0.0137785	0.0270552	0.0630255	0.0482898	Down	0.766194	Red	2	86960636	AATTCCAAAAATAATTAAACCAAAAATTTCCTTTTCTAAACCCCACAACA	AATTCCAAAAATAATTAAACCAAAAATTTCCTTTTCTAAACCCCACAACG	T	mm10	AaTTCCAaaAATAATTaAaCCAaAaATTTCCTTTTCTAAaCCCCACAaCr	F	T	C	False	Q8VG37 (ENSMUST00000213456.1)		Olfr1099 (NM_146768.1), Q8VG37 (ENSMUST00000099871.4)
cg36168175_34628488	0.0210385	13.2278	0.00455935	0.0228555	0.0448786	0.0210385	0.0161242	Down	0.766414		19	13456181	AAAAATAAATAACCAACATAAAAACACAAACCTCCAAAAATAATTATTAC			mm10	AAAATaAATaaCCAACATaaaAACACAAaCCTCCAaAaATAaTTATTaCr	F	T	C	False		Q7TQQ9 (ENSMUST00000096201.3)
cg44020967_99622551	0.125512	19.1664	0.00138184	0.0121016	0.0237624	0.125512	0.0962032	Down	0.766487		6	131247356	AAATTAACCATTCCTAATCTATATACACTCAAAACTTCAAAAAAAATAAC			mm10	AaTTaaCCATTCCTaaTCTaTATACACTCAaAaCTTCAAaAAaAATaACr	R	B	C	False	Klra2 (NM_001170851.1), Klra2 (NM_008462.5), Klra2 (XM_006505644.2), Q9D3R1 (ENSMUST00000032306.14), E9Q433 (ENSMUST00000088867.6)
cg32930116_46643257	0.0158333	21.2528	0.000965117	0.0100921	0.0198166	0.0158333	0.0121366	Down	0.766521	Red	14	115042891	CTTCTCAACAAATATCCTTAAACAATACTTCAAATACTACTAAATCCACA	CTTCTCAACAAATATCCTTAAACAATACTTCGAATACTACTAAATCCACG	A	mm10	CTTCTCAaCAAaTATCCTTaaaCAATaCTTCraaTaCTaCTAaaTCCACr	F	T	C	False	nan (ENSMUST00000134140.2)		Mir17 (NR_029785.1), Mir18 (NR_029736.1), Mir19a (NR_029786.1), Mir20a (NR_029737.1), Mir19b-1 (NR_029815.1), Mir17hg (NR_029382.1), nan (ENSMUST00000083574.1), nan (ENSMUST00000083469.1), nan (ENSMUST00000083482.1), nan (ENSMUST00000083508.1), nan (ENSMUST00000102301.1)
cg48027915_45754278	0.0553974	18.5244	0.00155164	0.0128696	0.0252704	0.0553974	0.0424655	Down	0.76656		X	135743434	ACACATTCATTTATATAAATAAATTTTATACCAAATTTACATTTCTCCAC			mm10	CACATTCATTTaTaTaaATAaATTTTaTaCCAAaTTTaCATTTCTCCACr	F	T	C	False	Armcx5 (NM_001009575.5), Gprasp1 (NM_001004359.2), Gprasp1 (NM_026081.5), Gprasp1 (NM_001005385.1), Q3UZB0 (ENSMUST00000096321.2), nan (ENSMUST00000149595.7), Q5U4C1 (ENSMUST00000113144.7), Q5U4C1 (ENSMUST00000113145.7), Q5U4C1 (ENSMUST00000113147.7), nan (ENSMUST00000128847.1), nan (ENSMUST00000143034.1)
cg35618222_43758992	0.0308834	36.4727	0.000125383	0.00373098	0.00732608	0.0308834	0.0236742	Down	0.766567		18	37877426	TTTAAACTAATTATTTTTACCCCCAACTAACTCCATTTTATATTAATAAC			mm10	TTAaACTaATTaTTTTTaCCCCCAaCTAACTCCATTTTaTaTTaATaACr	R	B	C	False	Diaph1 (NM_001305981.1), Diaph1 (NM_001305980.1), Diaph1 (NM_007858.3), Diaph1 (XM_011246826.2), O08808 (ENSMUST00000115634.7), E9PV41 (ENSMUST00000025337.13), F6XC54 (ENSMUST00000115631.7), D3Z074 (ENSMUST00000115629.8), E9PXV7 (ENSMUST00000080033.6)
cg30373134_99754207	0.0450863	32.4082	0.000200276	0.00464376	0.00911838	0.0450863	0.0345799	Down	0.766972		12	12062929	ACTTAAACTCATAAATACTAAACTAAACCCAAATAACAACCCAAATACCC			mm10	CTTaaaCTCATaAATaCTAAaCTAaaCCCAaaTAaCAACCCAaATACCCr	R	B	C	False
cg39448947_17726876	0.231904	36.0058	0.000132024	0.00381755	0.00749606	0.231904	0.177898	Down	0.76712	Red	3	4797668	CATTCACAAATAAAATTCTTACATACCTTCTATTTTAATTAAATCCACCA	CGTTCACGAATAAAATTCTTACATACCTTCTATTTTAATTAAATCCACCG	A	mm10	CrTTCACraaTaAAATTCTTaCATaCCTTCTATTTTaATTAAATCCACCr	F	T	C	False	nan (ENSMUST00000184429.1)		1110015O18Rik (NR_045272.1), nan (ENSMUST00000183944.7)
cg32518074_19689593	0.0611169	14.4102	0.00350827	0.0198097	0.038898	0.0611169	0.0468952	Down	0.767303		14	56102642	TATTTTACTATCAACAAAAACACRACAACTATATAAAACACCACATAAAC			mm10	ATTTTaCTaTCAaCAAaaACACraCAACTaTaTaaaACACCACATaaaCr	F	T	C	False		Ctsg (NM_007800.2), Q059V7 (ENSMUST00000015583.1)	nan (ENSMUST00000225312.1)
cg35328368_3605864	0.0226747	25.7719	0.000480164	0.00709997	0.0139413	0.0226747	0.0174023	Down	0.767478	Red	17	87266143	AAACAAACTAATTACTAAACAAACCTAAAACTCCAAAACATAACTCACCA	AAACGAACTAATTACTAAACAAACCTAAAACTCCGAAACGTAACTCACCG	A	mm10	AaaCrAaCTaaTTaCTAaaCAAACCTaAaaCTCCraAACrTaaCTCACCr	F	T	C	False		Mcfd2 (NM_176808.5), Mcfd2 (NM_139295.3)	Mcfd2 (XM_011246328.1), LOC108168329 (XR_001782165.1), LOC108168329 (XR_001782164.1), Mcfd2 (XM_006523901.3), Mcfd2 (XM_006523900.2), nan (ENSMUST00000139258.1), D3Z6A4 (ENSMUST00000145895.7), Q8K5B2 (ENSMUST00000129616.7), D3YVL4 (ENSMUST00000155904.1), D3Z1G3 (ENSMUST00000151155.7), Q8K5B2 (ENSMUST00000144236.8), Q8K5B2 (ENSMUST00000024963.10)
cg30788765_61672155	0.0410183	40.2207	8.43849e-05	0.00312895	0.00614393	0.0410183	0.0314808	Down	0.767483		12	73047002	CCATTAATTTATACTACRTAAAACTCCCCTTAAATAACACCAAAAAAAAC			mm10	CATTaATTTaTaCTaCrTaAaaCTCCCCTTAaaTaACACCAAAaAaaaCr	R	B	C	False	Q62231 (ENSMUST00000050029.7), nan (ENSMUST00000176091.1)		Six1 (NM_009189.3)
cg41307932_24653174	0.021442	25.1413	0.000526281	0.00743422	0.0145977	0.021442	0.0164572	Down	0.767521	Red	4	115626761	CTCCACATAATATAAAAATAATCCAATAATACAAACAATACTAAACAACA	CTCCACATAATATAAAAATAATCCAATAATACAAACAATACTAAACAACG	A	mm10	CTCCACATaaTaTAAAaATaaTCCAaTaATACAaACAATACTAAACAaCr	F	T	C	False	Cyp4b1 (NM_007823.2), A0A0A6YY50 (ENSMUST00000135569.7), Q64462 (ENSMUST00000102707.9), F6X6A4 (ENSMUST00000145841.3)
cg45135835_9694242	0.420747	41.8572	7.16575e-05	0.00292862	0.00575057	0.420747	0.322973	Down	0.767617		7	127656825	AACAATACAACACTATAACTACATATAAACATATTACATCTATCTTACAC			mm10	ACAaTaCAaCACTaTAACTACATATAAACATaTTACATCTATCTTACACr	R	B	C	True
cg46614645_34794171	0.0193788	14.5916	0.00337412	0.0193807	0.0380556	0.0193788	0.0148765	Down	0.76767		9	37824323	AAAACAATAACCTATTTTACTTAACAAAACTCCAAAATACTCCTAACCTC			mm10	aAaCAATAaCCTATTTTaCTTaACAaaaCTCCAaaATACTCCTaACCTCr	F	T	C	False
cg32297030_42757980	0.0596091	82.5047	3.80914e-06	0.000918606	0.00180376	0.0596091	0.045762	Down	0.767701	Red	14	27031287	ATACCCTCTTCTAACAAATTTAAAAACTACAAATATATAATACACAACCA	ATACCCTCTTCTAACAAATTTAAAAACTACAAATATATAATACACAACCG	A	mm10	aTaCCCTCTTCTaaCAaaTTTaaaAACTaCAaaTATaTaaTACACAaCCr	F	T	C	False
cg36311272_4747295	0.0131307	27.8057	0.000361193	0.00615222	0.0120804	0.0131307	0.0100823	Down	0.767843		19	31082997	TAACAAAAAAATTTCTATCCRAAACTTACTATCTACTTCCRTTACAAAAC			mm10	AACAaAAAaaTTTCTaTCCraAaCTTaCTATCTaCTTCCrTTACAaAaCr	F	T	C	False	Prkg1 (NM_011160.3), Prkg1 (NM_001013833.3), Prkg1 (XM_006526768.3), Cstf2t (NM_031249.2), Q8BND1 (ENSMUST00000065067.13), P0C605 (ENSMUST00000073581.5), Q8C7E9 (ENSMUST00000066039.7)
cg46474792_96607438	0.0777474	41.493	7.42786e-05	0.00297033	0.00583248	0.0777474	0.0596999	Down	0.76787		9	19585115	CTTCTTCTATAAACTTAATCAAATCATCAAACTTTCCTATTCTAACACCC			mm10	TTCTTCTaTaAaCTTaATCAaaTCATCAAaCTTTCCTaTTCTaACACCCr	F	T	C	False	Olfr855 (NM_146524.2), Q7TRF8 (ENSMUST00000215587.1), Q7TRF8 (ENSMUST00000061693.4)
cg43753430_56741189	0.0560373	36.285	0.000128003	0.00375511	0.00737345	0.0560373	0.0430305	Down	0.76789		6	97952801	TAATCACTATACACAATAATTATTATTATCTTCCCTACAATCTTATACCC			mm10	AATCACTaTACACAaTAATTATTATTATCTTCCCTaCAATCTTATACCCr	F	T	C	False	Mitf (XM_006505685.3), Mitf (XM_006505684.2), Mitf (NM_001113198.1), Mitf (XM_006505696.1), Mitf (XM_006505693.1), Mitf (XM_006505692.3), Mitf (XM_017321428.1), Mitf (XM_006505691.3), Mitf (XM_006505689.3), Mitf (NM_001178049.1), Mitf (XM_006505694.1), nan (ENSMUST00000203884.2), Q08874 (ENSMUST00000043637.13), Q08874 (ENSMUST00000101123.9), E9PZ28 (ENSMUST00000113339.7)
cg30666313_7806309	0.0237465	20.0004	0.00119338	0.0112297	0.0220504	0.0237465	0.0182465	Down	0.768384		12	55303426	ATAATATTTATACTACATTTCCATAACCCCTCTTCTCCRAAAAATTTTAC			mm10	TaATaTTTATaCTaCATTTCCATaaCCCCTCTTCTCCrAAaAaTTTTaCr	R	B	C	False	1110008L16Rik (NM_025373.1), 1110008L16Rik (XR_001780473.1), V9GXF2 (ENSMUST00000184980.7), Q8JZY4 (ENSMUST00000021411.14), nan (ENSMUST00000184249.1), Q8JZY4 (ENSMUST00000184766.7), V9GXP4 (ENSMUST00000183475.7), V9GWT5 (ENSMUST00000183654.1)		Ppp2r3c (NM_021529.3), Ppp2r3c (XR_381536.2), nan (ENSMUST00000218116.1), Q9JK24 (ENSMUST00000021410.9)
cg36451508_40637832	0.026393	15.6108	0.00272567	0.0172947	0.0339596	0.026393	0.0202806	Down	0.768408		19	45749669	AACTTTAAACCCTCRTAAAAATTTCTTCTAAAACCTTATTACCTATCCTC			mm10	ACTTTAAaCCCTCrTaaAaATTTCTTCTaaaaCCTTaTTACCTaTCCTCr	F	T	C	False	nan (ENSMUST00000133963.1)	Npm3 (NM_008723.1), nan (ENSMUST00000144165.1), Q9CPP0 (ENSMUST00000070215.7)
cg35632473_12808442	0.0342881	27.5878	0.000372097	0.00625116	0.0122746	0.0342881	0.0263555	Down	0.76865		18	39111456	ACATATCATCATTATCCACTAAATAACAACATCATTCCACACTACTACCC			mm10	CATATCATCATTaTCCACTAaATaaCAaCATCATTCCACACTaCTaCCCr	F	T	C	False	Arhgap26 (XM_017317989.1), Arhgap26 (XM_017317985.1), Arhgap26 (XM_017317991.1), Arhgap26 (XM_017317990.1), Arhgap26 (XM_017317988.1), Arhgap26 (XM_017317987.1), Arhgap26 (XM_017317986.1), Arhgap26 (XM_017317984.1), Arhgap26 (XM_006526269.3), Arhgap26 (XM_006526267.3), Arhgap26 (XM_006526268.3), Arhgap26 (NM_175164.4), Q6ZQ82 (ENSMUST00000097593.8), F6T836 (ENSMUST00000137497.8), E9QAQ3 (ENSMUST0…
cg40771540_73769335	0.0981279	12.4609	0.00544679	0.0252024	0.049487	0.0981279	0.075433	Down	0.768721	Red	4	39023999	TTCATAAAAAAATTATTAAAAAACTTAAACAAAACCAAAACATAATTCCA	TTCATAAAAAAATTATTAAAAAACTTAAACAAAACCAAAACATAATTCCG	A	mm10	TTCATaaAaAAATTATTAaAaaaCTTAAACAaaACCAaAACATAATTCCr	F	T	C	False
cg37111271_53801592	0.0908924	19.2336	0.00136537	0.01202	0.0236023	0.0908924	0.0698832	Down	0.768856		1	76962625	TATAACAAATACCTTTCTAAAACTTCAAAAACTCCAAATTTAACCACCAC			mm10	ATaaCAAaTACCTTTCTAAAACTTCAAAAACTCCAaaTTTAaCCACCACr	R	B	C	False	nan (ENSMUST00000191156.1)
cg29986427_99612904	0.0172773	17.3278	0.00194048	0.0144465	0.0283668	0.0172773	0.0132882	Down	0.769114		11	96862098	ATTATCRAAACCCAAAACCCTAAAATATACCCRTAATACCTCCAAATAAC			mm10	TTATCrAaaCCCAaaACCCTaAaaTaTaCCCrTAaTACCTCCAaaTaaCr	F	T	C	False
cg43235434_71764375	0.0168863	17.8138	0.00176982	0.0137844	0.0270668	0.0168863	0.0129877	Down	0.769125		6	27953688	CAACTTTCTCCAATAACAAACACTAACAATCCAAAATACTACCTAAAAAC			mm10	AaCTTTCTCCAaTaACAAACACTaACAaTCCAaAATaCTaCCTAAaaACr	R	B	C	False	Grm8 (NM_001311072.1), Grm8 (XM_006504990.3), Grm8 (XM_006504991.3), Grm8 (XM_006504989.1), Grm8 (NM_008174.2), Grm8 (XM_017321397.1), Grm8 (XM_006504987.3), Q05BD6 (ENSMUST00000115323.7), Q05BD6 (ENSMUST00000115324.8), P47743 (ENSMUST00000090512.9), D3YZL1 (ENSMUST00000131897.1), nan (ENSMUST00000146727.1)
cg46705734_66690476	0.0188487	33.4182	0.000177529	0.00439143	0.00862292	0.0188487	0.0144981	Down	0.769183		9	47338423	AAACCAATAAAAATTACTTTAATCTTTACCATAACTACCCTTCAAAAAAC			mm10	AaCCAaTaAaaATTaCTTTAATCTTTACCATaACTaCCCTTCAaaaaaCr	F	T	C	False	Gm31816 (XR_001779164.1), Gm31816 (XR_001779160.1), Gm31816 (XR_001779162.1), Gm31816 (XR_001779159.1), Gm31816 (XR_001779163.1), Gm31816 (XR_001779161.1), Gm31816 (XR_001779165.1), nan (ENSMUST00000209591.1), nan (ENSMUST00000210492.1), nan (ENSMUST00000209388.1), nan (ENSMUST00000210151.1), nan (ENSMUST00000209906.2)
cg41398223_71776877	0.0534365	16.1787	0.00242953	0.0162525	0.0319131	0.0534365	0.0411172	Down	0.769459		4	124817871	ATTTTAAAATTATTCTAACAATAACTTCAAAACTAAACACCAAAACTCAC			mm10	TTTTAaAATTaTTCTaaCAATaACTTCAAAACTAaaCACCAAaACTCACr	R	B	C	False	Mtf1 (NM_008636.4), Q07243 (ENSMUST00000106193.7), B1ARW6 (ENSMUST00000138807.7), Q07243 (ENSMUST00000030723.2)
cg47819497_15652385	0.0568729	31.9695	0.000211236	0.00475453	0.0093359	0.0568729	0.0437622	Down	0.769473	Grn	X	91627200	AAAACTCCTAATAATAAAATTATAAATCCTAAACAAACCATCCCCTATCA	AAAACTCCTAATAATAAAATTATAAATCCTAAACAAACCATCCCCTATCG	G	mm10	aAAACTCCTAaTAATaaaaTTATaaaTCCTaAACAaACCATCCCCTATCr	R	B	C	False	Gm14781 (XM_006528231.2)
cg31333017_93652272	0.0958023	35.4728	0.000140128	0.00392283	0.00770278	0.0958023	0.0737185	Down	0.769486		13	21717068	AAAAACATTTCAAAACAATTCTTTATACAATCCRATCTATCCTAAAACTC			mm10	aaAACATTTCAAaACAATTCTTTaTaCAaTCCraTCTaTCCTaaAACTCr	R	B	C	True			Hist1h3h (NM_178206.2), Hist1h2bl (NM_178199.2), P68433 (ENSMUST00000188775.1), P10853 (ENSMUST00000091756.1), nan (ENSMUST00000196836.1)
cg30852268_89643253	0.0302198	17.973	0.00171789	0.0135673	0.0266405	0.0302198	0.0232538	Down	0.769489		12	80114522	TCCRTCCTTTCCAAAAAAACRTACTCRTAATAAAATAACCTAATTACATC			mm10	CCrTCCTTTCCAaAaAAACrTACTCrTAATaaaaTaACCTAATTACATCr	R	B	C	False			nan (ENSMUST00000219015.1)
cg48219215_63652562	0.205433	23.2007	0.000705704	0.0086255	0.0169368	0.205433	0.158081	Down	0.769499		Y	2347870	ACTACCATTAACTAAACATCTAAAACTCAAATAAAAACCTCTCAACTAAC			mm10	CTACCATTaACTAAaCATCTaAaACTCAaATaAAaACCTCTCAACTaACr	F	T	C	True	Gm39555 (XR_879407.1)
cg44949179_50764233	0.172444	20.1627	0.0011604	0.011081	0.0217583	0.172444	0.132733	Down	0.769721		7	105145129	TAACAAACAAATCAATAAACATACCCAAAAACATCACCAAAATAAATCTC			mm10	AACAaaCAAATCAaTAaACATACCCAAaaaCATCACCAaAATaaATCTCr	R	B	C	False	Q7TRN9 (ENSMUST00000209879.2)		Olfr683 (NM_147045.1), Q8VGV1 (ENSMUST00000061284.3)
cg39242228_2744253	0.0799684	29.3015	0.000295888	0.00560506	0.011006	0.0799684	0.0615537	Down	0.769725		2	164183046	AAAAAAATCATAATAAAAACCACACAAAAAAACTTTTTCCTTTAAAACAC			mm10	aAaaaaTCATAATaAAAaCCACACAaAaAaACTTTTTCCTTTAAaaCACr	R	B	C	False	LOC102639814 (XR_375204.3), nan (ENSMUST00000143202.7)		Wfdc5 (XR_001781780.1), Wfdc5 (NM_145369.3), F6TTH9 (ENSMUST00000131974.1), Q4KXB6 (ENSMUST00000045127.11)
cg39359467_7741349	0.121819	42.4459	6.76516e-05	0.0028642	0.00562407	0.121819	0.0937671	Down	0.769726		2	172553393	TTAATTTACCCTTTTATAAAAATCTCTCTACCCCATCCRTTTCTAATAAC			mm10	TaaTTTaCCCTTTTaTAAAaaTCTCTCTaCCCCATCCrTTTCTAATaaCr	F	T	C	False	Tfap2c (XM_006499103.3), Tfap2c (XM_017316957.1), Tfap2c (NM_009335.2), Tfap2c (XM_006499102.3), Tfap2c (NM_001159696.1), Q61312 (ENSMUST00000030391.8), nan (ENSMUST00000128406.7), nan (ENSMUST00000122982.1), A2APA8 (ENSMUST00000099058.9), Q3ULB3 (ENSMUST00000170744.1), nan (ENSMUST00000142633.1)
cg38292904_41748892	0.0358471	21.7038	0.000896035	0.00971554	0.0190772	0.0358471	0.0275962	Down	0.76983		2	37139213	CTATATAATATTACTTTCCCCAATATAAAAAACTACACTCTAAAACTCAC			mm10	TaTATaATATTACTTTCCCCAaTaTaAaAAaCTACACTCTaaAaCTCACr	F	T	C	False		A0A140T8Q2 (ENSMUST00000214905.1), A0A140T8Q2 (ENSMUST00000217298.1), A0A140T8Q2 (ENSMUST00000104995.2)
cg43522615_59772223	0.0279181	51.5578	2.99489e-05	0.0020449	0.00401532	0.0279181	0.0214926	Down	0.769845		6	67115217	AAATACACACATAAAATTTACCACCTCAACCATTTAAAACTACACAACTC			mm10	AATACACACATAAaaTTTACCACCTCAaCCATTTAAAACTaCACAaCTCr	F	T	C	False			nan (ENSMUST00000181304.3), nan (ENSMUST00000204608.1)
cg43595455_91759203	0.475041	19.139	0.0013886	0.0121376	0.0238332	0.475041	0.365845	Down	0.770134		6	79382557	ATTTACACTCACATTTTTTTACAATATATAATTCTACTTAACATCTTAAC			mm10	TTTACACTCACATTTTTTTaCAATaTATAaTTCTaCTTaACATCTTaACr	R	B	C	False
cg45274409_76736855	0.0105982	14.6835	0.00330856	0.0191668	0.0376355	0.0105982	0.00816209	Down	0.77014		7	141447503	AAAAACTCTCRTCCATATTACAAAAACCCCTAACACTTAAAAAATCCCTC			mm10	aAaACTCTCrTCCATaTTaCAaAaaCCCCTaaCACTTaAAAAATCCCTCr	F	T	C	False	Rplp2 (XM_006536229.1), P99027 (ENSMUST00000084434.10)	Rplp2 (NM_026020.6), nan (ENSMUST00000140099.1), nan (ENSMUST00000137307.1)	Snora52 (NR_034049.2), P99027 (ENSMUST00000106004.7), P99027 (ENSMUST00000106003.1), nan (ENSMUST00000082732.1)
rs49302583_69758902	0.134198	34.1683	0.000162628	0.0042142	0.00827491	0.134198	0.10338	Down	0.77036		6	8487946	AAAACCCATATTAAACTTAACTTATATCTAAATTACTCCATTTTTTTTTT			mm10	aAaCCCATATTAAACTTaaCTTATATCTAaATTaCTCCATTTTTTTTTTY		T	C	True
cg48228065_45738463	0.0231442	25.3627	0.00050951	0.00731201	0.0143577	0.0231442	0.0178304	Down	0.770405		Y	4950837	TACACATACACAAATTAAACTAAAACCATCATTATCTTCCCCAAAAATTC			mm10	aCACATACACAAATTaAACTAaAACCATCATTATCTTCCCCAaaaATTCr	R	B	C	True
cg38804361_42704839	0.0911407	17.0278	0.00205572	0.0148794	0.0292168	0.0911407	0.0702182	Down	0.770437		2	111274749	TCCTTATTATTCCAAATTATATAATCATCTCTAAAAACTCATCCTAAAAC			mm10	CCTTATTATTCCAAaTTATATAATCATCTCTaAAaACTCATCCTAaaACr	R	B	C	False			Q8VF41 (ENSMUST00000214760.1)
cg43310828_53758307	0.0503376	25.8196	0.000476878	0.00708336	0.0139087	0.0503376	0.0387906	Down	0.77061	Red	6	36388030	TCACCCACTATATATAACAACAAAACAAAAATAATACCTCTATTTATACA	TCACCCGCTATATATAACAACAAAACGAAAATAATACCTCTATTTATACG	A	mm10	TCACCCrCTaTaTaTAaCAaCAaAaCrAaAaTaaTaCCTCTATTTaTaCr	F	T	C	False	9330158H04Rik (NR_015589.1), nan (ENSMUST00000161820.7), nan (ENSMUST00000161161.7), nan (ENSMUST00000161255.1), nan (ENSMUST00000160156.1), nan (ENSMUST00000159032.1), nan (ENSMUST00000160187.1), nan (ENSMUST00000159965.1)	Chrm2 (NM_203491.3), nan (ENSMUST00000101535.8), Q9ERZ4 (ENSMUST00000172278.7), nan (ENSMUST00000169004.1)	Chrm2 (XM_006506136.2)
cg44492860_56754852	0.0753187	37.4785	0.00011239	0.00356322	0.00699666	0.0753187	0.0580445	Down	0.770652		7	43465143	AAAAAATTAAACTATTAAAAAACTCACAAACATTAAACTCACTTCTCCCC			mm10	AaaaaTTaaACTaTTAAAaAACTCACAaACATTaaaCTCACTTCTCCCCr	F	T	C	False	Vsig10l (XR_391405.3), Vsig10l (XM_355890.10), Vsig10l (NM_001290316.1), D3YZF7 (ENSMUST00000107977.3), A0A0N4SUI1 (ENSMUST00000203769.1), nan (ENSMUST00000205247.1)		Gm39000 (XR_882051.1), nan (ENSMUST00000203152.1)
cg36175522_31800342	0.11865	23.3414	0.000690442	0.00852583	0.0167411	0.11865	0.091441	Down	0.770681	Grn	19	14776933	CCTTTAAACAAAAACATAAATCTACCATCTAATAAAACCCAATAACAACA	CCTTTAAACGAAAACATAAATCTACCATCTAATAAAACCCAATAACAACG	G	mm10	CCTTTAAaCraAAACATAAaTCTaCCATCTAATAAAaCCCAATAACAACr	R	B	C	False
cg47406921_71665169	0.125093	13.2084	0.00457958	0.0229131	0.0449916	0.125093	0.0964163	Down	0.770759		9	124442684	RAAAAATCRAAAAACTAAACTACRCAAACTTTATATAATTCCTACTCTCC			mm10	AAAaaTCraaAAaCTaAaCTACrCAaACTTTaTATaaTTCCTaCTCTCCr	F	T	C	False	LOC108167320 (XM_011249870.2), A0A1L1SSX2 (ENSMUST00000216394.1), A0A087WS63 (ENSMUST00000189707.1)
cg47090216_8617261	0.0888237	27.0685	0.00039971	0.00649654	0.0127565	0.0888237	0.0684703	Down	0.770856	Grn	9	92541828	TTTTAATCTATAAACAAAAACTTTTCATTATCCAATAAACATCTCTACCA	TTTTAATCTATAAACAAAAACTTTTCATTATCCGATAAACATCTCTACCG	G	mm10	TTTTAaTCTaTAAACAaAAACTTTTCATTaTCCraTaAACATCTCTaCCr	F	T	C	False	B430319G15Rik (NR_029474.1), nan (ENSMUST00000191720.1)		Plod2 (NM_011961.3), Plod2 (NM_001142916.1), Q9R0B9 (ENSMUST00000070522.13), E9Q718 (ENSMUST00000160359.1)
cg34286987_76769134	0.0128566	18.5253	0.00155138	0.0128696	0.0252704	0.0128566	0.00991166	Down	0.770938		16	60123850	AAACTAAAACTACCTCTACTCAATATTTAAATTCAAACCTCTAAAAAAAC			mm10	AACTaAAaCTACCTCTaCTCAATATTTaAATTCAAaCCTCTAAaAAAACr	R	B	C	False	Epha6 (XM_006521787.2), Epha6 (NM_007938.2), G1K381 (ENSMUST00000068860.12)
cg31616805_21777453	0.0333746	30.5686	0.000251409	0.00514267	0.010098	0.0333746	0.0257317	Down	0.770998		13	53912880	CCATAACTTTAAATACTAAAATTAACTCRTCCTTAACTTCATCTAAACCC			mm10	CATaaCTTTAaATaCTaAaaTTaACTCrTCCTTAaCTTCATCTaAaCCCr	F	T	C	False	E130119H09Rik (XR_168507.3), nan (ENSMUST00000223176.1)
cg36646576_27781573	0.033384	19.0394	0.00141357	0.0122366	0.0240275	0.033384	0.0257448	Down	0.771171		1	10993502	TAAATTAAAAACATTTAATTAATATCCAAATCACCRCTATAACTAAAACC			mm10	aaATTaAAAaCATTTaATTaATaTCCAAaTCACCrCTaTaaCTaaAaCCr	R	B	C	False	Prex2 (XM_006495441.3), Prex2 (NM_029525.1), Q3LAC4 (ENSMUST00000027056.11)	nan (ENSMUST00000190935.1)
cg39434608_92741345	0.0316318	86.1809	3.1288e-06	0.000870668	0.00170963	0.0316318	0.0243948	Down	0.771211		2	181364689	CCCCRATACACACATTAACATCTCTCAAAATACCAAAACAAAATATACAC			mm10	CCCraTACACACATTaACATCTCTCAaaaTaCCAaAACAaaATaTACACr	R	B	C	False	Arfrp1 (NM_001165991.1), Arfrp1 (NM_029702.4), Arfrp1 (NR_028585.1), Arfrp1 (NM_001165992.1), Arfrp1 (NM_001165995.1), Arfrp1 (XR_867137.2), Arfrp1 (XM_011239965.2), Arfrp1 (XR_867138.2), E9PZK7 (ENSMUST00000170190.7), Q80SX7 (ENSMUST00000185118.7), Q8BXL7 (ENSMUST00000127988.7), Q8BXL7 (ENSMUST00000108808.7), nan (ENSMUST00000152580.7), nan (ENSMUST00000048269.11), nan (ENSMUST00000130346.7), na…		Zgpat (NM_144894.3), Zgpat (NM_001048148.1), Q8VDM1 (ENSMUST00000029105.11), Q8VDM1 (ENSMUST00000108807.8), Q8VDM1 (ENSMUST00000116366.8), nan (ENSMUST00000131284.7)
cg35339432_20700375	0.0536629	44.1825	5.73084e-05	0.00265285	0.00520907	0.0536629	0.0413923	Down	0.77134		17	88066596	AACTCCRAATTTCTAAACTCRATAAATTCAAACTCTCAACTATAAAAAAC			mm10	ACTCCraATTTCTaaaCTCraTAaaTTCAAaCTCTCAaCTaTAaaaAaCr	F	T	C	True	LOC108167341 (XR_385899.1)		Fbxo11 (NM_001081034.1), Fbxo11 (XM_006524203.3), Q7TPD1 (ENSMUST00000235112.1), Q7TPD1 (ENSMUST00000005504.14)
cg32804089_67657889	0.377276	103.808	1.33899e-06	0.000659135	0.00129426	0.377276	0.291019	Down	0.771369	Red	14	94083709	ATTACATATAAACAAAAAATATCCATACTAAACATTACTAACAAACACCA	ATTACATATAAACAAAAAATATCCATACTAAACGTTACTAACAAACACCG	T	mm10	aTTaCATATAAACAAAAaaTATCCATaCTAAACrTTaCTAaCAaaCACCr	F	T	C	False
cg40205079_86603823	0.0495806	12.5779	0.00529873	0.0248344	0.0487643	0.0495806	0.038246	Down	0.771391		3	114619093	CTTCTAATACTTCACATTAAAAAACTCTCTACACCCAAACTTACATATTC			mm10	TTCTAATaCTTCACATTAaAaAaCTCTCTaCACCCAaaCTTaCATaTTCr	R	B	C	False
cg34950433_5641198	0.0871792	14.557	0.00339927	0.019455	0.0382014	0.0871792	0.06726	Down	0.771514		17	45475222	ATTTTAAAAAACRCAACTAACTACTAAAACAAAACAACATCCAACAAAAC			mm10	TTTTaAAAAACrCAaCTaaCTaCTaAaaCAAaACAaCATCCAaCAaaaCr	F	T	C	False	nan (ENSMUST00000233323.1)	Spats1 (XM_006524918.2), Spats1 (XM_006524915.2), Spats1 (XM_006524917.2), Spats1 (XM_017317637.1)	Spats1 (NM_027649.3), A2RRY8 (ENSMUST00000233553.1), A2RRY8 (ENSMUST00000233769.1), nan (ENSMUST00000233583.1), A2RRY8 (ENSMUST00000024731.8)
cg44507849_75735850	0.0125521	18.1017	0.00167724	0.0134014	0.0263148	0.0125521	0.00968558	Down	0.771628	Red	7	44748240	TTCAAACTATATCTATAACAACCCACTATCACCTCCAAATAAAATTTTCA	TTCAAACTATATCTATAACAACCCGCTATCACCTCCAAATAAAATTTTCG	T	mm10	TTCAAACTaTATCTATaaCAACCCrCTaTCACCTCCAAATaaAATTTTCr	R	B	C	False	Zfp473 (XM_011250862.1), Zfp473 (XM_006540882.1), Zfp473 (XM_006540879.1), Zfp473 (NM_001289836.1), Zfp473 (NM_001289837.1), Zfp473 (NM_001289838.1), Zfp473 (NM_001289839.1), Zfp473 (NM_178734.4), Q8BI67 (ENSMUST00000060270.12), Q4VA40 (ENSMUST00000120798.7), Q4VA40 (ENSMUST00000118162.7), E9Q0R5 (ENSMUST00000140599.8), E9Q4I9 (ENSMUST00000126366.2)	Q8BI67 (ENSMUST00000120074.7), Q8K3G5 (ENSMUST00000002275.14)	Vrk3 (NM_133945.1), Vrk3 (XM_006540538.3), nan (ENSMUST00000134750.7), E9PY18 (ENSMUST00000171821.7), E9Q754 (ENSMUST00000147952.8), E9PW85 (ENSMUST00000165957.7), D3Z2U5 (ENSMUST00000144515.8), D3Z188 (ENSMUST00000125705.8)
cg35056127_26711350	0.0252678	24.7825	0.000554893	0.00762616	0.0149746	0.0252678	0.0194985	Down	0.771673		17	56475693	AAAATAAAAAAACTCCACRATAAACAAAAAACTTAACCCTAACCCAACTC			mm10	aaaTaAAaAaaCTCCACrATaAaCAaAaAACTTaaCCCTaACCCAaCTCr	R	B	C	False	Ptprs (NM_011218.2), Ptprs (NM_001252453.1), Ptprs (NM_001252455.1), Ptprs (XM_006523874.1), Ptprs (XM_006523881.1), Ptprs (XM_006523877.2), Ptprs (XM_006523878.2), Ptprs (XM_006523879.2), Ptprs (XM_006523876.2), Ptprs (XM_006523880.2), Ptprs (XR_385302.1), Gm9258 (XR_105855.2), B0V2N1 (ENSMUST00000223859.1), B0V2N1 (ENSMUST00000067538.5), nan (ENSMUST00000143018.1), nan (ENSMUST00000225381.1), n…		Gm32822 (XR_876887.2), Gm32822 (XR_385658.3), Gm32822 (XR_385656.3), Gm32822 (XR_385657.3), A0A286YDQ1 (ENSMUST00000223742.1)
cg35611216_39699384	0.24982	31.0395	0.000236954	0.00500086	0.00981957	0.24982	0.192798	Down	0.771748		18	37294547	CCCACRTTCTAAATAAATACTAAAAACTTCCTAATTAAAATCTATAATAC			mm10	CCACrTTCTaAATAAATACTaaaAACTTCCTAaTTAAAATCTATaaTACr	R	B	C	False	Gm37013 (NM_001174154.2), Gm38666 (NM_001301256.1), Gm38667 (NM_001301259.1), O88689 (ENSMUST00000115661.4), Q8K491 (ENSMUST00000194544.1), A0A0A6YY46 (ENSMUST00000193984.1)		Pcdhb2 (NM_053127.2), Q91Y00 (ENSMUST00000056522.4), A0A0A6YW85 (ENSMUST00000193137.1)
cg28553497_13788137	0.0141177	53.9347	2.47085e-05	0.00187371	0.00367918	0.0141177	0.0108966	Down	0.771838		10	63024274	ACATAATACAAATATAATAAACCAACAAAACCRTCCCCRAATTAAAAAAC			mm10	CATAATaCAAATATaaTaaACCAaCAAAaCCrTCCCCraaTTaaaaaaCr	F	T	C	False	Pbld2 (XM_006513981.2)	Pbld2 (XM_006513982.3), D3Z2D7 (ENSMUST00000124784.7), D3Z6Y3 (ENSMUST00000140743.7)	Pbld2 (NM_026085.2), Hnrnph3 (NM_001079824.1), Hnrnph3 (XM_017314024.1), Hnrnph3 (XM_006513837.3), Hnrnph3 (XM_006513839.3), Q9CXN7 (ENSMUST00000020262.4), D3Z6Y3 (ENSMUST00000119814.2), D3Z3N4 (ENSMUST00000020263.13), D3YWT1 (ENSMUST00000118898.7)
cg43341015_31655963	0.00841535	38.6878	9.88459e-05	0.00336937	0.00661603	0.00841535	0.00649546	Down	0.771859	Red	6	39724939	CATCTAAATAAAAACCAAAAAACCCCCCTAAACCATCATATATATTTACA	CATCTAAATAAAAACCGAAAAACCCCCCTAAACCATCGTATATATTTACG	A	mm10	CATCTaaaTaaaaaCCraaaAACCCCCCTaaaCCATCrTaTaTaTTTACr	R	B	C	False	Braf (XM_011241136.2), Braf (XM_011241137.1), Braf (XM_006505359.3), Braf (XM_006505358.3), Braf (XM_011241139.2), Braf (XM_011241138.2), Braf (XM_006505355.3), Braf (XM_006505353.3), Braf (XM_011241135.2), Braf (XM_011241134.2), Braf (NM_139294.5), Braf (XM_011241140.2), Braf (XR_001785085.1), Braf (XR_001785086.1), Braf (XR_001785087.1), P28028 (ENSMUST00000002487.14), F6SZ47 (ENSMUST0000010149…
cg45747665_76681950	0.0404952	18.7908	0.00147831	0.0125253	0.0245943	0.0404952	0.0312588	Down	0.771914	Red	8	60954924	TACTATTAAAACTACATTATAAACACTTTAAATTTCTCAAACCAATTTCA	TACTATTAAAACTACGTTATAAACACTTTAAATTTCTCAAACCAATTTCG	A	mm10	TACTATTAAAACTACrTTaTaAaCACTTTAAATTTCTCAAACCAaTTTCr	R	B	C	True	Clcn3 (XR_001778397.1), Clcn3 (NM_173874.1), Clcn3 (NM_173873.1), Clcn3 (NM_007711.3), Clcn3 (XM_006509259.2), Clcn3 (XM_006509260.2), Clcn3 (XM_017312553.1), Q8K4W8 (ENSMUST00000056508.11), Q790S0 (ENSMUST00000093490.8), nan (ENSMUST00000129672.7), Q3TF45 (ENSMUST00000004430.13), P51791 (ENSMUST00000110301.1), nan (ENSMUST00000147824.7), nan (ENSMUST00000145493.1)	Clcn3 (NM_173876.3), E9Q2I1 (ENSMUST00000110302.7), nan (ENSMUST00000132234.7)
cg46569062_41771527	0.0431019	13.5479	0.00424117	0.0219678	0.0431354	0.0431019	0.0332831	Down	0.772196		9	31544013	AACAATACCCCACCAAAAATACATTTTTCTAATAACTAACRAACTTAAAC			mm10	aCAaTACCCCACCAAaaaTaCATTTTTCTaaTaaCTAaCrAACTTaaACr	F	T	C	False
cg32511931_58662458	0.0156831	34.4212	0.000157944	0.00415381	0.00815633	0.0156831	0.0121105	Down	0.772201	Red	14	55603939	AAAAATTATCTCCAAATCAAACCCAAAAACTAATATATACTCCCCAACCA	AAAAATTATCTCCAAATCAAACCCGAAAACTAATATATACTCCCCAACCG	A	mm10	aAAaaTTATCTCCAaATCAaACCCraAaaCTaATaTaTaCTCCCCAACCr	F	T	C	False	E9PZJ2 (ENSMUST00000134863.7)	Irf9 (NM_008394.3), Irf9 (NM_001159417.1), Q61179 (ENSMUST00000130697.7)	Irf9 (NM_001159418.1), nan (ENSMUST00000136109.1), E9Q8M6 (ENSMUST00000138037.1)
cg34653921_52803861	0.0365843	43.0064	6.40852e-05	0.00279285	0.00548397	0.0365843	0.0282589	Down	0.772432		17	12810637	TAAACRTCCTTTATTAAAAACAAATCTTTAACCAACCCTACCACAACACC			mm10	aaACrTCCTTTaTTAaaAaCAaATCTTTAaCCAaCCCTaCCACAaCACCr	R	B	C	False	Airn (NR_002853.2), Airn (NR_027784.1), Airn (NR_027772.1), Airn (NR_027773.1), nan (ENSMUST00000160932.2), nan (ENSMUST00000162826.1), nan (ENSMUST00000079529.6), nan (ENSMUST00000159791.1), nan (ENSMUST00000159731.1)
cg40734961_31725191	0.0548296	27.0187	0.000402486	0.00651644	0.0127955	0.0548296	0.0423561	Down	0.772503	Red	4	32983504	AAACATAATAAACCAAATACTAAACAAACCACAACCACAAAATAAAAACA	AAACGTAATAAACCAAATACTAAACAAACCGCAACCGCAAAATAAAAACG	T	mm10	aaaCrTaATaAaCCAAaTaCTaaaCAAaCCrCAaCCrCAaaaTaAaaACr	R	B	C	False	Rragd (NM_027491.2), B1AWT2 (ENSMUST00000098190.9), B1AWT3 (ENSMUST00000029946.13), B1AWT4 (ENSMUST00000084747.5)
cg45237809_48725162	0.175673	31.3513	0.000227934	0.00492104	0.00966286	0.175673	0.135714	Down	0.77254		7	137805607	TTTCACTTAACCRTTACCTAACRACTAAAAAAACCTTTCAATCATAAACC			mm10	TTCACTTAaCCrTTaCCTAaCrACTaAAaaAACCTTTCAATCATaAaCCr	F	T	C	False
cg44924242_16749271	0.0133673	21.5121	0.000924648	0.00986329	0.0193674	0.0133673	0.0103305	Down	0.772818	Red	7	101347884	AATAAACTCACCAAAACAAAAATATCAAAACATAAAAACTCAAAAATCCA	AATAAACTCACCAAAACAAAAATATCGAAACATAAAAACTCAAAAATCCG	A	mm10	aATAaACTCACCAaAACAaaaaTaTCrAaaCATaaAaACTCAAaaATCCr	F	T	C	False	LOC108167329 (XR_001778236.1), LOC108167329 (XR_869839.1), Arap1 (XM_006508186.3), nan (ENSMUST00000209980.1)	Arap1 (NM_001040111.1), Q4LDD4 (ENSMUST00000107010.8)
cg47506304_35662870	0.155523	41.1744	7.66664e-05	0.0030085	0.00590743	0.155523	0.120194	Down	0.772841	Red	X	20550228	CAAATATAATTTTCACAAATCACAAATTAACAACAATCCTACATTAAACA	CGAATATAATTTTCACAAATCACAAATTAACAACAATCCTACATTAAACG	T	mm10	CraaTATAaTTTTCACAAATCACAaaTTAaCAaCAATCCTaCATTaAACr	R	B	C	False	Rgn (XM_006527572.3), Rgn (NM_009060.2), Q64374 (ENSMUST00000023832.6)
cg44952247_8758311	0.0132359	26.4767	0.000434245	0.00675405	0.0132621	0.0132359	0.010231	Down	0.772973		7	105581655	TAATACAAAATAAACRATCAATAAATACRCRCTATTATTATCCACAAAAC			mm10	aaTACAaAaTAAaCraTCAATAAATACrCrCTATTATTATCCACAaaACr	F	T	C	False	Apbb1 (XM_006507230.2)	Apbb1 (NM_001253885.1), Apbb1 (NM_001253886.1), Apbb1 (NM_009685.3), A0A0R4J2C6 (ENSMUST00000189378.6), A0A0R4J2C6 (ENSMUST00000191011.6)	A0A087WRY7 (ENSMUST00000188726.1), A0A087WRP1 (ENSMUST00000188440.6), A0A0R4J2C1 (ENSMUST00000191601.6)
cg28468146_51739451	0.141341	41.8608	7.16324e-05	0.00292862	0.00575057	0.141341	0.109254	Down	0.772979	Red	10	52977569	AAAAATATCTCTAAAATCCTTTACATATTAACAATAAACCCTCATTATCA	AAAAATATCTCTAAAATCCTTTACATATTAACAATAAACCCTCATTATCG	T	mm10	aAaaATATCTCTaAaATCCTTTaCATaTTAACAaTaAACCCTCATTaTCr	R	B	C	False	Slc35f1 (NM_178675.4), Q8BGK5 (ENSMUST00000105473.2)
cg44524816_90611855	0.0211541	14.2354	0.00364365	0.0202168	0.0396973	0.0211541	0.0163577	Down	0.773266		7	45707834	TCTTTAAAAACAAATAAACCCRAATCAACCRAAAACACCAATTCAAAACC			mm10	CTTTAAaAACAAATAAaCCCraaTCAaCCrAaaACACCAaTTCAaaaCCr	F	T	C	True	Dbp (XM_006540596.2), Dbp (NM_016974.3), Dbp (XM_006540597.1), Q60925 (ENSMUST00000080885.11), A0A1B0GS46 (ENSMUST00000211513.1), A0A1B0GR32 (ENSMUST00000211357.1), nan (ENSMUST00000211748.1)	nan (ENSMUST00000210120.1)
cg45010624_26702233	0.0264109	50.4054	3.29666e-05	0.0021101	0.00414335	0.0264109	0.0204247	Down	0.773345		7	113514361	TACTCTAAAAAAAACRTCCAATAAAAAAACCCCTACTCCAAAATAAAATC			mm10	aCTCTaaAaAaaaCrTCCAaTaAaaAaaCCCCTaCTCCAaAaTaaaATCr	R	B	C	False	Far1 (NM_001285831.1), Far1 (NM_027379.3), Far1 (XM_006508128.3), Far1 (XM_006508127.3), Far1 (XM_006508130.3), Far1 (XM_006508131.3), Far1 (XM_006508129.3), Q922J9 (ENSMUST00000033018.14), D3Z5W6 (ENSMUST00000129087.7), nan (ENSMUST00000123845.7), Q922J9 (ENSMUST00000067929.14), Q922J9 (ENSMUST00000164745.7), D3Z4N9 (ENSMUST00000136158.7), nan (ENSMUST00000156554.1), D3Z072 (ENSMUST00000122890.1)
cg34743825_44635122	0.0426501	26.7449	0.000418164	0.0066461	0.0130501	0.0426501	0.0329863	Down	0.773416		17	25318767	TCCTAAACAATCCTAAACACACCCACATCTTTTAAAAAACTCTCATAAAC			mm10	CCTaaACAATCCTaaaCACACCCACATCTTTTaaaaaaCTCTCATAAACr	R	B	C	False	Prss29 (NM_053260.3), E9QLD5 (ENSMUST00000024993.8), A0A3Q4EGI0 (ENSMUST00000234609.1)
cg34734680_26781289	0.152006	30.7696	0.000245114	0.00508061	0.00997618	0.152006	0.117643	Down	0.773936		17	24665322	ATAAACTATCCAAAAACTTTATTTAAATCTTTAACCTTCTATTTTCATTC			mm10	TAAACTaTCCAAAaaCTTTATTTaAaTCTTTaACCTTCTaTTTTCATTCr	R	B	C	False
cg39324862_85629956	0.115559	18.8099	0.00147319	0.0125041	0.0245528	0.115559	0.0894413	Down	0.773986		2	169751605	TATTCTCTTCCTTAACRACATCTATAAAATCTACCTTTCTTATTCCAAAC			mm10	aTTCTCTTCCTTAACrACATCTaTaaaATCTaCCTTTCTTaTTCCAaACr	F	T	C	False	Tshz2 (XM_017317967.1), Tshz2 (XM_011239515.2), Tshz2 (XM_017317968.1), Tshz2 (XM_017317966.1), Tshz2 (NM_080455.2), Tshz2 (XM_006499423.3), Tshz2 (XM_006499424.3), Tshz2 (XM_006499425.3), Tshz2 (XM_006499426.3), Q68FE9 (ENSMUST00000109159.2), Q68FE9 (ENSMUST00000109157.1)
cg35002105_17807553	0.0175481	16.2374	0.00240119	0.0161494	0.0317106	0.0175481	0.0135861	Down	0.77422		17	49206862	ACTTACTCCATTACTAAAAACAAAAATCCCATTTACATCCTACAAAAAAC			mm10	CTTaCTCCATTaCTaAaAaCAaAAATCCCATTTaCATCCTaCAaaaaaCr	F	T	C	False
cg33108406_75664828	0.0228008	13.2066	0.00458143	0.0229181	0.0450014	0.0228008	0.0176631	Down	0.774672	Red	15	15636057	CCAAACAATATACTACTCACATCATAAATCTATTAAATTCTAATAAAACA	CCAAACAATATACTACTCACATCATAAATCTATTAAATTCTAATAAAACG	A	mm10	CCAAACAATaTaCTaCTCACATCATAaaTCTaTTAAATTCTAaTAaAACr	R	B	C	False
cg33436733_61645271	0.0358019	34.2193	0.000161668	0.00420226	0.00825148	0.0358019	0.0277417	Down	0.774866	Red	15	66862095	ACCTACAAACTACTACTTACTACTATATATCCCACACTCAAATATAATCA	ACCTACAAACTACTACTTACTACTATATATCCCACACTCAAATATAATCG	T	mm10	aCCTaCAaaCTaCTaCTTACTACTaTaTaTCCCACACTCAAATaTaATCr	R	B	C	False
cg32828801_56755411	0.12032	19.5518	0.00129061	0.0116591	0.0228936	0.12032	0.0932567	Down	0.775071	Red	14	98994449	TTTTATTTTACTCAAAAACTACAAATATAATTCAACATCCAAAATAATCA	TTTTATTTTACTCAAAAACTACAAATATAATTCAACATCCAAAATAATCG	T	mm10	TTTTaTTTTACTCAAaAaCTaCAAaTATaaTTCAACATCCAAAATAATCr	R	B	C	False		A0A2I3BPG9 (ENSMUST00000081987.4)
cg32864933_77762880	0.1203	13.9821	0.00385117	0.0208383	0.0409176	0.1203	0.0932422	Down	0.775083		14	103536885	CCAACTTTATCTTACACTAATAACATATACCCTACCTAAACAAATAATTC			mm10	CAACTTTaTCTTACACTaaTAACATaTaCCCTACCTAaACAAATAaTTCr	R	B	C	False	Scel (XM_006519356.3), Scel (NM_022886.2), Scel (XM_006519355.3), Q14DQ7 (ENSMUST00000227322.1), Q9EQG3 (ENSMUST00000095576.4)
cg46476158_2682321	0.0320884	22.0967	0.000840661	0.00942161	0.0185001	0.0320884	0.0248733	Down	0.775148		9	19818987	AATCAAAAACTAACCTATCTTAAAATTAAACCCATATACAAACACCAAAC			mm10	ATCAaAaACTaaCCTATCTTAAAATTaAaCCCATaTACAaaCACCAAaCr	R	B	C	False
cg44325344_2630413	0.0208467	36.4813	0.000125264	0.00372821	0.00732064	0.0208467	0.0161603	Down	0.775196	Red	7	24965472	ACTTAAATCTAATCCCTTCCAATCAATTCTCACACAAAAATATAAACTCA	ACTTAAATCTAATCCCTTCCAATCAATTCTCACACAAAAATATAAACTCG	T	mm10	aCTTaAATCTaaTCCCTTCCAaTCAATTCTCACACAaAAATaTaaACTCr	R	B	C	False
cg33307124_28745362	0.0600007	32.4684	0.000198824	0.0046333	0.00909785	0.0600007	0.0465183	Down	0.775297		15	46943395	ATAACCATATACACAATAACACCTTAAACATTTCTATAACCACTACTTTC			mm10	TAaCCATaTACACAaTaACACCTTAaACATTTCTaTAaCCACTACTTTCr	R	B	C	False
cg31053593_90643466	0.193708	16.1223	0.00245712	0.016346	0.0320966	0.193708	0.150182	Down	0.775302		12	104246412	AAAACAAATACATAAAAATTATCATAATATAATACCTACTACATTATCAC			mm10	AaaCAaATACATaaAaATTaTCATaaTaTaaTACCTaCTaCATTaTCACr	F	T	C	True			Serpina3h (NR_033450.1), nan (ENSMUST00000049922.12)
cg36869020_15619341	0.0219677	34.2872	0.000160404	0.00418841	0.00822428	0.0219677	0.0170374	Down	0.775564		1	42714719	TTTTATTCCRAACCAAAAACACTTTCACAAATAATTAAAAAATCTTAAAC			mm10	TTTaTTCCraACCAaaAaCACTTTCACAAATaaTTAaAAAaTCTTaAaCr	R	B	C	False	nan (ENSMUST00000199521.4), nan (ENSMUST00000176807.2)		Pantr2 (NR_110495.1), nan (ENSMUST00000180589.1)
cg45205363_45748459	0.0520422	52.4466	2.78463e-05	0.00197319	0.00387452	0.0520422	0.0403689	Down	0.775695		7	134612022	AATATAAATTAACTTCTAACRCTACAACAAATAAATTTACCCAAACTCCC			mm10	ATaTaaaTTAACTTCTaaCrCTACAaCAaATaaATTTaCCCAaaCTCCCr	F	T	C	False
cg46702195_98702434	0.0120036	46.1844	4.76456e-05	0.0024496	0.00480999	0.0120036	0.00931485	Down	0.776002	Red	9	46913489	AAAAAACACCCTTTAAAAAATTCTTTAACACTTATTAATTAATCACCTCA	AAAAAACACCCTTTAAAAAATTCTTTAACACTTATTAATTAATCACCTCG	A	mm10	aaAAAaCACCCTTTaaaaaaTTCTTTAaCACTTaTTAATTaaTCACCTCr	F	T	C	False		2900052N01Rik (NR_015605.1), nan (ENSMUST00000191603.6), nan (ENSMUST00000185568.1), nan (ENSMUST00000189828.1)
cg29261703_11750326	0.195903	26.0724	0.000459905	0.00696853	0.0136833	0.195903	0.152055	Down	0.776174	Red	11	13737684	TTCTAAACCACAAATTTACTAAAACAATTCATTATATCTACCAATTCACA	TTCTAAACCACAAATTTACTAAAACAATTCATTATATCTACCAATTCACG	T	mm10	TTCTAAaCCACAAATTTACTaAAaCAaTTCATTATATCTACCAaTTCACr	F	T	C	False
cg39403301_44708587	0.0340838	14.3417	0.00356063	0.0199676	0.039208	0.0340838	0.0264601	Down	0.776326		2	178634866	ATTAATACAATCCATACTACCTAAACAACCCAAATCCTTAAAATAAAAAC			mm10	TTaaTACAATCCATaCTaCCTaAaCAaCCCAAaTCCTTAaaATaAaaACr	R	B	C	False	Gm40031 (XR_867146.1)
cg32686377_48601931	0.0681149	18.434	0.00157753	0.0129715	0.0254705	0.0681149	0.0528831	Down	0.776381		14	75213723	ATCTTAAAAACCRTTCCTCCATTCATCAAACRATTAAATATACTCCACAC			mm10	TCTTAaaaACCrTTCCTCCATTCATCAAACraTTAAATaTaCTCCACACr	R	B	C	False	Lcp1 (XM_006518704.1), Lcp1 (NM_001247984.1), Lcp1 (XM_006518701.3), Lcp1 (XM_006518702.3), Lcp1 (NM_008879.4), Lcp1 (XM_006518703.3), Lcp1 (XM_017315920.1), Lcp1 (XM_006518699.1), Q61233 (ENSMUST00000124499.7), Q61233 (ENSMUST00000145303.7), Q61233 (ENSMUST00000131802.1)
cg43598117_35803496	0.12512	13.3458	0.00443881	0.0225104	0.0442009	0.12512	0.0971438	Down	0.776406		6	80019099	AATAAAACAATTCATCCTCAAAATTTTTCAACTATTAAAACAAACAAACC			mm10	ATAAAaCAATTCATCCTCAaaATTTTTCAaCTaTTaAAaCAAaCAaaCCr	F	T	C	False	Lrrtm4 (XM_006506087.2), Lrrtm4 (XM_006506086.2), Lrrtm4 (XM_006506088.2), Lrrtm4 (XM_006506085.1), Lrrtm4 (XM_011241336.2), Lrrtm4 (XM_006506089.3), Lrrtm4 (NM_001282102.1), Lrrtm4 (NM_001134743.1), nan (ENSMUST00000130734.1), A0A0R4J1T4 (ENSMUST00000147663.7), D3YVI4 (ENSMUST00000128718.7), Q80XG9 (ENSMUST00000126005.7), Q80XG9 (ENSMUST00000133918.7), Q80XG9 (ENSMUST00000126399.1), E9Q8Y9 (ENSM…		Lrrtm4 (NM_178731.5), D3YVG2 (ENSMUST00000145407.1), Q80XG9 (ENSMUST00000074662.4)
cg37406269_63725292	0.0914466	23.4542	0.000678492	0.00845837	0.0166087	0.0914466	0.0710051	Down	0.776465		1	123785488	TATCTAAATATCACCTTAATTAACAAAACACCACTATTAACCCATTACAC			mm10	aTCTAAaTATCACCTTAaTTAACAAAaCACCACTATTaACCCATTACACr	F	T	C	False	Dpp10 (XM_017320879.1), Dpp10 (XM_006529627.3), Dpp10 (NM_199021.3), Dpp10 (XM_006529626.3), E9QN98 (ENSMUST00000112606.7), D3Z5I7 (ENSMUST00000112603.3), nan (ENSMUST00000239072.1), nan (ENSMUST00000140361.2)
cg41749359_53689345	0.0248113	31.7122	0.000218003	0.00482891	0.00948193	0.0248113	0.0192664	Down	0.776518		4	152478067	ATAAAACTACATATTAATTCTTACRAACAACCTAAAATTTACAAAACACC			mm10	TaaaaCTaCATATTaATTCTTACraACAACCTaaaaTTTaCAAaaCACCr	R	B	C	False	Nphp4 (XM_006538871.3), Nphp4 (XM_006538873.3), Nphp4 (XM_006538872.3), Nphp4 (XM_006538875.2), Nphp4 (XR_001784146.1), Nphp4 (XM_006538867.2), Nphp4 (XM_006538869.2), Nphp4 (XM_006538870.3), Nphp4 (XM_006538868.3), nan (ENSMUST00000142027.7)	Nphp4 (NM_153424.2), P62482 (ENSMUST00000160884.8), P59240 (ENSMUST00000081393.9), nan (ENSMUST00000153759.7)	Kcnab2 (XM_011250199.2), Kcnab2 (XM_006538586.3), Kcnab2 (XM_006538583.3), Kcnab2 (NM_010598.3), Kcnab2 (NM_001252654.1), nan (ENSMUST00000238738.1), E0CYS2 (ENSMUST00000162017.2), nan (ENSMUST00000162165.2), nan (ENSMUST00000162200.7), Q3UPV6 (ENSMUST00000030768.9)
cg45196880_4755118	0.042091	14.5629	0.00339497	0.0194436	0.038179	0.042091	0.032685	Down	0.776532	Grn	7	133637384	TACCACCTTAAATATTCACATAATCAAAACTAATAACATCAAAACCCTCA	TACCGCCTTAAATATTCGCGTAATCAAAACTAATAACATCAAAACCCTCG	G	mm10	TaCCrCCTTaaaTATTCrCrTAATCAAAaCTaaTaaCATCAAaaCCCTCr	R	B	C	False		Edrf1 (XR_378229.3), Edrf1 (XM_006507558.3), Edrf1 (XM_006507559.3), E9Q9F9 (ENSMUST00000051169.12)	Edrf1 (NM_178115.4), D3YZE7 (ENSMUST00000128901.8), nan (ENSMUST00000154795.1)
cg46477156_10669326	0.0269409	31.6316	0.000220174	0.0048498	0.00952296	0.0269409	0.0209213	Down	0.776562		9	20008492	AAAATAACACCTTAATCTATAATCACTTCAAATCTAAATCTAAAAATATC			mm10	AAaTAaCACCTTaATCTaTAATCACTTCAAATCTAaATCTaaAaATaTCr	F	T	C	False
cg36459795_41751549	0.0159751	43.3496	6.20127e-05	0.00274682	0.00539359	0.0159751	0.0124059	Down	0.776578		19	46396661	ACCTTAAAACRCCAAAATCCTATAAAAACTCTACACAACTACTAAAAAAC			mm10	CCTTaAaaCrCCAaaaTCCTATaAAAaCTCTACACAACTACTAAaAAaCr	F	T	C	False			Sufu (NM_001025391.2), Sufu (NM_015752.3), Actr1a (NM_016860.1), Q9Z0P7 (ENSMUST00000039922.12), Q9Z0P7 (ENSMUST00000111867.8), A0A0R4J1M0 (ENSMUST00000120778.7), D3Z7B6 (ENSMUST00000118440.2), A0A494BAH0 (ENSMUST00000237477.1), nan (ENSMUST00000237952.1), A0A494B9R6 (ENSMUST00000235752.1), A0A494BB86 (ENSMUST00000237742.1), P61164 (ENSMUST00000040270.5), nan (ENSMUST00000236117.1)
cg36103250_46697531	0.0186445	55.2693	2.22492e-05	0.00178752	0.00350994	0.0186445	0.0144793	Down	0.7766	Red	19	6067812	CACATCCATTTAAAAATCAATAAACAAAAACAACAACTTTTCCACCTCCA	CGCGTCCATTTAAAAATCAATAAACAAAAACAACAACTTTTCCACCTCCG	A	mm10	CrCrTCCATTTAAAaATCAATaAACAAaAaCAaCAaCTTTTCCACCTCCr	F	T	C	False	Tm7sf2 (NM_028454.2), Q71KT5 (ENSMUST00000025713.11), E9Q4M8 (ENSMUST00000113543.8), nan (ENSMUST00000236413.1), A0A494BBJ1 (ENSMUST00000160417.7), nan (ENSMUST00000162549.1), Q3V3I6 (ENSMUST00000161528.1), E0CX82 (ENSMUST00000160028.1)	nan (ENSMUST00000160354.7), E0CZ93 (ENSMUST00000162575.7), E0CX74 (ENSMUST00000159084.7), E0CZB2 (ENSMUST00000161090.7), E0CYD6 (ENSMUST00000161718.7), E0CX92 (ENSMUST00000162810.7)	nan (ENSMUST00000162721.1), nan (ENSMUST00000159836.1)
cg44255715_3655963	0.0151689	21.6676	0.000901361	0.00974919	0.0191433	0.0151689	0.011782	Down	0.776719		7	15922485	ACCCCAAATATCAAAAAAACCCCAAATATCAAAATATCATAAAATCTTAC			mm10	CCCCAaATATCAAaAaAACCCCAaATATCAAaATATCATaaAaTCTTaCr	F	T	C	False		Sepw1 (NM_009156.2), P63300 (ENSMUST00000044355.9)
cg48090741_8663256	0.109321	56.7531	1.98515e-05	0.00172935	0.00339572	0.109321	0.0849123	Down	0.776724		X	146934376	AAATTCATATAAATTAAACTAATATCTTCCTCTTCTTCTTCTTCTTAAAC			mm10	AaTTCATaTAAATTAAaCTaATaTCTTCCTCTTCTTCTTCTTCTTaAACr	R	B	C	False
cg38641412_59730484	0.054702	17.6009	0.00184227	0.0140612	0.0276104	0.054702	0.0424891	Down	0.776737		2	85435563	AATCAATCACTACTTTCACCTTTATCTTAAAATCTTACCATCTTAATAAC			mm10	aTCAATCACTACTTTCACCTTTATCTTAAAATCTTaCCATCTTaATaACr	F	T	C	False	Olfr994 (XM_006499549.1), nan (ENSMUST00000215758.1), Q8VF73 (ENSMUST00000214679.1), Q8VF73 (ENSMUST00000217218.2)
cg39225524_78653536	0.0445605	21.9055	0.000867073	0.00955583	0.0187636	0.0445605	0.0346128	Down	0.776759		2	162943582	CCATACAAATAAAAACRAAACAATAATCTCTAACTAAACRCTCCCAAATC			mm10	CATaCAaaTAAaAACraaaCAaTaaTCTCTaaCTaaaCrCTCCCAaaTCr	R	B	C	True	L3mbtl1 (XR_001782609.1), L3mbtl1 (XR_001782608.1), L3mbtl1 (XM_011239551.2), L3mbtl1 (XM_011239548.2), L3mbtl1 (XM_011239545.2), L3mbtl1 (XM_011239544.2), L3mbtl1 (XM_011239543.2), L3mbtl1 (XM_011239541.2), L3mbtl1 (XM_011239542.2), L3mbtl1 (XM_011239540.2), L3mbtl1 (XM_017318263.1), L3mbtl1 (XR_374471.3), L3mbtl1 (XM_011239547.2), L3mbtl1 (XM_011239549.2), L3mbtl1 (XM_011239550.2), L3mbtl1 (XM_…
cg39936473_65787307	0.0462764	23.2284	0.00070266	0.0086024	0.0168915	0.0462764	0.0359458	Down	0.776764		3	82357871	AAAACCTTAATTACCCCTACTCAAAATCCTTATTTATAAACAAATATTAC			mm10	aAACCTTaATTaCCCCTaCTCAaAaTCCTTaTTTATAaaCAaaTATTaCr	F	T	C	False		Map9 (XM_006501278.3), Map9 (NM_001081230.1), A0A0A6YXJ3 (ENSMUST00000193559.5), A0A0R4J2D7 (ENSMUST00000192595.5), Q3TRR0 (ENSMUST00000091014.9)	Map9 (NM_001081230.1), A0A0R4J2D7 (ENSMUST00000192595.5), Q3TRR0 (ENSMUST00000091014.9), A0A0A6YVV4 (ENSMUST00000195471.5), Q3TRR0 (ENSMUST00000195640.1)
cg40558936_78614256	0.02432	58.176	1.78378e-05	0.00165622	0.00325212	0.02432	0.0188919	Down	0.776806		4	3421447	ACTATTAAAAAACTAACTTAAAACCTTTAATAACCAAACTCTTCACCTAC			mm10	CTaTTaAaAaaCTAACTTaAAaCCTTTaaTaACCAaaCTCTTCACCTACr	F	T	C	False
cg29720403_33775972	0.0316792	50.3387	3.3152e-05	0.00211406	0.00415113	0.0316792	0.0246109	Down	0.776881		11	70432833	TAAACRACTACTCRTAAAATATACCAAATTAATCCACAAACAAAAACACC			mm10	aaaCraCTaCTCrTaaaaTaTaCCAaaTTaATCCACAaACAAaaACACCr	R	B	C	False	Arrb2 (NM_001271360.1), Arrb2 (NM_145429.5), Arrb2 (NM_001271359.1), Arrb2 (NM_001271358.1), Arrb2 (XM_006532917.1), nan (ENSMUST00000124112.1), Q5F2D9 (ENSMUST00000084954.12), Q91YI4 (ENSMUST00000108568.9), Q91YI4 (ENSMUST00000079056.8), Q91YI4 (ENSMUST00000102564.10), J3QNV6 (ENSMUST00000124943.7), J3QN53 (ENSMUST00000150076.7), G3UZ54 (ENSMUST00000128748.7), Q91YI4 (ENSMUST00000102563.1)
cg34074875_59754314	0.0297292	36.441	0.000125821	0.00373409	0.00733218	0.0297292	0.0230975	Down	0.776927		16	31234139	ATCATACCTCTAACATTTCTATCCRTTTTCATACTTAAATTTACCCTTAC			mm10	TCATaCCTCTaACATTTCTaTCCrTTTTCATaCTTaaATTTACCCTTaCr	R	B	C	False	Gm41442 (XR_876011.2), nan (ENSMUST00000232655.1)		Gm41442 (XR_876010.2), Gm41442 (XR_876009.2)
cg41250575_48771335	0.0102346	30.7539	0.000245599	0.00508699	0.0099887	0.0102346	0.00795281	Down	0.777052	Red	4	107253559	AACCAACATAAAAAACATAATCTAATCTAAAATAAACAAAACATATAACA	AACCGACATAAAAAACGTAATCTAATCTAAAATAAACGAAACATATAACG	T	mm10	aaCCraCATaAaaaaCrTaaTCTaATCTaaAaTaaaCraaaCATaTaaCr	R	B	C	False		Hspb11 (XM_006503426.2), Lrrc42 (NM_029985.2), Q9D6H2 (ENSMUST00000152717.7), Q8R2U7 (ENSMUST00000030360.10)	Hspb11 (XM_017320398.1), Hspb11 (XM_006503425.1), Hspb11 (XM_006503424.3), Hspb11 (NM_028394.2), nan (ENSMUST00000156934.7), Q9D6H2 (ENSMUST00000106749.7), Q9D6H2 (ENSMUST00000046558.7), D3Z416 (ENSMUST00000156771.1)
cg46101712_84665448	0.0189587	45.2686	5.18014e-05	0.00254999	0.0050071	0.0189587	0.0147336	Down	0.777141		8	105700825	AAAATAAATTAACACTAACCACTACTATTATATTAAATACTCCAAAACTC			mm10	aAaTaAATTaACACTAaCCACTACTaTTaTaTTAaaTACTCCAaaACTCr	R	B	C	False	Acd (XM_006531174.3), Acd (XM_006531169.2), Acd (XM_011248435.2), Acd (XM_006531175.2), Acd (XM_006531176.2), Acd (XR_878844.2), Acd (XM_006531170.2), Acd (NM_001012638.1), A0A1D5RLA2 (ENSMUST00000211870.1), Q5EE38 (ENSMUST00000042608.7), A0A1D5RM77 (ENSMUST00000212642.1), A0A1D5RLU6 (ENSMUST00000212650.1)		Pard6a (NM_001286344.1), Pard6a (NM_001047436.2), Pard6a (NM_001286345.1), Pard6a (NM_001047435.2), Pard6a (NM_019695.3), Acd (XM_017312888.1), nan (ENSMUST00000212634.1), nan (ENSMUST00000212972.1), D3Z2R1 (ENSMUST00000098444.8), A0A1D5RLU4 (ENSMUST00000212352.1), nan (ENSMUST00000212687.1), Q9Z101 (ENSMUST00000093195.6), Q9Z101 (ENSMUST00000211888.1), Q9Z101 (ENSMUST00000212430.1)
cg33147536_76787244	0.044435	19.9198	0.00121018	0.0112983	0.0221851	0.044435	0.0345324	Down	0.777145	Red	15	24020003	ATTAAAATCTAAAACCTCAAATCAAACTACTTCATATACCTATCTAAACA	ATTAAAATCTAAAACCTCAAATCAAACTACTTCATATACCTATCTAAACG	A	mm10	aTTAaAaTCTAaAACCTCAAATCAaACTACTTCATATaCCTaTCTAaACr	F	T	C	True
cg43225422_93694295	0.296625	162.432	1.65492e-07	0.000296411	0.000582027	0.296625	0.230529	Down	0.777175	Red	6	25690137	TCACTCCTAACTTCCTATTAAAAACTACTACAAACACCTTAAATAAAACA	TCGCTCCTAACTTCCTATTAAAAACTACTACGAACGCCTTAAATAAAACG	A	mm10	TCrCTCCTAaCTTCCTATTaAAAaCTACTaCrAACrCCTTaAATaAAACr	R	B	C	False	Q9QY42 (ENSMUST00000054867.7)	Gpr37 (NM_010338.2)	Q9QY42 (ENSMUST00000200812.1)
cg46477625_26642324	0.116185	14.9024	0.00315837	0.0187086	0.0367358	0.116185	0.0903025	Down	0.777232		9	20103319	TTTCTTATCAACTCTAATATAAAAAACCTCCCTCATTTATACACTTTCAC			mm10	TTCTTaTCAACTCTAaTATaAaAAaCCTCCCTCATTTaTACACTTTCACr	R	B	C	False	Q8VFI8 (ENSMUST00000212767.3), Q8VFI8 (ENSMUST00000212999.3), nan (ENSMUST00000215566.1)
cg41797606_58773552	0.083649	83.7425	3.56186e-06	0.000895949	0.00175927	0.083649	0.0650153	Down	0.777239		4	155868819	ACCTTATATTTAAATATCAAAAACAACCCCRCCTAAACCTCAAAATTAAC			mm10	CCTTaTaTTTAaaTaTCAaaaACAaCCCCrCCTaaaCCTCAAAaTTaaCr	F	T	C	False	Cptp (NM_024472.4), Q8BS40 (ENSMUST00000030950.7), nan (ENSMUST00000156266.1)	Z4YLU2 (ENSMUST00000151961.1)	Cpsf3l (XM_011250335.2), Cpsf3l (XM_006539192.2), Cpsf3l (XM_006539194.2), Cpsf3l (NM_028020.3), A8Y5J3 (ENSMUST00000120794.7), nan (ENSMUST00000134678.7), Q9CWS4 (ENSMUST00000030901.8), nan (ENSMUST00000149458.1), D6RH69 (ENSMUST00000156460.1)
cg30525368_2640309	0.13233	45.9454	4.869e-05	0.00247947	0.00486863	0.13233	0.102872	Down	0.77739		12	32819280	CCTTTAACTTCTCAACAATATTAAATTCAATTTAATCTTATCCCTTCATC			mm10	CTTTaACTTCTCAACAATaTTAaATTCAaTTTaaTCTTaTCCCTTCATCr	R	B	C	True			Nampt (NM_021524.2), A0A1W2P8A9 (ENSMUST00000220200.1), Q99KQ4 (ENSMUST00000020886.8)
cg44098514_46655870	0.0340381	16.9851	0.0020728	0.0149494	0.0293543	0.0340381	0.0264669	Down	0.777568		6	140625058	CCAACCATATTAAAAAACACTTATCAATTACAATTCTAACAAATATTCCC			mm10	CAaCCATATTaaAAAACACTTaTCAATTaCAaTTCTaACAAaTaTTCCCr	F	T	C	False	Aebp2 (XM_006506909.3), Aebp2 (NM_178803.2), Aebp2 (XM_017321346.1), Aebp2 (XM_006506906.1), Aebp2 (XM_006506905.3), Aebp2 (NM_001005605.2), Aebp2 (NM_009637.4), Aebp2 (NM_001309437.1), Q9Z248 (ENSMUST00000032359.14), Q9Z248 (ENSMUST00000087614.10), Q9Z248 (ENSMUST00000095350.10), Q9Z248 (ENSMUST00000160836.7)
cg30465317_81624496	0.224831	16.1062	0.00246508	0.0163785	0.0321604	0.224831	0.174821	Down	0.777568	Red	12	24878715	CCTTTAAATTTTCTCTATACCATTAACTCTAACAAATCTAAAAAAACTCA	CCTTTAAATTTTCTCTATACCGTTAACTCTAACAAATCTAAAAAAACTCG	A	mm10	CCTTTaaaTTTTCTCTaTaCCrTTaaCTCTaACAAaTCTaaaAAAaCTCr	F	T	C	True	Mboat2 (XM_006515167.3), Mboat2 (XM_017315164.1), Mboat2 (XM_006515170.3), Mboat2 (NM_001083341.1), Mboat2 (NM_026037.3), Mboat2 (XM_006515169.2), Mboat2 (XM_011243889.1), Mboat2 (XM_006515172.3), Mboat2 (XM_006515168.1), Mboat2 (XM_011243890.1), A0A1Y7VKU2 (ENSMUST00000222198.1), Q8R3I2 (ENSMUST00000221952.1), nan (ENSMUST00000220497.1), A0A217FL69 (ENSMUST00000078902.7), Q8R3I2 (ENSMUST00000110…
cg45045619_3783939	0.0227838	90.6816	2.48398e-06	0.00079605	0.00156311	0.0227838	0.0177196	Down	0.777727		7	118115689	ATAACCTATAAATTATAACCRTTCAATAAACTAACTAAACTCCCTATCAC			mm10	TAaCCTATaaaTTaTaaCCrTTCAaTAaaCTaaCTaaaCTCCCTaTCACr	F	T	C	False	Rps15a (NM_170669.2), Q5M9M4 (ENSMUST00000131374.7), D3Z712 (ENSMUST00000131840.2), D3YVB4 (ENSMUST00000128482.7)	F8WJ41 (ENSMUST00000106590.4), Q5M9M4 (ENSMUST00000106588.7)	nan (ENSMUST00000134270.1), Q5M9M4 (ENSMUST00000172457.7)
cg34261935_84797291	0.0400763	62.2189	1.33213e-05	0.00148042	0.00290692	0.0400763	0.0311741	Down	0.777868		16	56562365	ACAACACTATATCTAAAATTAACTATATACTTCCTCTACAAAAAAATCTC			mm10	CAaCACTaTaTCTAaAATTAACTaTaTaCTTCCTCTACAaaaAAATCTCr	R	B	C	False	Abi3bp (XM_006522277.3), Abi3bp (XM_006522255.2), Abi3bp (XM_006522256.2), Abi3bp (XM_006522275.1), Abi3bp (XM_006522271.2), Abi3bp (XM_006522266.2), Abi3bp (XM_006522273.1), Abi3bp (XM_006522269.2), Abi3bp (XM_006522267.3), Abi3bp (XM_006522257.3), Abi3bp (XM_006522261.2), Abi3bp (XM_006522263.1), Abi3bp (XM_006522254.2), Abi3bp (XM_006522260.1), Abi3bp (XM_006522258.1), Abi3bp (XM_006522253.1),…
cg46459115_58769537	0.0531122	38.8746	9.69322e-05	0.00333542	0.00654936	0.0531122	0.0413164	Down	0.777908		9	16149593	TATTAAATCTTTATTTTAAAATTCACCAAAAATCCTTTCCTCAACATATC			mm10	aTTAAATCTTTaTTTTAAAATTCACCAaaAATCCTTTCCTCAaCATaTCr	R	B	C	False	Fat3 (XM_006510372.3), Fat3 (XM_011242543.2), Fat3 (XM_011242541.2), Fat3 (XM_011242542.2), Fat3 (XM_006510373.3), Fat3 (XM_017313398.1), Fat3 (NM_001080814.1), Fat3 (XM_011242544.1), Q8BNA6 (ENSMUST00000217308.2), E9QK16 (ENSMUST00000082170.5)
cg42660523_27699972	0.0140296	12.521	0.00537017	0.0250067	0.0491026	0.0140296	0.0109148	Down	0.77798		5	116245987	ATATCCTACAATTCCTCTTAACTTCCATAAAACAAACCCATAATAATTTC			mm10	TATCCTaCAaTTCCTCTTAACTTCCATaaAaCAAACCCATaaTAATTTCr	R	B	C	False	Ccdc60 (NM_177759.3), Ccdc60 (XM_006530340.3), Ccdc60 (XM_017320899.1), Ccdc60 (XM_017320898.1), Ccdc60 (XM_006530343.3), Q8C4J0 (ENSMUST00000050178.12), A0A0R4J120 (ENSMUST00000086483.3), nan (ENSMUST00000156169.1)
cg40760953_97733309	0.0624044	23.8621	0.000637303	0.0081862	0.0160743	0.0624044	0.0485502	Down	0.777994	Red	4	36344180	TTCCTTAACTAAAATACAAAACATTTATTTACAACAATCTCACACAAACA	TTCCTTAACTAAAATACAAAACATTTATTTACAACAATCTCACACAAACG	A	mm10	TTCCTTAACTaaAaTaCAaAaCATTTATTTaCAaCAATCTCACACAaACr	F	T	C	False	Lingo2 (XR_001784140.1), Lingo2 (XM_017320197.1), Lingo2 (XM_017320195.1), Lingo2 (XM_011250020.2), Lingo2 (XM_006537904.3), Lingo2 (XM_011250019.2), Lingo2 (XM_011250023.2), Lingo2 (XM_011250018.2), Lingo2 (XM_011250017.2), Lingo2 (XM_011250022.2), Lingo2 (XM_017320196.1), Lingo2 (XM_017320198.1), Lingo2 (NM_001166000.1), Lingo2 (NM_001165999.1), Q3URE9 (ENSMUST00000108122.7), nan (ENSMUST000001…
cg33081559_90622138	0.0298323	30.6015	0.000250364	0.005133	0.010079	0.0298323	0.0232101	Down	0.778018		15	11954520	ACAAAATAAAAACAACCAAATCTCTAATCTCATAAAAAAACCTTAATAAC			mm10	CAAaATaAAaaCAaCCAaaTCTCTaATCTCATaAaAAAACCTTaATaACr	F	T	C	False
cg41105862_49733875	0.0464402	28.6513	0.000322366	0.00584804	0.0114831	0.0464402	0.0361363	Down	0.778125		4	87210788	ATTATATTCCTACTATCTCACTATTCCCACACTTCATAAATTACATATAC			mm10	TTATaTTCCTaCTATCTCACTaTTCCCACACTTCATaAaTTACATATaCr	F	T	C	False	Slc24a2 (NM_001110240.1), Slc24a2 (XM_017320435.1), Slc24a2 (XM_006538343.3), Slc24a2 (NM_172426.2), Slc24a2 (XM_006538349.2), Slc24a2 (XM_006538346.3), Slc24a2 (XM_006538347.3), Slc24a2 (XM_017320436.1), Slc24a2 (XM_006538348.2), Slc24a2 (XM_006538344.3), Slc24a2 (XM_006538345.2), Slc24a2 (XM_006538342.3), Q8BUN9 (ENSMUST00000107157.8), Q14BI1 (ENSMUST00000107158.8), B1AXF2 (ENSMUST00000044990.1…
cg33607244_40755271	0.0157124	83.7737	3.55589e-06	0.000895949	0.00175927	0.0157124	0.0122287	Down	0.778282		15	83844574	ATTACCTACCTCAATCTATAAATATACCCAACAAAAACCACCTAATACTC			mm10	TTaCCTaCCTCAaTCTaTaAaTaTaCCCAaCAaaAaCCACCTaATaCTCr	F	T	C	False	Mpped1 (XM_006520819.2), Mpped1 (NM_172610.3), Mpped1 (XM_006520817.3), Mpped1 (XR_384004.2), Mpped1 (XM_017316572.1), Mpped1 (XM_017316573.1), Mpped1 (XM_006520820.3), Mpped1 (XM_006520818.3), E9Q0C0 (ENSMUST00000163723.7), Q91ZG2 (ENSMUST00000046168.11), Q91ZG2 (ENSMUST00000109470.7), F2Z3Z7 (ENSMUST00000123387.8), E9PZI5 (ENSMUST00000172115.7), E9Q2Q2 (ENSMUST00000172398.1), F7BTE7 (ENSMUST000…
cg31041081_76646116	0.0194038	14.212	0.00366225	0.0202768	0.0398151	0.0194038	0.0151018	Down	0.778291		12	102878781	TCRCAATTCTTTTTAAAACAAACATTTTATACCAACACCCRATAAATAAC			mm10	CrCAaTTCTTTTTaAaaCAAaCATTTTATaCCAACACCCraTaaaTaaCr	R	B	C	False	Btbd7 (XM_006515855.3), Btbd7 (XM_017315063.1), Btbd7 (XM_006515856.3)		Btbd7 (NM_172806.2), nan (ENSMUST00000221914.1), Q8CFE5 (ENSMUST00000045652.7), Q8CFE5 (ENSMUST00000223554.1), nan (ENSMUST00000221925.1), nan (ENSMUST00000221376.1)
cg41935043_85784249	0.0574168	13.4928	0.00429395	0.0221225	0.0434394	0.0574168	0.0447047	Down	0.778599		5	24447508	AACCCAAAAAACRCTAAAAAACTACTACRAAATAAACTTTAAATAAACCC			mm10	aCCCAaaAaaCrCTaaaAaACTaCTaCraaaTaaaCTTTaaaTaaACCCr	F	T	C	False	Tmub1 (XM_006535786.2), Tmub1 (NM_022418.3), Tmub1 (XM_006535785.3), Q9JMG3 (ENSMUST00000030799.14), Q9JMG3 (ENSMUST00000115033.7), D3Z108 (ENSMUST00000127194.1), D3Z5X7 (ENSMUST00000123167.1)	E9QN77 (ENSMUST00000115036.7)	nan (ENSMUST00000198276.1), nan (ENSMUST00000238335.1)
cg42534414_8662392	0.0157265	14.56	0.00339709	0.0194456	0.038183	0.0157265	0.0122451	Down	0.778624		5	105877131	ATTCTAATTCTAAAAAAACCRAAACCCATCTCRATAAAACRCCTAAAAAC			mm10	TTCTaaTTCTaaaaaAACCrAAaCCCATCTCrATaaAACrCCTAaAaACr	R	B	C	False	Zfp326 (NM_018759.2), Zfp326 (NR_030777.1), Zfp326 (XM_006535128.3), Zfp326 (XM_006535130.3), D3YXQ7 (ENSMUST00000150440.7), nan (ENSMUST00000150109.7), A0A0R4J098 (ENSMUST00000031227.10), nan (ENSMUST00000136558.7), D6RG92 (ENSMUST00000138615.7), nan (ENSMUST00000133155.1)
cg37330229_81619106	0.0661844	22.4233	0.000797722	0.00916303	0.0179923	0.0661844	0.0515412	Down	0.778752		1	109517695	TAAACTAATAATAACTTAAACCTTAAACAATCACAAACTATCCACTAATC			mm10	AAaCTAaTAATAACTTAAaCCTTAaaCAATCACAaACTaTCCACTaATCr	R	B	C	False
cg31327546_75771928	0.0673774	39.7343	8.86802e-05	0.00320989	0.00630288	0.0673774	0.0524706	Down	0.778757		13	21111490	CAAAACTCCAAACAACAAATCCAAAACCATTATATTTACATCTTCATCCC			mm10	AAAaCTCCAaaCAaCAAaTCCAaaaCCATTATATTTaCATCTTCATCCCr	F	T	C	True	A0A140T8K7 (ENSMUST00000213326.1)	A0A140T8K7 (ENSMUST00000215207.1), A0A140T8K7 (ENSMUST00000215941.1), A0A140T8K7 (ENSMUST00000213922.1)
cg34177801_97603578	0.111059	13.0291	0.0047714	0.0234306	0.0460079	0.111059	0.086505	Down	0.778913		16	43466475	CTAAACAAAATTTCCAAACCATTAAACTAAATTAAAACTTATACACAACC			mm10	TAAaCAAAATTTCCAAaCCATTaAACTaAATTaAAACTTATaCACAaCCr	F	T	C	False	Zbtb20 (XM_017317093.1), Zbtb20 (XM_006522413.3), Zbtb20 (XM_017317095.1), Zbtb20 (XM_017317090.1), Zbtb20 (XM_017317089.1), Zbtb20 (XM_017317104.1), Zbtb20 (XM_011245985.2), Zbtb20 (XM_017317101.1), Zbtb20 (XM_017317103.1), Zbtb20 (XM_011245983.2), Zbtb20 (XM_011245982.2), Zbtb20 (XM_011245981.2), Zbtb20 (XM_017317099.1), Zbtb20 (XM_011245990.2), Zbtb20 (XM_011245978.2), Zbtb20 (XM_011245989.2),…
cg38292934_72768138	0.0261147	17.2741	0.00196053	0.0145266	0.0285241	0.0261147	0.0203417	Down	0.778937	Red	2	37150182	TCTAAATAAAATTAAAACATCCTCATTTAATCCTTCCTTCTTAATAAACA	TCTAAATAAAATTAAAACATCCTCATTTAATCCTTCCTTCTTAATAAACG	A	mm10	TCTAaaTaaaATTaAAACATCCTCATTTaaTCCTTCCTTCTTaATAAACr	R	B	C	False
cg34849896_75694137	0.0139543	33.9781	0.000166258	0.00425365	0.00835238	0.0139543	0.0108703	Down	0.778997		17	33092543	ATCAACTAAAAAAATCTTAAAAACTCAAACACCRTAACCAAAAAACCTTC			mm10	TCAaCTaAaAAAaTCTTaaaaaCTCAaaCACCrTaaCCAaAAaACCTTCr	R	B	C	False	Zfp563 (NM_001024950.2), Zfp563 (XM_006524255.3), Zfp563 (XM_006524256.1), B8JJZ9 (ENSMUST00000131722.8), F6R6Y7 (ENSMUST00000153072.7), B8JK01 (ENSMUST00000140829.1)
cg44686446_2801278	0.0168345	13.506	0.00428125	0.0220859	0.0433674	0.0168345	0.0131165	Down	0.779145		7	68865015	AATTCTTCCTACTTCACAAAAAATTTATCACAAAAAACTAATTATTAATC			mm10	aTTCTTCCTACTTCACAaaaaaTTTATCACAaAAAACTAATTaTTaATCr	R	B	C	False	Gm34664 (XR_882192.1), Gm34664 (XR_882194.1), Gm34664 (XR_882190.1), nan (ENSMUST00000207661.1), nan (ENSMUST00000208503.1), nan (ENSMUST00000207409.1)
cg42516465_20624869	0.017919	41.1526	7.68329e-05	0.0030085	0.00590743	0.017919	0.013962	Down	0.779172		5	103910703	AACTTATTACCTTCCTTTTCCTACAAACAATATTTATTATCATACATTTC			mm10	aCTTaTTACCTTCCTTTTCCTaCAaaCAaTATTTATTATCATaCATTTCr	R	B	C	False	Klhl8 (NM_178741.3), Klhl8 (XM_017320883.1), Klhl8 (XM_006534942.3), P59280 (ENSMUST00000031254.8)
cg47051517_45667130	0.0276859	28.1445	0.000344999	0.00604062	0.0118612	0.0276859	0.0215744	Down	0.779255	Red	9	86799213	TCCCCAAAATCTATAACTAATACCATTAATCTATAATTAACAAAATTTCA	TCCCCAAAATCTATAACTAATACCATTAATCTATAATTAACAAAATTTCG	A	mm10	TCCCCAaaaTCTaTaACTaATaCCATTAATCTaTAATTAaCAaAATTTCr	R	B	C	True	Snap91 (XM_006510897.1), Snap91 (XM_006510898.3), Snap91 (XM_017313237.1), Snap91 (NM_001277982.1), Snap91 (NR_102729.1), Snap91 (NM_013669.2), Snap91 (NM_001277986.1), Snap91 (NM_001277983.1), Snap91 (NM_001277985.1), Snap91 (XM_006510900.2), Snap91 (XM_017313236.1), Snap91 (XM_006510899.3), Snap91 (XM_006510902.3), Snap91 (XM_006510901.3), Snap91 (XM_006510896.3), Snap91 (XM_006510903.3), Snap9…		nan (ENSMUST00000190089.6), nan (ENSMUST00000189004.1)
cg41904468_41632401	0.0126773	28.0615	0.000348882	0.00606293	0.011905	0.0126773	0.00988069	Down	0.779401		5	20952001	ACCTTCATTTAAAAATCAAAAATCTTTTCRACRCRACTAATAAAAAACTC			mm10	CCTTCATTTaaAaaTCAaAaaTCTTTTCraCrCraCTaATaaAaAaCTCr	R	B	C	True	Rsbn1l (XR_001784694.1), A630072M18Rik (NR_030699.1), A0A0G2JEI9 (ENSMUST00000196780.4), nan (ENSMUST00000190567.1)	Rsbn1l (NM_001080977.1), D3Z0K6 (ENSMUST00000036489.9)
cg31169261_23725427	0.0561747	25.4246	0.00050493	0.00728476	0.0143042	0.0561747	0.0437843	Down	0.779429	Grn	12	112947533	CCTACCTAACTCACCATCCTACACTACTCTAAAAATATTAACAAAAAACA	CCTACCTAACTCACCATCCTACACTACTCTAAAAATATTAACAAAAAACG	G	mm10	CCTACCTaaCTCACCATCCTaCACTaCTCTAAaaATaTTaACAaaaaaCr	F	T	C	False	Gm26583 (XR_381995.1), nan (ENSMUST00000181436.1)
cg32104808_64605959	0.0243721	12.7173	0.00512869	0.0243803	0.0478726	0.0243721	0.018997	Down	0.779456		13	114388030	ATCCTAACRTTTACCTACAAAAAAATAACRACRATCTCAATATCAATATC			mm10	TCCTaaCrTTTaCCTACAaaAAaATaaCraCraTCTCAATaTCAaTaTCr	R	B	C	False	Ndufs4 (NM_010887.2), E9QPX3 (ENSMUST00000022286.7), A0A338P7A0 (ENSMUST00000232101.1), A0A286YCM7 (ENSMUST00000225707.1), A0A286YDA8 (ENSMUST00000225035.1), nan (ENSMUST00000225701.1), A0A338P6Q8 (ENSMUST00000225978.2)
cg38256718_59674854	0.0190321	55.0064	2.27095e-05	0.00180279	0.00353992	0.0190321	0.0148392	Down	0.779696	Grn	2	33371587	TACCATAAAAACAAAAACACACAAATAAACCAACTAATTACACCAATACA	TACCGTAAAAACGAAAACACGCAAATAAACCGACTAATTACACCAATACG	G	mm10	TaCCrTAaaaaCraAaACACrCAAATaAACCraCTaaTTaCACCAaTaCr	R	B	C	True		Ralgps1 (NM_175211.5), Ralgps1 (NM_001290572.1), Ralgps1 (NM_001290570.1), Ralgps1 (XM_006498037.2), Ralgps1 (XM_006498032.2), Ralgps1 (XM_006498033.2), Ralgps1 (XR_374091.2), Ralgps1 (XM_006498034.3), Ralgps1 (XM_006498035.2), Ralgps1 (XR_374089.3), Ralgps1 (XR_374090.3), Ralgps1 (XR_374092.3), A2AR50 (ENSMUST00000131298.6), nan (ENSMUST00000113164.2), A2AR50 (ENSMUST00000091039.4), A2AR50 (ENSM…
cg32015667_3798927	0.216214	41.3206	7.55593e-05	0.00298915	0.00586944	0.216214	0.168595	Down	0.779761		13	104287900	TTCTATCTATAATATAAATTTAATAAAACTCACTTCTTACCATAAAACAC			mm10	TCTATCTaTAATaTaAaTTTAaTaAAACTCACTTCTTaCCATAAAaCACr	R	B	C	True	Adamts6 (XM_011244611.2), Adamts6 (NM_001081020.2), Adamts6 (NR_136938.1), A0A286YEC9 (ENSMUST00000224784.1), A0A286YEC9 (ENSMUST00000223562.1), D3Z1A5 (ENSMUST00000065766.6)	A0A286YCD8 (ENSMUST00000224742.1)
cg33037415_46675432	0.0476313	13.8375	0.00397608	0.0211976	0.0416232	0.0476313	0.0371427	Down	0.779795	Grn	15	6708626	ACACCACCAACCTACAATAAATTCTAACTAAAATTATATATCTTATCTCA	ACGCCGCCGACCTACGATAAATTCTAACTAAAATTATATATCTTATCTCG	G	mm10	aCrCCrCCraCCTaCrATaaATTCTAACTaaaaTTaTaTaTCTTaTCTCr	R	B	C	False	Rictor (XM_006520004.3), Rictor (XM_006520003.1), Rictor (NM_030168.3), nan (ENSMUST00000228918.1), nan (ENSMUST00000226201.1), nan (ENSMUST00000226181.1), nan (ENSMUST00000228266.1), Q6QI06 (ENSMUST00000061656.7)
cg46751049_82713499	0.0376912	48.7588	3.79376e-05	0.00223078	0.00438031	0.0376912	0.0293956	Down	0.779906	Grn	9	52168851	TTTCAATTCTCAACATTCTCCAACAACAAATACTAATTTACCAAACTCCA	TTTCAATTCTCGACGTTCTCCAACAACAAATACTAATTTACCAAACTCCG	G	mm10	TTTCAaTTCTCraCrTTCTCCAaCAaCAaaTaCTaaTTTaCCAAaCTCCr	R	B	C	False		Zc3h12c (XM_006510333.2)	Zc3h12c (NM_001162921.1), E9Q1I3 (ENSMUST00000165519.1), Q5DTV4 (ENSMUST00000213645.1)
cg47644737_61736124	0.0639292	78.7897	4.6853e-06	0.000985552	0.00193521	0.0639292	0.049863	Down	0.779972		X	53643880	CACAAATTACTTTACTCCACTAACCCTATTAATACTTCTCTTAAACTAAC			mm10	ACAAATTACTTTaCTCCACTAACCCTATTAATaCTTCTCTTaaACTaaCr	F	T	C	False		Cxx1a (NM_024170.2), Q9D1F0 (ENSMUST00000088779.4)
cg40580935_45667134	0.032041	64.0256	1.17543e-05	0.00139515	0.00273948	0.032041	0.0249916	Down	0.779987		4	7069686	CCTCTCCTATTACAATAAACTATATTTTTATCCATTCAATAAACTTCCAC			mm10	CTCTCCTaTTaCAATAaACTaTaTTTTTaTCCATTCAATaAACTTCCACr	F	T	C	False
cg37274004_94607393	0.0126944	30.4015	0.00025679	0.00519888	0.0102084	0.0126944	0.00990249	Down	0.780067	Red	1	97661726	TAACAAAAATAAATAAAATACACACATAAATATAAATACCCCAATCAACA	TAACGAAAATAAATAAAATACGCGCGTAAATATAAATACCCCAATCAACG	T	mm10	TaaCraaaATaaaTaaaaTACrCrCrTaAaTaTaaaTaCCCCAaTCAaCr	F	T	C	False	D1Ertd622e (NM_133825.3), D1Ertd622e (XM_006529752.1), Q8VEB3 (ENSMUST00000053033.13), Q8VEB3 (ENSMUST00000149927.1), nan (ENSMUST00000238965.1)	D1Ertd622e (XM_006529751.1), D1Ertd622e (XM_006529749.3), Q8VEB3 (ENSMUST00000153115.7), M0QWF6 (ENSMUST00000142234.1)	D1Ertd622e (XM_006529748.3), D1Ertd622e (XM_006529750.3)
cg44803804_24725937	0.0438328	53.3123	2.59664e-05	0.00191821	0.00376655	0.0438328	0.034198	Down	0.780193		7	83201649	CTACAAAAATCAACTACTAAAAATAATACATACATCAATACTACACACCC			mm10	TaCAaAAATCAaCTaCTaaAAaTAATACATaCATCAATaCTACACACCCr	F	T	C	False		nan (ENSMUST00000207572.1)	nan (ENSMUST00000207936.1)
cg41737453_41735175	0.171237	34.7737	0.000151684	0.00407663	0.00800478	0.171237	0.133617	Down	0.780306		4	151874523	ATACTTCCATTCACAAACTAATTCCCTTTCAAAAAACCTATTTTTAAATC			mm10	TACTTCCATTCACAAaCTAaTTCCCTTTCAAaAAACCTATTTTTaAATCr	R	B	C	False
cg34707500_9626268	0.0254464	20.3422	0.00112519	0.0109105	0.0214236	0.0254464	0.0198575	Down	0.780366		17	21314244	ATAAAAAAATCCCCCATACTATATCTACCTTTAAATTAAAAAACTTCCTC			mm10	TAAAaaAATCCCCCATACTaTaTCTaCCTTTaaaTTaAAAAACTTCCTCr	F	T	C	False	Vmn1r237 (NM_134200.1), Q8R296 (ENSMUST00000237155.1), nan (ENSMUST00000237711.1), Q8R296 (ENSMUST00000077301.5)
cg34806499_16672870	0.0507561	34.7221	0.000152583	0.00408809	0.00802729	0.0507561	0.039613	Down	0.780458		17	29489530	ATCTCAATTTATATAAATTACACAAAATAAAAATTTACCCATTTCCACAC			mm10	TCTCAaTTTATATaaATTACACAaAATaAaAaTTTACCCATTTCCACACr	R	B	C	False	nan (ENSMUST00000234040.1), nan (ENSMUST00000181920.2), nan (ENSMUST00000234993.1)		P06803 (ENSMUST00000024811.8)
cg47775861_43776848	0.0654662	12.9542	0.00485436	0.0236579	0.0464542	0.0654662	0.051101	Down	0.780571	Red	X	80932025	CAAAAAAATCTTTATCATCATAAAAAAAATCAATTCACCTAAAACATCCA	CAAAAAAATCTTTATCATCATAAAAAAAATCGATTCACCTAAAACATCCG	A	mm10	CAaaAaAaTCTTTaTCATCATaAaAaAAATCrATTCACCTAaAaCATCCr	F	T	C	False
cg42883179_86800960	0.014455	18.2695	0.00162598	0.0131696	0.0258596	0.014455	0.0112837	Down	0.780608		5	134932326	TCTATCATTTCTTTCTCRAATTAACTATTTTATCTCACRAAAACCCAATC			mm10	CTaTCATTTCTTTCTCraATTaaCTaTTTTATCTCACraAAACCCAATCr	R	B	C	False	LOC105244793 (XR_868588.2), Wbscr27 (XM_006504531.2), Wbscr27 (XM_006504522.3)	Wbscr27 (XM_006504531.2), Wbscr27 (XM_006504522.3), Wbscr27 (XM_006504526.3), Wbscr27 (XM_006504532.3), Wbscr27 (XM_006504530.3), Wbscr27 (XM_006504528.3), Wbscr27 (XM_006504524.3), Wbscr27 (XM_011240910.1), Wbscr27 (XM_006504523.2), Wbscr27 (NM_024479.2), Wbscr27 (XM_006504527.3), Wbscr27 (XM_006504525.3), Wbscr27 (XM_011240911.2), Wbscr27 (XM_006504529.3), Q8BGM4 (ENSMUST00000047196.13), Q8BGM4…	nan (ENSMUST00000136815.2), nan (ENSMUST00000202228.1)
cg46405519_2638462	0.0455058	81.8894	3.9397e-06	0.000925061	0.00181643	0.0455058	0.0355241	Down	0.78065		9	7216421	TCTTCACAATCCAAAAACAAACAAAACTACCCTCTAATACTAAAACTATC			mm10	CTTCACAATCCAaAAaCAaaCAAaaCTaCCCTCTAaTaCTAAAACTATCr	F	T	C	False
cg31797342_94796117	0.0524834	17.5101	0.00187422	0.0141834	0.0278502	0.0524834	0.0409745	Down	0.780713		13	73710926	AAATAAATTACCTTCAAACACTTCTTAACAACTATCAAACTATATTAAAC			mm10	aaTaAATTACCTTCAaaCACTTCTTaaCAaCTATCAAaCTaTaTTaaACr	F	T	C	False
cg46175355_51719918	0.0224284	26.9425	0.000406776	0.00655454	0.0128704	0.0224284	0.017513	Down	0.780839		8	111854316	AACTAAATATAAAACRAAACCATAAAAATACAAAACCAACAACTAAAACC			mm10	aCTAaATATAaaaCrAaACCATAaaaaTACAaaACCAaCAaCTAaaaCCr	F	T	C	False		Cfdp1 (NM_011801.1), O88271 (ENSMUST00000034432.6)
cg29725936_61792839	0.0429535	44.4941	5.56596e-05	0.0026147	0.00513417	0.0429535	0.0335402	Down	0.78085	Grn	11	70815942	AAAACTACAACTTCTTAAATAAAAATACCACATATAACCACCAAAATACA	AAAACTACGACTTCTTAAATAAAAATACCACATATAACCACCAAAATACG	G	mm10	AaaaCTACraCTTCTTAAATAaAAaTACCACATATaACCACCAaAaTaCr	F	T	C	False
cg32251033_97649336	0.00849363	49.6133	3.52536e-05	0.00217532	0.00427141	0.00849363	0.00663317	Down	0.780959	Red	14	21500006	AAAATTAACCAAAAACCAAAATAACCAAAAACAACAACAAATAATACACA	GAAATTAACCGAAAACCGAAATAACCGAAAACAACGACGAATAATACACG	A	mm10	rAaaTTAaCCraaaACCraaaTaaCCraAaaCAaCraCrAATAaTaCACr	F	T	C	False	Kat6b (XM_006519265.3), Kat6b (XM_006519264.3), Kat6b (NM_001205241.1), Kat6b (NM_017479.3), S4R2Q8 (ENSMUST00000182996.1), nan (ENSMUST00000183201.7), Q8BRB7 (ENSMUST00000182855.7), Q8BRB7 (ENSMUST00000182405.8), Q8BRB7 (ENSMUST00000069648.13), nan (ENSMUST00000182859.1)		Kat6b (XM_017316082.1), Kat6b (XM_006519263.3), Kat6b (XM_006519268.3), Kat6b (XM_017316083.1), Kat6b (XM_017316084.1), nan (ENSMUST00000096222.11), Q8BRB7 (ENSMUST00000182964.2), nan (ENSMUST00000183228.1), nan (ENSMUST00000183055.1)
cg43578857_70719319	0.148607	34.3524	0.000159201	0.00417297	0.00819396	0.148607	0.11607	Down	0.78105		6	75815778	ATTCTTTACTACTCTCTAATCACATTTAAATCATCCAAATTAATTCTAAC			mm10	TTCTTTaCTACTCTCTaATCACATTTAAaTCATCCAaaTTAaTTCTAACr	F	T	C	True
cg31460303_25667397	0.0710746	16.1869	0.00242553	0.0162403	0.031889	0.0710746	0.0555195	Down	0.781144		13	38635207	RCCRAAAATATAACCRATACRACCATACTAAATAAAAACAAATAATCTAC			mm10	CCraaAaTaTAaCCrATaCraCCATaCTaaATaAaaaCAaATaATCTaCr	F	T	C	False	Bloc1s5 (XM_006516573.3), nan (ENSMUST00000224644.1)	Bloc1s5 (NM_139063.1), Q8R015 (ENSMUST00000224902.1), Q3TB02 (ENSMUST00000224115.1), Q8R015 (ENSMUST00000035899.7)
cg38844115_63637330	0.022671	15.3562	0.00287243	0.0177856	0.0349234	0.022671	0.0177136	Down	0.781333		2	117249675	TATTATTACAAACATAACTTTTACRTTACACCAAACAAAAACTCCTCCAC			mm10	ATTaTTaCAAACATaaCTTTTACrTTaCACCAAaCAaaaACTCCTCCACr	R	B	C	False		Fam98b (XM_006500096.3), Fam98b (NM_026620.3), nan (ENSMUST00000140936.1), Q80VD1 (ENSMUST00000028825.4)
cg45261213_4666225	0.0128405	13.8027	0.00400686	0.0212831	0.0417911	0.0128405	0.0100346	Down	0.78148		7	140137964	ACTAATATCTAAATTTATAAATCACAACTTAACCCCAAACAACTATAAAC			mm10	CTaATaTCTaAaTTTATAaaTCACAACTTaaCCCCAaaCAaCTaTAaACr	F	T	C	False	Mtg1 (NM_199301.2), Mtg1 (XM_006536170.1), Q8R2R6 (ENSMUST00000036977.8), nan (ENSMUST00000150667.7), nan (ENSMUST00000141070.7), A0A1B0GS14 (ENSMUST00000211171.1), A0A1B0GRU5 (ENSMUST00000124253.2)
cg43220903_84604254	0.0135986	71.8767	7.05777e-06	0.00114161	0.00224164	0.0135986	0.0106293	Down	0.781646		6	24755098	AATCCAACAAAACTTTACATCAATCAAATCTTTACTATAATTACCTAAAC			mm10	aTCCAACAaAACTTTACATCAATCAaaTCTTTaCTaTaaTTACCTAAACr	F	T	C	False	Hyal4 (NM_029848.1), Q05A56 (ENSMUST00000031691.2)
cg42866081_63712556	0.0326139	21.5898	0.000912929	0.00980652	0.0192559	0.0326139	0.025507	Down	0.782089		5	133386025	AACCACAAAACTTTTCCTATTTAAATTAATATCAACATCACCCTAAAACC			mm10	ACCACAaaaCTTTTCCTATTTAaaTTAATaTCAaCATCACCCTaaAaCCr	F	T	C	False
cg41952365_5624158	0.0795835	32.3944	0.00020061	0.00464648	0.00912374	0.0795835	0.0622551	Down	0.782261		5	26240148	CTCTTAATTTCTTATCCATCATAAAATAAATAACTCTCATCACATACTCC			mm10	TCTTaaTTTCTTATCCATCATaAAaTaAATAaCTCTCATCACATaCTCCr	F	T	C	False	Gm7361 (XM_006535789.3), Gm7361 (XM_006535787.3), Gm7361 (XM_006535791.3), Gm7361 (XM_006535792.3)
cg41827332_49681379	0.0195121	20.789	0.00104295	0.0105005	0.0206186	0.0195121	0.0152644	Down	0.782301		5	5852888	TCCTATATATATAATCCACACATAATATCCCCTAAATCTCCTAAAAAAAC			mm10	CCTaTaTaTaTAATCCACACATaATATCCCCTAaaTCTCCTaaaAAAACr	R	B	C	False
cg42042381_5772857	0.00756471	22.6293	0.000772003	0.0090144	0.0177005	0.00756471	0.00591793	Down	0.782308	Red	5	36464674	CAAACTAACTATAAACAACCCAATAAACATTACTTAATTTTATACTTTCA	CAAACTAACTATAAACGACCCGATAAACGTTACTTAATTTTATACTTTCG	T	mm10	CAaaCTaaCTaTaaACraCCCrATaAaCrTTACTTaATTTTaTACTTTCr	R	B	C	False	2210406O10Rik (NR_126488.1), 2210406O10Rik (NR_126489.1), 2210406O10Rik (NR_126490.1), nan (ENSMUST00000149687.1), nan (ENSMUST00000122882.1), nan (ENSMUST00000044964.5), nan (ENSMUST00000151434.1)		Grpel1 (NM_024478.2), Q99LP6 (ENSMUST00000031099.3)
cg44208848_44760242	0.0139857	13.9003	0.00392122	0.0210304	0.0412948	0.0139857	0.0109434	Down	0.782466		7	6383445	ACAAAAAATAACRAATATAATATCATACRAACCCTAAACCCTCCTAAAAC			mm10	CAaaaAATaaCrAaTaTAaTaTCATaCrAACCCTaaaCCCTCCTaaaaCr	F	T	C	False	Zfp28 (NM_175247.3), P10078 (ENSMUST00000081022.8)	A0A140LIZ0 (ENSMUST00000207086.1), A0A140LIS3 (ENSMUST00000208949.1)	Zfp28 (XM_017322133.1)
cg35673231_5640503	0.0239305	28.9277	0.000310775	0.00573518	0.0112615	0.0239305	0.0187268	Down	0.78255		18	45122281	AACTTCTACACTATATAACATATAAAATTTAAACACACTTAATCTTCCTC			mm10	aCTTCTaCACTATaTAaCATaTaAAATTTaAaCACACTTAATCTTCCTCr	F	T	C	False	Gm31706 (XR_386198.2), nan (ENSMUST00000238022.1)
cg31121561_70779311	0.171272	22.7497	0.000757428	0.00892213	0.0175193	0.171272	0.134031	Down	0.782559	Red	12	109710302	ACCATCTCTTCCAACATCATAAAAAAACCCTAATAATAAATCTACTAACA	ACCATCTCTTCCAACATCATAAAAAAACCCTAATAATAAATCTACTAACG	A	mm10	ACCATCTCTTCCAaCATCATaaAaAAaCCCTaATaATaAaTCTACTaaCr	F	T	C	False	nan (ENSMUST00000238801.1), nan (ENSMUST00000238872.1)		Mir299a (NR_029650.1), Mir380 (NR_029881.1), nan (ENSMUST00000198411.1), nan (ENSMUST00000199984.1)
cg48154280_75771858	0.113956	41.9707	7.08638e-05	0.00291406	0.00572199	0.113956	0.0891926	Down	0.782696		X	160135972	CCTCRCCTCTAAATATCCTTAACTACCAATAATTCTTATTACACAAATTC			mm10	CTCrCCTCTaaaTATCCTTaaCTACCAATaaTTCTTaTTACACAAaTTCr	R	B	C	False	Pdha1 (NM_008810.3), Gm39547 (XR_878291.1), Gm39547 (XR_878293.1), Gm39547 (XR_878292.1), Q3UFJ3 (ENSMUST00000033662.8), nan (ENSMUST00000126440.1)
cg38646027_61643531	0.0601768	59.7118	1.5933e-05	0.00159178	0.00312559	0.0601768	0.0471028	Down	0.78274		2	86542857	TCATATAATTAAAAATTATTTCACTCAATATAATACTCTCCTTATTCATC			mm10	CATATAATTaAaaATTATTTCACTCAaTATaaTaCTCTCCTTaTTCATCr	R	B	C	False			Olfr1079 (XM_006499548.1), Q7TR68 (ENSMUST00000216480.1), Q7TR68 (ENSMUST00000111582.2)
cg32586666_40670315	0.106485	24.0218	0.000621999	0.00807607	0.015858	0.106485	0.083358	Down	0.782814		14	63719302	TAATAACAAAACCTATCCCTATATAACTAAAACCCCACCCTAAAAATATC			mm10	aaTaaCAaaaCCTaTCCCTaTaTaACTAaaACCCCACCCTAaaaATATCr	R	B	C	False	Xkr6 (NM_173393.2), Xkr6 (XM_006518881.3), E9Q6C8 (ENSMUST00000119973.2)
cg43651874_5671334	0.0188701	83.4156	3.62526e-06	0.000895951	0.00175927	0.0188701	0.0147725	Down	0.782849		6	86404538	CAACAACCATAAAAAACRAAATACCCAAAACTCTATAAATCTAAAACAAC			mm10	AaCAaCCATaaAaaACrAaATaCCCAAaACTCTaTaAaTCTaaAaCAaCr	F	T	C	False	Tia1 (NM_001164079.1), Tia1 (NM_011585.4), Tia1 (NM_001164078.1), Tia1 (XR_377438.3), Tia1 (XM_017321512.1), Tia1 (XM_006505889.2), Tia1 (XM_006505891.2), Tia1 (XM_011241285.2), Tia1 (XM_006505893.3), Tia1 (XM_017321514.1), Tia1 (XM_011241286.2), Tia1 (XM_017321513.1), D3Z4H6 (ENSMUST00000095754.9), Q564E7 (ENSMUST00000095753.8), nan (ENSMUST00000203206.1), nan (ENSMUST00000154983.1), nan (ENSMUS…
cg39582403_25632251	0.0985383	30.1506	0.000265131	0.00529329	0.0103938	0.0985383	0.0771511	Down	0.782955		3	28130293	AACTACCTTACTATTACTACTAAAAAATTCTAACCTCAATCACTCAATTC			mm10	aCTaCCTTaCTaTTACTaCTaaAAAATTCTaACCTCAATCACTCAATTCr	R	B	C	False	Pld1 (XM_017319489.1), Pld1 (XM_017319490.1), Pld1 (NM_001164056.1), Pld1 (XM_017319491.1), Pld1 (XM_006535414.3), Pld1 (NM_008875.4), Q6NVF2 (ENSMUST00000120834.7), Q6NVF2 (ENSMUST00000067757.10), D6RH77 (ENSMUST00000123539.7), F6WKY8 (ENSMUST00000148827.7), F6QJR6 (ENSMUST00000126594.2)
cg29423414_14708585	0.0320767	13.0171	0.00478459	0.0234732	0.0460914	0.0320767	0.0251172	Down	0.783035	Red	11	37140593	ATATTAAATAAACTTTATTCAAACACAAACTACCAAACTATACCCATCCA	ATATTAAATAAACTTTATTCAAACACGAACTACCAAACTATACCCATCCG	A	mm10	ATaTTaaATAAaCTTTaTTCAAACACrAaCTACCAaaCTATaCCCATCCr	F	T	C	False	Tenm2 (XM_006533289.1), Tenm2 (XM_006533288.3), Tenm2 (XM_006533287.3), Tenm2 (XM_006533291.3), Tenm2 (XM_006533292.3), Tenm2 (XM_006533293.3), Tenm2 (XM_006533296.3), Tenm2 (XM_011249009.2), Tenm2 (XM_006533295.3), Tenm2 (XM_006533290.2), Tenm2 (XM_006533294.3), A0A0A0MQB7 (ENSMUST00000102801.7), nan (ENSMUST00000157030.1)
cg47594182_37807531	0.0330225	37.8684	0.000107793	0.00349267	0.00685814	0.0330225	0.0258597	Down	0.783094		X	44606968	ACATAAATAACTTATTTTACCCCACAAATATCTTCTTTCAAAATAAAATC			mm10	CATaAATAACTTaTTTTaCCCCACAAATaTCTTCTTTCAaAATAaAATCr	F	T	C	False
cg45760885_15690553	0.0339015	30.5263	0.000252758	0.00515477	0.0101218	0.0339015	0.0265487	Down	0.783114		8	62869091	AAAAACTATTCTTACAATTCACCTATAATATATAAACTCACTATCCCTTC			mm10	aAaACTATTCTTACAATTCACCTATAATaTaTaaACTCACTaTCCCTTCr	F	T	C	False
cg35127247_37687547	0.0109351	36.5425	0.000124425	0.00372163	0.00730772	0.0109351	0.00856364	Down	0.783136		17	66107095	TAAATTAAAATCTCCCTAAAATACTAAACTCTTCTTCTCCACCAAAAAAC			mm10	AaATTAAAATCTCCCTaAAaTaCTaAaCTCTTCTTCTCCACCAaaAaaCr	F	T	C	False
cg38273808_58611952	0.0409426	21.0405	0.000999852	0.0102814	0.0201883	0.0409426	0.0320713	Down	0.783324		2	34913389	AAACTATAATTAACTAATTCAAACCCATCRACACAAAAATACTTATTTAC			mm10	aaCTaTaATTaaCTaATTCAAACCCATCraCACAaAAATaCTTaTTTaCr	R	B	C	False	Phf19 (XM_006498379.2), Phf19 (NM_028716.4), Phf19 (XM_006498382.3), Phf19 (XM_006498383.3), Phf19 (XM_006498384.3), Q9CXG9 (ENSMUST00000028232.6), nan (ENSMUST00000129911.1), A0A0J9YU15 (ENSMUST00000202907.1), nan (ENSMUST00000143469.1)
cg41224806_73657392	0.1251	99.9682	1.59187e-06	0.000701639	0.00137772	0.1251	0.097994	Down	0.783325		4	104686411	RAAAACTAAAAATTTATCRACCCTCRTTAACAAAAACTCTCTAAACATTC			mm10	AaaaCTaaaAATTTATCraCCCTCrTTAACAAaaACTCTCTAaaCATTCr	R	B	C	False	Dab1 (XM_011240426.1), Dab1 (XM_006502725.3), Dab1 (XM_011240435.2), Dab1 (XM_011240432.2), Dab1 (XM_011240434.2), Dab1 (XM_011240433.2), Dab1 (XM_011240431.2), Dab1 (XM_017319951.1), Dab1 (XM_011240430.2), Dab1 (XM_011240427.2), Dab1 (XM_017319949.1), Dab1 (XM_011240429.2), Dab1 (XM_011240428.2), Dab1 (XM_011240425.2), Dab1 (XM_017319948.1), Dab1 (XM_006502727.3), Dab1 (NM_177259.4), Dab1 (NR_10…
cg37326765_87797509	0.0138111	18.3671	0.00159702	0.013043	0.025611	0.0138111	0.0108209	Down	0.783489	Red	1	108659863	TTCAATAAACAAATTCCATAAAAATACCACATATCTTCCTAAATAAAACA	TTCAATAAACAAATTCCATAAAAATACCACATATCTTCCTAAATAAAACG	A	mm10	TTCAaTAaaCAAaTTCCATAAAAATACCACATaTCTTCCTAAaTAAAACr	R	B	C	False
cg44622335_40655249	0.0417491	32.9042	0.000188695	0.0045133	0.00886221	0.0417491	0.0327103	Down	0.783498		7	61673894	CTTTAATTATAACCAAAACCAAATAAATCCTATAATATAACCAACAACCC			mm10	TTTaaTTATAaCCAaaACCAaATAAATCCTaTAATATAaCCAaCAACCCr	F	T	C	False	nan (ENSMUST00000175360.1)
cg31348460_90653154	0.0188063	13.8448	0.00396963	0.0211796	0.0415879	0.0188063	0.014735	Down	0.783514		13	23751126	TACTATATATTCTTTTCCTTTCTCTACTTTACCTTTACTAATACTTAAAC			mm10	ACTATATATTCTTTTCCTTTCTCTaCTTTaCCTTTACTaATACTTAAACr	R	B	C	False	Hist1h2ab (NM_175660.3), C0HKE9 (ENSMUST00000078369.2)		Hist1h3b (NM_178203.2), P84228 (ENSMUST00000091703.2)
cg36212531_7758231	0.157054	36.8194	0.00012071	0.003672	0.00721027	0.157054	0.123069	Down	0.783608		19	20062133	AATTAATTAATTAATTAATATTCCAAATACTACTCCTTCAATTCCCCCTC			mm10	ATTAATTAATTAATTAATATTCCAAATaCTaCTCCTTCAATTCCCCCTCr	R	B	C	True			nan (ENSMUST00000237242.1)
cg45140845_93640491	0.151137	22.0181	0.0008514	0.009472	0.018599	0.151137	0.118449	Down	0.78372	Red	7	127978110	AACTATATACAAATACTAAACCAAAACTTACATATATCATCTAAAAATCA	AACTATATACAAATACTAAACCAAAACTTACATATATCATCTAAAAATCG	A	mm10	aaCTATATACAaaTACTAaaCCAAaACTTaCATaTaTCATCTAAAAATCr	F	T	C	True	Fus (XM_006507759.1), Fus (XM_006507760.1), Fus (NM_139149.2), Fus (XM_017322218.1), Q564D0 (ENSMUST00000106251.9), Q8CFQ9 (ENSMUST00000077609.11), nan (ENSMUST00000128851.7), Q91VQ2 (ENSMUST00000121616.8), nan (ENSMUST00000155941.7), nan (ENSMUST00000136289.1), G3UXT7 (ENSMUST00000174632.7)	nan (ENSMUST00000205351.1)
cg39497657_85668570	0.016915	28.5238	0.000327889	0.00590301	0.011591	0.016915	0.0132599	Down	0.783917		3	12706423	AATTACTTACATATCCTTACCAACTATATTAATTTCCAAACAACTTTCTC			mm10	ATTACTTaCATaTCCTTaCCAACTaTATTAATTTCCAaACAACTTTCTCr	F	T	C	False
cg45293553_11740971	0.0277709	33.5555	0.000174683	0.00434957	0.00854072	0.0277709	0.0217707	Down	0.783938		7	143549219	CRAACTTAAACTAAACRCCRTACTCCCTCAACAAATTTTAATTAAATACC			mm10	raaCTTAaaCTaaACrCCrTaCTCCCTCAACAaATTTTaATTaaATACCr	R	B	C	False		Nap1l4 (NM_008672.3), Nap1l4 (NM_001285489.1), Nap1l4 (XM_006508508.3), Nap1l4 (XM_006508506.2), Nap1l4 (XM_006508507.2), Q78ZA7 (ENSMUST00000072727.6), A0A140LI78 (ENSMUST00000207948.1), B7ZNL2 (ENSMUST00000208190.1)	Nap1l4 (NM_001285490.1), Nap1l4 (XM_006508505.3), Nap1l4 (XM_006508504.3), A0A140LJ37 (ENSMUST00000208093.1), B7ZNL2 (ENSMUST00000209098.1)
cg41188333_87743420	0.118688	12.7996	0.00503126	0.024122	0.0473654	0.118688	0.093066	Down	0.78412	Red	4	100194553	ACAACTACTTATACAATTAACATTACAAACCTTAATATTTATTAACCTCA	ACAACTACTTATACAATTAACGTTACAAACCTTAATATTTATTAACCTCG	T	mm10	ACAaCTaCTTaTaCAATTaaCrTTaCAaACCTTaATaTTTATTaACCTCr	R	B	C	False	Ror1 (NM_001312690.1), Ror1 (NM_013845.5), Q9Z139 (ENSMUST00000039630.5)
cg32340316_26726455	0.0166978	13.508	0.00427932	0.0220792	0.0433543	0.0166978	0.0130938	Down	0.784162		14	31670385	AATCCTAATCCTTACTAATACTCTAACAACTAAATTAAAATCCATTTAAC			mm10	aTCCTaaTCCTTACTAATACTCTaaCAaCTaAaTTAAAATCCATTTaaCr	F	T	C	False
cg46474446_51695417	0.0319492	36.0662	0.000131142	0.00380434	0.00747012	0.0319492	0.0250592	Down	0.784347		9	19496909	CACCATCATTAAAAACCTACTCATTATACTAACTATAAACAAAAACTCCC			mm10	ACCATCATTaaAAACCTACTCATTATACTaaCTaTAAaCAAAaACTCCCr	F	T	C	False	Olfr851 (NM_146905.2), Olfr851 (XM_017313395.1), Q7TRG0 (ENSMUST00000214130.1), Q7TRG0 (ENSMUST00000064582.5)
cg36872659_15628228	0.0169294	85.7477	3.20091e-06	0.000870668	0.00170963	0.0169294	0.0132795	Down	0.784406		1	43098188	ATAACACATCAAACTAATCTAAAAAATAATATAACAATCRCTAAACTAAC			mm10	TAaCACATCAaaCTaATCTaaaaAaTAaTaTAACAaTCrCTaaACTaaCr	F	T	C	False	Tgfbrap1 (XM_011238603.2), Tgfbrap1 (XM_006496302.3), Tgfbrap1 (NM_001013025.2), Q3UR70 (ENSMUST00000095014.7), A0A087WQX7 (ENSMUST00000190427.6), nan (ENSMUST00000187872.1), A0A087WR01 (ENSMUST00000189010.1)		AI597479 (NM_133818.1), Q922M7 (ENSMUST00000010434.7)
cg47261809_99652872	0.0119317	14.3448	0.00355818	0.0199601	0.0391932	0.0119317	0.00935993	Down	0.784458	Red	9	110532710	AACTTACTCAAAAATCAAATACTCAAAATCATAAAAATCCCCCATCTTCA	AACTTACTCAAAAATCGAATACTCGAAATCGTAAAAATCCCCCATCTTCG	T	mm10	aACTTACTCAaaaaTCraaTaCTCraaATCrTAaAAATCCCCCATCTTCr	R	B	C	False	Setd2 (XM_011242963.2), Setd2 (XM_017313351.1), Setd2 (XR_001778892.1), Setd2 (XR_001778893.1), Setd2 (XM_006512092.3), Setd2 (XM_006512091.3), Setd2 (XM_006512088.3), Setd2 (NM_001081340.2), E9Q5F9 (ENSMUST00000153838.7)
cg32439532_63609320	0.294584	21.7608	0.000887736	0.0096704	0.0189886	0.294584	0.231097	Down	0.784484	Red	14	47214917	CTACCAATTAACCTACATACCCACTCCAAAAAACTATTACATTATTATCA	CTACCAATTAACCTACATACCCACTCCAAAAAACTATTACATTATTATCG	A	mm10	CTACCAATTaACCTACATaCCCACTCCAAaAaACTATTACATTATTATCr	R	B	C	False		nan (ENSMUST00000228694.1)
cg34397000_55787851	0.0221939	17.0058	0.00206448	0.0149074	0.0292718	0.0221939	0.0174118	Down	0.784531	Red	16	78835972	AAACCACAACAATAATCATCACAACAATATACAATAATAACACTTAAACA	AAACCACAACAATAATCGTCACAACAATATACAATAATAACACTTAAACG	A	mm10	aAACCACAaCAATaATCrTCACAACAATATACAATAaTaACACTTAAACr	R	B	C	False
cg36640148_29755397	0.0149029	12.7181	0.00512763	0.0243769	0.0478659	0.0149029	0.0116923	Down	0.784566		1	9944400	TATATTTACTAAATCTTCTACATCCTCACCTACTTCAATATTTAAAAACC			mm10	ATaTTTaCTaaaTCTTCTACATCCTCACCTACTTCAaTaTTTAAAAACCr	F	T	C	False			Snhg6 (NR_024067.2), nan (ENSMUST00000182819.7), nan (ENSMUST00000182498.7), nan (ENSMUST00000182742.1), nan (ENSMUST00000182580.7)
cg35903953_49623587	0.0386035	50.7735	3.19645e-05	0.00209367	0.00411108	0.0386035	0.0302882	Down	0.784598		18	72715159	TAAATACACAAACCAAAAAACCACCTTTCTTCACRATTATTTAACAACTC			mm10	AAATACACAAACCAAAaaACCACCTTTCTTCACraTTaTTTAaCAaCTCr	F	T	C	False	Gm31819 (XR_877542.1), Gm31819 (XR_386328.2), Gm31819 (XR_877543.1), Gm31819 (XR_386327.2), nan (ENSMUST00000235469.1)
cg44347176_27767933	0.0187401	20.4246	0.00110944	0.0108489	0.0213026	0.0187401	0.0147038	Down	0.784616		7	27196265	AACCAATTAAAACATAATTAAAACTCTAATACATTCTAAAACTACCTTTC			mm10	aCCAATTaaaACATaaTTAaAaCTCTaaTaCATTCTAAaACTaCCTTTCr	R	B	C	False	Snrpa (NM_015782.3), Snrpa (NM_001285825.1), BC024978 (NM_001290511.1), BC024978 (NM_001243888.1), BC024978 (NM_001290513.1), BC024978 (XR_881742.2), BC024978 (XM_011250622.2), BC024978 (XM_017322333.1), BC024978 (XM_011250621.2), Q62189 (ENSMUST00000080356.9), J3QPC3 (ENSMUST00000179391.7), D3Z7G4 (ENSMUST00000108379.7)	nan (ENSMUST00000206439.1), Q62189 (ENSMUST00000122202.7)	Snrpa (NM_001046637.1), F6XBP4 (ENSMUST00000155931.1), Q62189 (ENSMUST00000163311.8), D3Z0S6 (ENSMUST00000126211.1), D6RI83 (ENSMUST00000141378.1)
cg32935881_96710415	0.0926856	18.1951	0.00164846	0.0132678	0.0260523	0.0926856	0.072729	Down	0.784685		14	116086282	TTTTTAACATAAAATTCCATACAACCTATCTAAAACTCTACCCATCATTC			mm10	TTTTaACATAaaaTTCCATaCAaCCTATCTaaaACTCTACCCATCATTCr	R	B	C	False	Gpc5 (XM_011244876.2), Gpc5 (XM_017315745.1), Gpc5 (NM_175500.4), H3BJQ8 (ENSMUST00000176912.7), Q8CAL5 (ENSMUST00000022707.6)
cg46303439_49754316	0.0381736	13.0648	0.00473242	0.0233263	0.0458031	0.0381736	0.0299581	Down	0.784786	Grn	8	122230656	ACAATAAAATAACATACAAACAATTCCAAATCACAATAAATAAATTACCA	ACGATAAAATAACATACGAACGATTCCAAATCGCAATAAATAAATTACCG	G	mm10	aCraTaaAaTAaCATACrAACraTTCCAAaTCrCAATaAATaAaTTACCr	R	B	C	False	Gm22 (XM_011248576.2), Gm22 (XM_006531557.3), Gm22 (XM_006531558.3), Q6PB93 (ENSMUST00000127664.1)
cg41136975_10726141	0.17937	33.3159	0.000179686	0.00441513	0.00866945	0.17937	0.140772	Down	0.784814		4	92403211	CCTTAAACTAAATTATTTCTAACCATCCCTTTTAATTTCTTTTTAACTTC			mm10	CTTaAaCTAaATTaTTTCTaaCCATCCCTTTTAATTTCTTTTTaACTTCr	R	B	C	False
cg31099187_2651558	0.0474033	56.9427	1.9568e-05	0.00171862	0.00337465	0.0474033	0.037204	Down	0.78484		12	107963720	TTTATAAACCACATATAAACACAAACAAAATCAAATATAATAAATCCCTC			mm10	TTaTAAaCCACATaTaaACACAaaCAaAaTCAaaTaTaaTaaaTCCCTCr	R	B	C	False	Bcl11b (NM_001079883.1), Bcl11b (NM_021399.2), Bcl11b (NM_001286343.1), Bcl11b (XM_006516116.2), Bcl11b (XM_006516113.3), Bcl11b (XM_011244152.2), Bcl11b (XM_006516110.3), Bcl11b (XM_017315143.1), Bcl11b (XM_017315144.1), Bcl11b (XM_017315145.1), Bcl11b (XM_006516114.3), Bcl11b (XM_006516111.3), Bcl11b (XM_011244153.2), Q99PV8 (ENSMUST00000066060.10), A0A0R4J1E1 (ENSMUST00000109887.7), Q99PV8 (EN…
cg35635090_57681307	0.132344	12.9672	0.00483992	0.0236141	0.0463681	0.132344	0.103877	Down	0.784898	Grn	18	39391178	TCTAAACTCCAACACTATCTAAATCAACAAATAACTTAACTCATACATCA	TCTAAACTCCGACACTATCTAAATCGACAAATAACTTAACTCATACATCG	G	mm10	TCTaAaCTCCrACACTaTCTaAaTCraCAaaTaaCTTaACTCATACATCr	R	B	C	False
cg41076728_1700147	0.0183531	37.9938	0.000106362	0.00346909	0.00681182	0.0183531	0.0144054	Down	0.784904		4	83485455	ATAATTTCAACTCACAAAAATCCTACTTAATAATTTCRCCTCAATAAAAC			mm10	TaATTTCAACTCACAAAAATCCTACTTaATaATTTCrCCTCAATaAAACr	F	T	C	False	Psip1 (NM_133948.5), Psip1 (NM_001290527.1), Psip1 (XM_006537544.3), Psip1 (XM_006537542.3), Q99JF8 (ENSMUST00000030207.14), A2BI12 (ENSMUST00000107214.8), Q99JF8 (ENSMUST00000107215.8), F6RB63 (ENSMUST00000130626.1)
cg36598682_9612253	0.0755519	39.8626	8.75223e-05	0.00318775	0.00625939	0.0755519	0.0593097	Down	0.785019		19	60729004	AAAACTAAATTCAAACTACAATTAAAACTACCTAAAATCCTTTCTAAACC			mm10	aAaCTaaaTTCAAACTACAATTAaAACTACCTaAAaTCCTTTCTAAACCr	R	B	C	False
cg44941015_55694969	0.261158	37.1356	0.00011663	0.00361389	0.00709616	0.261158	0.205024	Down	0.785058		7	103521987	TTTCTCTATAACCTCRACACAAAAAACCAAACAAATCTTTTACAATTATC			mm10	TTCTCTaTaACCTCraCACAaaAAaCCAaaCAAaTCTTTTACAATTATCr	R	B	C	False			K7N609 (ENSMUST00000216074.1)
cg34148566_16809558	0.0124554	31.7538	0.00021689	0.00481875	0.009462	0.0124554	0.00977861	Down	0.785088		16	38562558	AGAAATGTTTGGAGAAGAGAAGGGAAATTYGGAGATGTTATTTAAGATTA			mm10	GAAATGtTTGGAGAAGAGAAGGGAAATTyGGAGATGttAttTAAGATtAy	R	B	O	False	Tmem39a (NM_001205286.1), Q9CYC3 (ENSMUST00000163884.7)		Tmem39a (XM_006522497.3), Tmem39a (XR_001781854.1), Tmem39a (XR_384596.3), Tmem39a (XM_006522496.3), Tmem39a (XR_001781853.1), Tmem39a (NM_001205287.1), Tmem39a (NM_026407.3), Q9CYC3 (ENSMUST00000002924.14), Q9CYC3 (ENSMUST00000171687.7), E9QA83 (ENSMUST00000163948.7), nan (ENSMUST00000166235.1)
cg40358731_89766841	0.0971982	15.942	0.00254798	0.0166606	0.0327144	0.0971982	0.0763114	Down	0.785111		3	133709387	TCTCTTAAATACTATAACACTAACCAAAAAATATATACCAACTAATATAC			mm10	CTCTTAaATACTaTAACACTaACCAaaaAaTATATaCCAaCTaATATaCr	F	T	C	False
cg35892972_12691926	0.0761962	13.2226	0.00456479	0.0228692	0.0449054	0.0761962	0.0598246	Down	0.785138		18	70650633	CACTTACACRCCATCTTATACCCATTAAAATATCAACTTCAAAAAACATC			mm10	ACTTACACrCCATCTTaTaCCCATTAaaATaTCAaCTTCAAAaAaCATCr	F	T	C	False	Gm41772 (XR_877541.2)
cg37493049_19764429	0.0980733	44.8895	5.36481e-05	0.00258537	0.00507658	0.0980733	0.0770054	Down	0.785182	Grn	1	134455302	AACCTAAAAAACTCTAAAACCCCATAAATCTCCCAAATATAACAAAAACA	GACCTAAAAAACTCTAAAACCCCGTAAATCTCCCGAATATAACAAAAACG	G	mm10	rACCTAaAaAACTCTaAAACCCCrTaaaTCTCCCrAaTaTaaCAaaAACr	R	B	C	False	nan (ENSMUST00000192012.1)	Klhl12 (XM_006529561.2)	Klhl12 (NM_153128.3), Klhl12 (NM_001311136.1), nan (ENSMUST00000133721.7), Q8BZM0 (ENSMUST00000112232.7), Q8BZM0 (ENSMUST00000027725.10), Q8BZM0 (ENSMUST00000116528.1)
cg28714498_93800831	0.0331187	16.8808	0.0021152	0.0151001	0.0296503	0.0331187	0.0260044	Down	0.785187		10	80141691	AACAACTTCTCATAATATAATCCTAATTAATCTCAAACTCATAAAACCCC			mm10	aCAaCTTCTCATaATaTAaTCCTaaTTaaTCTCAAACTCATaaAaCCCCr	F	T	C	False	Atp5d (XM_017314052.1), nan (ENSMUST00000150347.1), Q9D3D9 (ENSMUST00000105367.7)		Atp5d (XM_006513947.1), Atp5d (NM_025313.2), Q9D3D9 (ENSMUST00000003156.14), D3Z7S4 (ENSMUST00000105366.1), D3YXP8 (ENSMUST00000142853.2)
cg39388633_98728267	0.0156705	25.0831	0.000530801	0.00746186	0.014652	0.0156705	0.0123046	Down	0.785208	Red	2	174779869	AAAAAATAACAAATAACCATATACACCCAAAATTAACAAACCAAAAAACA	AAAAAATAACAAATAACCATATACACCCAAAATTAACAAACCAAAAAACG	A	mm10	aaAAaaTaACAAATaACCATATACACCCAaAaTTaACAaACCAAaAaaCr	F	T	C	False	Edn3 (NM_007903.5), P48299 (ENSMUST00000029030.8), E0CZ86 (ENSMUST00000140908.1), nan (ENSMUST00000137369.7), nan (ENSMUST00000162473.1)
cg47973169_37605889	0.0572341	27.5227	0.000375427	0.00627822	0.0123278	0.0572341	0.0449409	Down	0.785213		X	122047020	ACATTTCTAATATCTAAAATTTTTCTAATAATTACCCAAATTCCCCATCC			mm10	CATTTCTaaTaTCTaaaATTTTTCTaaTaATTACCCAAaTTCCCCATCCr	F	T	C	False
cg44822490_59623890	0.231211	55.6704	2.15682e-05	0.00177055	0.00347661	0.231211	0.181551	Down	0.78522	Red	7	86492759	CCCAAAATCAACTTAAACTAAATACATATTATTAACTTATAATCTAAACA	CCCAAAATCAACTTAAACTAAATACATATTATTAACTTATAATCTAAACG	A	mm10	CCCAaaATCAaCTTAAACTAAATACATATTATTaaCTTATaATCTaAACr	R	B	C	False			Q7TS06 (ENSMUST00000217110.1), Q7TS06 (ENSMUST00000213223.1), Q7TS06 (ENSMUST00000216968.1)
cg34843293_89767351	0.0995365	51.6091	2.98225e-05	0.00204012	0.00400594	0.0995365	0.0781585	Down	0.785224		17	32363091	CATTAAACTACCACAAAAATTTATAAATATAACCTCAACTCTCCTAAAAC			mm10	ATTaaaCTaCCACAAaaaTTTATaaaTATAaCCTCAaCTCTCCTaaAACr	R	B	C	False	Wiz (XM_006524073.3), Wiz (XM_006524065.3), Wiz (XM_006524056.3), Wiz (XM_006524062.2), Wiz (XM_011246379.1), Wiz (XM_006524057.2), Wiz (XM_006524053.2), Wiz (XM_006524059.2), Wiz (XM_006524055.2), Wiz (XM_006524063.2), Wiz (XM_011246380.1), Wiz (XM_017317402.1), Wiz (XM_006524058.2), Wiz (XM_017317399.1), Wiz (XM_006524054.2), Wiz (XM_017317400.1), Wiz (XM_006524061.2), Wiz (XM_017317403.1), Wiz…
cg34991620_41724239	0.0298092	16.6386	0.00221776	0.0155099	0.0304549	0.0298092	0.0234159	Down	0.785526		17	48165994	AACTTATTAAAATTACTATAAATACTAAAACCCAAACTTACTAATATCTC			mm10	aCTTaTTAAaaTTaCTaTaaATaCTAaaACCCAaaCTTaCTAaTaTCTCr	R	B	C	False	A530064D06Rik (NM_178796.6), A530064D06Rik (NM_001113556.1), Q8C239 (ENSMUST00000232817.1), Q8BNV8 (ENSMUST00000053612.13), Q8C239 (ENSMUST00000027764.9), nan (ENSMUST00000233815.1)
cg39147783_65737587	0.0369367	12.8354	0.00498968	0.0240087	0.047143	0.0369367	0.0290151	Down	0.785536	Red	2	155236487	ATAAAAACAAACAAATCAAACAACCTATCAAAAACCAACAATAATAAACA	ATAAAAACGAACAAATCGAACAACCTATCAAAAACCAACAATAATAAACG	T	mm10	aTaaAaACraACAaATCrAaCAaCCTATCAaaAaCCAaCAaTaATaaaCr	R	B	C	False		Dynlrb1 (NR_111891.1), Dynlrb1 (NM_025947.3), Dynlrb1 (NM_001291108.1), Dynlrb1 (NR_111890.1), nan (ENSMUST00000054912.14), P62627 (ENSMUST00000109682.8), A2AVR9 (ENSMUST00000150602.1)	nan (ENSMUST00000135831.1)
cg46494874_82684470	0.0296167	26.4252	0.000437414	0.00677918	0.0133115	0.0296167	0.0232696	Down	0.785692	Grn	9	21593744	AAAAAAAATACAAACCAATCATACTCACCAACAATCAAATAAATCAAACA	AAAAAAAATACAAACCGATCATACTCACCGACGATCAAATAAATCAAACG	G	mm10	AaaAaAAaTACAAaCCrATCATACTCACCrACrATCAaaTaaATCAaaCr	F	T	C	False	1810026J23Rik (NM_178619.4), Q8BGX2 (ENSMUST00000062125.10)		Yipf2 (XM_011242617.1), Yipf2 (XM_017313671.1), Yipf2 (XM_011242618.2), Yipf2 (NM_138303.2), Yipf2 (NM_001205157.1), Yipf2 (NR_038062.1), Yipf2 (NM_001205158.1), Q99LP8 (ENSMUST00000078572.8), Q99LP8 (ENSMUST00000180365.8), A0A1L1SRU7 (ENSMUST00000213809.1), Q99LP8 (ENSMUST00000034700.14)
cg29518828_26748188	0.0222736	18.6597	0.00151387	0.0126772	0.0248927	0.0222736	0.0175019	Down	0.785768		11	50985514	TAAAAAAATTAACCAATAAAATCACCACTATAAAAATAACAATAACCACC			mm10	aAAaaaATTaACCAATaaAaTCACCACTaTAAAaATaACAaTAaCCACCr	F	T	C	False	Olfr1377 (NM_146911.1), Q8VGH1 (ENSMUST00000216101.2), Q8VGH1 (ENSMUST00000213291.2), Q8VGH1 (ENSMUST00000075177.4)
cg32467804_43754426	0.0261342	16.2885	0.00237684	0.0160603	0.0315357	0.0261342	0.0205355	Down	0.78577	Red	14	50620383	CAAATACTAATTTACTTTAACAACTACTAACTCAAAATACTCAAAATCCA	CAAATACTAATTTACTTTAACAACTACTAACTCAAAATACTCAAAATCCG	A	mm10	CAAATACTaATTTaCTTTAACAaCTACTAACTCAAAATACTCAAaATCCr	F	T	C	False
cg41779194_10704197	0.0538501	17.508	0.00187497	0.0141854	0.0278542	0.0538501	0.0423142	Down	0.785778		4	154627302	AATCCTATATCTATATTCACAAACTAACAATCRATATTACACCAAAATAC			mm10	ATCCTaTaTCTATATTCACAAaCTaACAaTCrATATTACACCAAAATACr	R	B	C	False	Prdm16 (XM_006539171.3), Prdm16 (XM_006539174.3), Prdm16 (XM_006539172.3), Prdm16 (XM_006539173.3), Prdm16 (XM_006539175.3), Prdm16 (NM_001291029.1), Prdm16 (NM_001177995.1), Prdm16 (NM_027504.3), Prdm16 (NM_001291026.1), A2A935 (ENSMUST00000030902.12), A2A935 (ENSMUST00000070313.13), A2A930 (ENSMUST00000097759.8), A2A934 (ENSMUST00000105636.7), A2A931 (ENSMUST00000105637.7), A2A933 (ENSMUST00000…
cg30852097_48612874	0.0319256	42.8068	6.53289e-05	0.0028151	0.00552766	0.0319256	0.0250868	Down	0.785789		12	80110467	TAAAACTTAAAACTAAACAAAATAACCRAATACCTACRAAAAAAACCCCC			mm10	aaAACTTaaAaCTaaaCAaAaTaACCrAaTaCCTaCrAaaaAAaCCCCCr	F	T	C	False	Zfp36l1 (NM_007564.5), Q543H2 (ENSMUST00000021552.2), Q543H2 (ENSMUST00000165114.1), A0A1W2P7G3 (ENSMUST00000219642.1), A0A1W2P6I1 (ENSMUST00000218835.1)
cg46615558_85716450	0.0496135	13.8811	0.00393788	0.0210838	0.0413997	0.0496135	0.0389863	Down	0.785801	Red	9	38046872	TCATAAATAAAATCATAAATACATAATTTTATTTCCCCTAACTACAAACA	TCATAAATAAAATCATAAATACATAATTTTATTTCCCCTAACTACAAACG	T	mm10	TCATAAATAAAATCATaaaTaCATaATTTTATTTCCCCTAACTACAAACr	R	B	C	False	Olfr884 (XM_011242533.1), Q7TRE1 (ENSMUST00000181088.3)		Olfr884 (NM_001011798.1), Q7TRE1 (ENSMUST00000077732.1)
cg36982961_70802124	0.0147302	14.9951	0.00309728	0.0185208	0.0363671	0.0147302	0.0115759	Down	0.785864		1	60098088	TATTACACTTCCTACTTCTTTATTCTAAATAACAAAAATCCCATCTATTC			mm10	ATTACACTTCCTaCTTCTTTATTCTaAaTaACAAAaaTCCCATCTaTTCr	R	B	C	False	Wdr12 (NM_001199061.1), Wdr12 (NM_001199060.1), Wdr12 (XM_017321861.1), Q9JJA4 (ENSMUST00000122038.7), Q9JJA4 (ENSMUST00000117438.7), D3Z369 (ENSMUST00000143342.7), D3Z369 (ENSMUST00000141417.2)	Wdr12 (NM_021312.5), Wdr12 (XM_011238563.2), Carf (XM_006495977.2), Carf (XM_017320602.1), Carf (XM_006495975.2), Carf (XM_011238510.1), Carf (XM_006495974.2), Carf (NM_139150.5), Carf (NM_001285463.1), Q9JJA4 (ENSMUST00000027173.14), M0QWJ8 (ENSMUST00000130075.7), nan (ENSMUST00000150008.7), D3Z2W4 (ENSMUST00000124986.7)	nan (ENSMUST00000133767.1)
cg37208447_62763246	0.0420515	13.8053	0.00400457	0.0212792	0.0417834	0.0420515	0.0330476	Down	0.785882		1	89566605	TAAAAATCAAACTCAATAACCRATACTTACTTACATAAAAACCTTTCCCC			mm10	aAAAaTCAAaCTCAaTaaCCraTaCTTACTTaCATaaaaaCCTTTCCCCr	F	T	C	False	Agap1 (NM_001037136.1), Agap1 (NM_178119.3), Q8BXK8 (ENSMUST00000027521.14), A0A087WRF2 (ENSMUST00000190096.6)		Gm28499 (XR_878363.2)
cg42013293_50653557	0.0365327	41.14	7.69292e-05	0.00300886	0.00590813	0.0365327	0.0287157	Down	0.786028		5	33628879	AAATCTTAAAAAAACTTACACACCCTCAATCTACRCAAAAAAATAACTTC			mm10	AaTCTTAAAaaaACTTACACACCCTCAaTCTACrCAaaAAAaTaaCTTCr	R	B	C	False	Fam53a (NM_178390.3), Fam53a (XM_011240775.2), Fam53a (XM_011240776.2), E9PV82 (ENSMUST00000065119.14), E9PV65 (ENSMUST00000065162.10), D6REV4 (ENSMUST00000150033.7), E9PV82 (ENSMUST00000045329.9), D6REV4 (ENSMUST00000137705.7), D3YZ55 (ENSMUST00000153696.7), D3YUF6 (ENSMUST00000155980.1), nan (ENSMUST00000140043.1)		Fam53a (XM_017321122.1), Gm9903 (XR_104924.4), Q8C9Y8 (ENSMUST00000181102.1)
cg34004793_17679112	0.0223491	88.9914	2.7055e-06	0.000824562	0.00161909	0.0223491	0.0175748	Down	0.786376	Red	16	22490764	ACCATATCAACATTAACATAACAAACAAACATCATAAAATCCCAAAATCA	ACCATATCAACATTAACATAACAAACAAACATCATAAAATCCCAAAATCG	A	mm10	ACCATaTCAACATTAaCATAACAaaCAAaCATCATaaAaTCCCAaAaTCr	R	B	C	False	Dgkg (NM_138650.2), Dgkg (XM_017316850.1), Dgkg (XM_017316851.1), Dgkg (XM_006521709.3), Q91WG7 (ENSMUST00000089925.9), Q8C413 (ENSMUST00000023578.13)
cg44027736_51743545	0.184094	70.9754	7.46411e-06	0.00116855	0.00229453	0.184094	0.14477	Down	0.786393	Red	6	132656527	TCTAAATAAACTATTTCATATAATAACTAAAACTCCCTACATACTCCACA	TCTAAATAAACTATTTCATATAATAACTAAAACTCCCTACATACTCCACG	A	mm10	TCTAaATaaaCTaTTTCATATAATaACTaaAACTCCCTACATaCTCCACr	F	T	C	False			Tas2r120 (NM_207023.1), Q7M721 (ENSMUST00000071707.2)
cg29000469_24799889	0.174206	13.0042	0.00479884	0.023513	0.0461697	0.174206	0.136998	Down	0.786411		10	113430550	ATCAAACATTTATAACTTCTTAAAATATTATAACTCAAACCCCATTTCTC			mm10	TCAaaCATTTaTAaCTTCTTAAAATATTATAaCTCAAACCCCATTTCTCr	F	T	C	True	nan (ENSMUST00000218916.1)
cg34640796_3783488	0.0380249	14.3364	0.00356469	0.0199802	0.0392328	0.0380249	0.0299032	Down	0.786411		17	11610808	ACCCAAAATATACTTCATTAATTCCCTAAATAATATTTCTTAATCCAACC			mm10	CCCAAaaTATaCTTCATTaATTCCCTaAaTaaTaTTTCTTAaTCCAACCr	F	T	C	False	Park2 (NM_016694.4), Park2 (XM_017317574.1), Park2 (XM_017317575.1), Park2 (XM_017317572.1), Park2 (XM_006523336.3), Park2 (XR_001782090.1), Park2 (XR_001782089.1), Park2 (XM_006523339.2), Park2 (XM_017317573.1), Park2 (XM_006523337.3), Q9WVS6 (ENSMUST00000191124.6), B8YP90 (ENSMUST00000233294.1), D3JSV6 (ENSMUST00000233411.1), B8YP88 (ENSMUST00000233436.1), B8YP89 (ENSMUST00000233634.1), A0A3B2W…
cg42280698_12753130	0.0423839	20.6775	0.00106278	0.0106144	0.0208422	0.0423839	0.0333348	Down	0.786497	Red	5	72915280	CAAAATCCCTTCCTACAAAACAACTTAATACCCTCTAAATACTCTAAACA	CAAAATCCCTTCCTACGAAACAACTTAATACCCTCTAAATACTCTAAACG	A	mm10	CAaaATCCCTTCCTACrAAaCAaCTTaaTACCCTCTaAaTaCTCTaAaCr	F	T	C	False	Slain2 (NM_001113423.2), Slain2 (NM_153567.3), Q8CI08 (ENSMUST00000144843.7), Q8CI08 (ENSMUST00000143829.4), nan (ENSMUST00000183284.2), A0A0J9YUJ0 (ENSMUST00000200785.1)		nan (ENSMUST00000201161.1), nan (ENSMUST00000063874.3)
cg40084270_95638395	0.239155	32.66	0.000194293	0.00458029	0.00899377	0.239155	0.188096	Down	0.786502		3	98223998	CTACAAAACCTAAAATCACCCTACCTAATACCAAACCRACTACAAAAAAC			mm10	TaCAaAaCCTAaAaTCACCCTaCCTaaTACCAAaCCraCTACAAAaAACr	R	B	C	False	Reg4 (XM_017319697.1), Reg4 (NM_026328.2), Q9D8G5 (ENSMUST00000029469.4)
cg36527180_49649861	0.0259809	32.2746	0.00020354	0.00467938	0.00918834	0.0259809	0.0204366	Down	0.786602		19	53944343	AATTCTAAATAAACRATCAAAAACTCCRTAAAAAATCTAACAAACAAACC			mm10	aTTCTAaaTAAaCrATCAaaaaCTCCrTAAAaaaTCTaaCAAaCAAACCr	R	B	C	False	Bbip1 (NM_001195338.1), Bbip1 (NM_001195348.1), Bbip1 (XM_006526549.3), Shoc2 (XM_006527228.3), Shoc2 (NM_001168505.1), J3QMK2 (ENSMUST00000135402.3), J3QMK2 (ENSMUST00000235688.1), J3QMK2 (ENSMUST00000235348.1), nan (ENSMUST00000236127.1), nan (ENSMUST00000236900.1), O88520 (ENSMUST00000169861.8)	Bbip1 (XM_006526550.3), Bbip1 (XM_011247106.2), Bbip1 (XM_006526547.3), J3QMK2 (ENSMUST00000236885.1), J3QMK2 (ENSMUST00000236098.1), J3QMK2 (ENSMUST00000236370.1), nan (ENSMUST00000237049.1)	Shoc2 (XM_011247299.2), Shoc2 (XM_017318260.1), Shoc2 (NM_019658.6), nan (ENSMUST00000236144.1), O88520 (ENSMUST00000025932.8), nan (ENSMUST00000237296.1)
cg39509037_40623580	0.110962	20.3483	0.00112401	0.0109035	0.0214099	0.110962	0.0872846	Down	0.786617		3	14960300	ACAATAATACAATAAATCCTCATATTTAAATTTCTTCTTATAAACACCAC			mm10	CAaTaaTaCAATaAATCCTCATaTTTAaATTTCTTCTTATAaaCACCACr	R	B	C	False
cg31155901_26728551	0.0828038	18.2503	0.00163174	0.013191	0.0259015	0.0828038	0.0651419	Down	0.786702		12	112145829	CCAAAACATAACCAAACACACTCAAATACTCTAAATATTCTAAAAAAACC			mm10	CAAAaCATaaCCAaACACACTCAAaTaCTCTaaaTaTTCTaaaaAAaCCr	F	T	C	True	Kif26a (XM_006516162.2)		Kif26a (NM_001097621.1), Q52KG5 (ENSMUST00000128402.2)
cg48048000_10733912	0.288695	39.6713	8.92558e-05	0.00321653	0.00631592	0.288695	0.227129	Down	0.786745		X	139327010	CTACATAAACAAAACTAACACATTAACRATATCAATAAACATACCAACAC			mm10	TaCATAAACAAaACTaaCACATTaaCrATATCAATAaACATaCCAACACr	F	T	C	False	Platr21 (NR_045455.1), nan (ENSMUST00000126339.8)
cg45275118_31799161	0.0198496	45.1187	5.25222e-05	0.0025687	0.00504384	0.0198496	0.0156167	Down	0.786751		7	141475976	RAAAATTACRTACRAAACTACTAATAACCACAAATCTACCTCACCTAAAC			mm10	aAaATTaCrTaCrAaACTaCTAaTaaCCACAaaTCTaCCTCACCTaaACr	F	T	C	False	Tspan4 (NM_053082.3), Tspan4 (XM_006536224.3), Q9DCK3 (ENSMUST00000026585.13), D3Z0B7 (ENSMUST00000138092.7), D3Z0T3 (ENSMUST00000146305.7), D3YXS4 (ENSMUST00000140858.7)		Tspan4 (NM_001252588.1), Polr2l (NM_025593.1), Q9DCK3 (ENSMUST00000117634.1), P62876 (ENSMUST00000043870.8)
cg44015914_92787208	0.0243215	20.886	0.00102606	0.0104134	0.0204475	0.0243215	0.0191351	Down	0.786756		6	130111801	TATAGGAGAGTATTATTAATTTTGTTATAGTTTGAGTTTTTTYGAAGAAA			mm10	AtAGGAGAGTATtATTAATtTTGTTATAGTTTGAGTtTTTtyGAAGAAAy	F	T	O	True			nan (ENSMUST00000179678.1)
cg36462323_51671447	0.00573022	35.5753	0.000138525	0.00390387	0.00766556	0.00573022	0.00450907	Down	0.786893	Red	19	46573354	CACATAACTAACCAAAACCTATAACCTCTAATTAATCAAAAATAAAAACA	CACGTAACTAACCGAAACCTATAACCTCTAATTAATCGAAAATAAAAACG	A	mm10	CACrTaaCTaaCCraAaCCTaTaaCCTCTaATTaaTCraAAaTaaaaaCr	F	T	C	False	Sfxn2 (XR_386525.2), Sfxn2 (XM_017318316.1)	Sfxn2 (NM_053196.3), Arl3 (XM_006527223.2), nan (ENSMUST00000237310.1), A0A494B9V3 (ENSMUST00000236845.1), Q925N2 (ENSMUST00000026011.7), A0A494BAJ6 (ENSMUST00000236255.1)	Arl3 (NM_019718.2), nan (ENSMUST00000235489.1), Q9WUL7 (ENSMUST00000026009.9)
cg38099000_72787931	0.0534501	50.6339	3.23401e-05	0.00210369	0.00413076	0.0534501	0.0420632	Down	0.786962		2	17514804	TTCTCTAAATAAATCTAACAACTACTATAAACCTTTATATATCCTACAAC			mm10	TCTCTAAATaAATCTAACAACTaCTaTaAACCTTTaTaTaTCCTaCAaCr	F	T	C	False	Nebl (NM_028757.2), Nebl (XR_001783185.1), Nebl (XR_001783184.1), Nebl (XR_001783186.1), Nebl (XR_001783187.1), Q9DC07 (ENSMUST00000028080.11), F6RM14 (ENSMUST00000124611.1), nan (ENSMUST00000145545.1)
cg30942958_20685597	0.080752	17.4111	0.00190986	0.01432	0.0281185	0.080752	0.0635503	Down	0.78698		12	89074872	ATTCTATAACTTCAAATTAAACTAATCTTTCRTTAAAACCCTCAAAAATC			mm10	TTCTaTAACTTCAaaTTaaaCTaATCTTTCrTTAAAACCCTCAAaaATCr	R	B	C	False	Nrxn3 (XM_017314984.1), Nrxn3 (XM_006515560.2), Nrxn3 (XM_017314983.1), Nrxn3 (XM_006515559.2), Nrxn3 (XM_006515570.1), Nrxn3 (XR_001780424.1), Nrxn3 (XR_381485.1), Nrxn3 (XR_001780426.1), Nrxn3 (XR_001780423.1), Nrxn3 (XR_001780425.1), Nrxn3 (XM_006515554.2), Nrxn3 (XR_001780422.1), Nrxn3 (XM_006515558.1), Nrxn3 (XM_006515553.2), Nrxn3 (XR_001780421.1), Nrxn3 (XM_006515550.1), Nrxn3 (XM_00651555…
cg47802831_50765453	0.286692	18.4763	0.00156535	0.0129316	0.0253922	0.286692	0.225634	Down	0.787027		X	87493345	TTATTTTTATTCTTCCCRTCATTTTTCTTAAAACTAAATTATACTACATC			mm10	TATTTTTATTCTTCCCrTCATTTTTCTTAAAaCTAAaTTATaCTaCATCr	F	T	C	False	Il1rapl1 (NM_001160403.1), B1ASU0 (ENSMUST00000113966.7), B1ASU0 (ENSMUST00000078875.7), Q0VDP7 (ENSMUST00000113964.1)
cg29345318_93609874	0.0538654	40.5095	8.19528e-05	0.00308718	0.00606193	0.0538654	0.0424017	Down	0.787179		11	26769220	CCTAAAACTCACCTACCTACTCTACTATATTATCTAATTCTCCAACAAAC			mm10	CTaAAaCTCACCTACCTaCTCTACTaTATTATCTaATTCTCCAaCAaACr	R	B	C	False
cg45196565_32704588	0.0912101	12.3978	0.0055287	0.0254319	0.0499376	0.0912101	0.0718064	Down	0.787264	Red	7	133607436	CTCACTTTACAACTCCACAAAAACACAAAATTCATCAACTAAATTAATCA	CTCGCTTTACAACTCCACGAAAACACGAAATTCATCAACTAAATTAATCG	A	mm10	CTCrCTTTaCAaCTCCACraaaACACraaaTTCATCAACTaAaTTAATCr	R	B	C	False	Gm35625 (XR_378556.3)		nan (ENSMUST00000210229.1)
cg43252314_88757355	0.0202421	22.3059	0.000812851	0.0092562	0.0181753	0.0202421	0.0159381	Down	0.787376		6	29609177	CAACCACAAATATACTACCTTTCRAAAACCAATAACAACTAATTAATCAC			mm10	AaCCACAaATaTaCTaCCTTTCraAAACCAaTaaCAACTaATTaaTCACr	F	T	C	False	Tnpo3 (NM_177296.4), Tnpo3 (XM_006505121.3), Tnpo3 (XM_006505119.3), Tnpo3 (XM_017321650.1), Q6P2B1 (ENSMUST00000115251.7), Q6P2B1 (ENSMUST00000012679.14), E9Q0H8 (ENSMUST00000170350.7), nan (ENSMUST00000169302.7), nan (ENSMUST00000170634.7), nan (ENSMUST00000164325.1), nan (ENSMUST00000166844.1)
cg36054276_99773252	0.0300705	24.2309	0.000602623	0.00793643	0.0155838	0.0300705	0.0236786	Down	0.787436	Red	18	88631721	CATATATTTCTTAATAAAATAATAACATTCACCTCCCACATCTTAAAACA	CATATATTTCTTAATAAAATAATAACATTCACCTCCCACATCTTAAAACG	A	mm10	CATATATTTCTTAaTaAAATaATAaCATTCACCTCCCACATCTTaaAACr	F	T	C	False	nan (ENSMUST00000237266.1)
cg45874214_81699497	0.137225	18.1442	0.00166408	0.0133447	0.0262033	0.137225	0.10806	Down	0.787467		8	78510758	TTTTTCTTTCCCCAACCCTAATTTCTCCATTTAAAATAACTTCTAAAATC			mm10	TTTTCTTTCCCCAaCCCTAATTTCTCCATTTAaAaTAACTTCTaaAATCr	F	T	C	False	Slc10a7 (XM_017313010.1), Slc10a7 (XM_017313009.1), Slc10a7 (XM_006531489.1), Slc10a7 (XM_006531491.2), Slc10a7 (XM_011248545.1), Slc10a7 (XM_006531488.1), Slc10a7 (XR_387784.1), Slc10a7 (XR_387783.1), Slc10a7 (XR_387785.1), Slc10a7 (XR_878921.1), Slc10a7 (NR_104094.1), Slc10a7 (NM_001282109.1), Slc10a7 (NM_001009981.2), Slc10a7 (NM_001282108.1), Slc10a7 (NM_029736.2), nan (ENSMUST00000211332.1),…
cg29591530_97614410	0.0641497	13.4763	0.00430992	0.0221588	0.0435105	0.0641497	0.0505244	Down	0.787601		11	58463052	ATTATATTAAATATACACAACCTTATCCCACTTATACATTAACAAAACAC			mm10	TTaTaTTAaATATaCACAACCTTATCCCACTTATACATTAaCAaaACACr	R	B	C	False			Q8VGD8 (ENSMUST00000215691.1)
cg47155144_9729261	0.0533918	34.5422	0.000155761	0.00413252	0.00811454	0.0533918	0.0420521	Down	0.787613		9	100279897	AACCAAAATAATAAATTCCAAATTCAATAAAAAACTCCATATCAATCAAC			mm10	aCCAAAATAaTaAaTTCCAaaTTCAaTaAaAaACTCCATaTCAATCAACr	R	B	C	False	Gm28167 (XR_379749.2), Gm28167 (XR_001779355.1)
cg36131358_26767416	0.00620327	15.9901	0.00252334	0.0165636	0.0325238	0.00620327	0.00488588	Down	0.78763	Red	19	8735840	AATAATACAATAATAACACACCAAAAATACAAACCACAAACTAATCTACA	AATAATACAATAATAACGCGCCGAAAATACAAACCACGAACTAATCTACG	T	mm10	aATaATaCAaTAaTaaCrCrCCraAAaTaCAAaCCACraaCTaaTCTaCr	F	T	C	False	Wdr74 (XM_006526554.3), Wdr74 (NM_134139.1), Q3UL50 (ENSMUST00000210512.1), Q8VCG3 (ENSMUST00000049424.10)	nan (ENSMUST00000210592.2), nan (ENSMUST00000236946.1), nan (ENSMUST00000237673.1)
cg34546008_26602129	0.0656863	44.3947	5.6179e-05	0.00262562	0.00515562	0.0656863	0.0517379	Down	0.787652	Red	16	96083026	AAAACTCAAAAAACCCATAAAAAACAAACTACAACCACAAATATCAATCA	AAAACTCAAAAAACCCGTAAAAAACGAACTACGACCACAAATATCAATCG	A	mm10	aaAACTCAaAaaaCCCrTaaaAAACraaCTaCraCCACAAaTaTCAaTCr	F	T	C	False	nan (ENSMUST00000233171.1)		Brwd1 (XM_011246157.2), Brwd1 (XM_006523114.3), Brwd1 (XM_017317169.1), Brwd1 (XM_006523113.1), Brwd1 (NM_145125.3), Brwd1 (XM_017317170.1), Brwd1 (NM_001103179.1), Brwd1 (NM_176928.1), Q921C3 (ENSMUST00000099502.8), Q921C3 (ENSMUST00000023631.16), Q921C3 (ENSMUST00000232755.1), Q8BPZ1 (ENSMUST00000113827.3)
cg34282227_73662477	0.0169965	32.1082	0.000207696	0.00472151	0.00927105	0.0169965	0.0133885	Down	0.787718		16	59472315	AACTCCTTTTTAATACCTAAATACCTCTAAACTTTTAAACTACATCTTTC			mm10	aCTCCTTTTTAATACCTaaATaCCTCTaAACTTTTaaaCTaCATCTTTCr	R	B	C	False	Mina (XM_006522480.3), Mina (XR_384594.3), Mina (NM_025910.3), Mina (XM_006522479.3), Q8CD15 (ENSMUST00000023407.11), Q8CCK9 (ENSMUST00000120667.1), D3YTU3 (ENSMUST00000120674.7), Q8CD15 (ENSMUST00000160571.1)	D3Z287 (ENSMUST00000138324.1)
cg29333000_43798878	0.187435	28.5288	0.000327667	0.00590077	0.0115866	0.187435	0.147661	Down	0.787801		11	24368760	ACTAAACTATATATCTTATATAACTATATCTTACCTTAAACAAAACAAAC			mm10	CTaAACTaTATaTCTTATaTaaCTaTATCTTaCCTTAAACAAaACAaaCr	R	B	C	False
cg41546279_31610139	0.0120996	14.0326	0.00380871	0.0207013	0.0406486	0.0120996	0.00953293	Down	0.787872	Red	4	135946765	AAAAAATCAACCCACTATAACTATAAAAACCAAAAACACCATCCTAAACA	AAAAAATCGACCCGCTATAACTATAAAAACCGAAAACACCATCCTAAACG	A	mm10	AaAaAATCrACCCrCTaTaACTaTaaAaACCraaaACACCATCCTaaaCr	F	T	C	False	Hmgcl (XM_006538564.3), Hmgcl (NM_008254.2), Hmgcl (XM_017319984.1), P38060 (ENSMUST00000030432.7), nan (ENSMUST00000134135.7)		Hmgcl (XM_006538563.3)
cg45989008_68653399	0.0708384	37.2854	0.000114754	0.00359564	0.00706033	0.0708384	0.0558204	Down	0.787996	Red	8	90955437	TAACCCAAACTAAAAAAACAACACCCAACTCAAAATAACAATACAATACA	TAACCCAAACTAAAAAAACAACACCCAACTCAAAATAACGATACAATACG	T	mm10	TAaCCCAaaCTaAaAAAACAaCACCCAaCTCAAaATaaCrATaCAaTaCr	F	T	C	False	Chd9 (XM_017312520.1), Chd9 (XM_006530570.3), Chd9 (XM_017312519.1), Chd9 (XM_017312517.1), Chd9 (XM_011248273.2), Chd9 (XM_011248272.2), Chd9 (NM_177224.2), Chd9 (XM_017312518.1), Chd9 (XM_011248275.2), Chd9 (XM_011248274.2), Chd9 (XM_006530569.2), Chd9 (NM_001310530.1), Chd9 (XM_006530571.3), Chd9 (XM_017312521.1), Chd9 (XM_006530572.3), Q8BYH8 (ENSMUST00000048665.7), Q8BYH8 (ENSMUST00000109614…
cg32792297_75615427	0.0412724	24.7879	0.000554451	0.00762446	0.0149712	0.0412724	0.0325268	Down	0.7881		14	91739478	ACCATAAACATAAAACAAACTTCACAAACTCCAAAAAACTCAACAAATTC			mm10	CCATAAaCATaaAaCAaACTTCACAaaCTCCAaaAaaCTCAACAAaTTCr	R	B	C	False
cg45178718_61602306	0.0280782	15.7441	0.00265243	0.0170322	0.0334442	0.0280782	0.0221363	Down	0.788383		7	131867851	TAACCTAATATAACAAACCTTCRCTTAAACCACTAAAAAAATAACACCCC			mm10	aaCCTAaTaTAaCAAaCCTTCrCTTaaACCACTAAaAAAaTAaCACCCCr	F	T	C	False	F2Z480 (ENSMUST00000124096.7), nan (ENSMUST00000208353.1)
cg41676182_1784487	0.0401138	19.1138	0.00139487	0.0121585	0.0238742	0.0401138	0.0316265	Down	0.788421		4	147558003	AAAAAATAAACTTTAATCACTTCCTACTACCAATTTTATAAACCCTTATC			mm10	AaAaATaaACTTTaATCACTTCCTACTaCCAaTTTTATAAaCCCTTaTCr	F	T	C	False	Gm13154 (NM_001014397.4), A2A7A4 (ENSMUST00000139784.7), A2A7A3 (ENSMUST00000143885.7), A2A7A5 (ENSMUST00000081742.6)
cg37950157_97730870	0.0524176	44.643	5.48916e-05	0.00260368	0.00511254	0.0524176	0.0413294	Down	0.788464		1	189985926	CTACAATTTATATTTAAACTATCCTTTCCTTTACAAATTTCATCTCCTCC			mm10	TaCAaTTTaTaTTTaAaCTATCCTTTCCTTTaCAaATTTCATCTCCTCCr	R	B	C	False
cg28146146_40641351	0.0194876	29.8787	0.000274544	0.00538702	0.0105778	0.0194876	0.0153657	Down	0.788483		10	7781055	TAAAACTACRCAAACCTTTAACRTCTATAAACRAAACCAACTTTATAAAC			mm10	aaaaCTaCrCAaaCCTTTaACrTCTATaaaCraAaCCAACTTTaTaAaCr	F	T	C	False	nan (ENSMUST00000124447.1), nan (ENSMUST00000180853.1), nan (ENSMUST00000147230.1)	Ginm1 (NM_145418.4), Ginm1 (XM_006512656.3), Ginm1 (XM_006512657.3), Q3UN36 (ENSMUST00000124838.1), Q91WR6 (ENSMUST00000039763.13)
cg29834556_55741467	0.0172841	17.0787	0.0020356	0.0148056	0.029072	0.0172841	0.0136282	Down	0.788485		11	81635212	TCATACTAACAAAACAAAAACACTTAATTTCTCTCCAAAATCCTAAAACC			mm10	CATACTaACAaaaCAaAaACACTTaaTTTCTCTCCAaaATCCTAaAaCCr	F	T	C	False	Asic2 (NM_001034013.2), Q925H0 (ENSMUST00000066197.6)
cg28586715_97686963	0.0275504	12.9205	0.00489232	0.0237581	0.0466508	0.0275504	0.0217272	Down	0.788632		10	67537880	AATATTATTATAACAATCAATATATCCCCTCRCCCAACTATTAATCAATC			mm10	aTaTTATTATAACAaTCAaTaTaTCCCCTCrCCCAaCTATTAATCAATCr	R	B	C	False	Egr2 (XM_011243367.2), Egr2 (XM_006513208.3), Egr2 (XM_011243368.2), Egr2 (XM_006513210.2), Egr2 (XM_006513209.2), Egr2 (XM_006513213.3), Egr2 (XM_006513212.2), Egr2 (XM_006513211.2), Egr2 (NM_010118.3), D3Z4G7 (ENSMUST00000145754.7), D3YYY2 (ENSMUST00000145936.1), Q3U207 (ENSMUST00000048289.13), D3Z4X9 (ENSMUST00000130933.1), P08152 (ENSMUST00000105438.8)	D3YXS2 (ENSMUST00000146986.1)	D3Z3K7 (ENSMUST00000127820.1)
cg45998865_50764309	0.0252677	16.4853	0.00228581	0.0157502	0.0309267	0.0252677	0.0199274	Down	0.788653	Red	8	91797951	AAAAAATCTACATAAAAAACCAAAATATTCACATTTCCCACTTAATAACA	AAAAAATCTACGTAAAAAACCGAAATATTCACGTTTCCCGCTTAATAACG	A	mm10	aaaaaATCTaCrTaAaAAaCCraaaTaTTCACrTTTCCCrCTTaaTaaCr	F	T	C	False			Gm39222 (XR_879088.2)
cg42266046_93738476	0.0546037	21.0468	0.000998793	0.0102793	0.0201841	0.0546037	0.0430639	Down	0.788663		5	70831773	AAATAAAAAAAATTACCCCATCRACTCCAAAATTTACACACTATCTCCAC			mm10	AATaAaAaAaATTaCCCCATCrACTCCAaaATTTaCACACTaTCTCCACr	R	B	C	False	Gabrg1 (NM_010252.4), Gabrg1 (XM_006503738.1), Gabrg1 (XM_011240701.2), Gabrg1 (XM_006503737.2), Q9R0Y8 (ENSMUST00000031119.5), A0A0G2JDP9 (ENSMUST00000199705.1), nan (ENSMUST00000197068.4), nan (ENSMUST00000200126.1)
cg36050387_71612301	0.200601	26.0661	0.000460322	0.00696853	0.0136833	0.200601	0.158223	Down	0.788741		18	87653646	TAACCACTTTATATTTACCTAAACCAAATTTATATTAACTTTCTTTCAAC			mm10	aaCCACTTTaTATTTaCCTaAaCCAaATTTATATTAACTTTCTTTCAACr	R	B	C	False
cg36901030_63757221	0.167497	53.1689	2.62668e-05	0.00192366	0.00377725	0.167497	0.132126	Down	0.788827	Red	1	48316497	TCAATAATATAACTACCAAAATAAAACCATAACAAAAATACAACTAACCA	TCAATAATATAACTACCAAAATAAAACCATAACAAAAATACAACTAACCG	T	mm10	TCAATAATaTaACTaCCAAAATAAAACCATAACAAaaaTACAACTAaCCr	F	T	C	False
cg41474101_13744924	0.117737	38.4725	0.000101107	0.00340031	0.00667677	0.117737	0.0928821	Down	0.788895		4	130828502	AAAACAACTATATATACTTATACATACTATTACCCCTCTCTAAACCCAAC			mm10	aAaCAaCTaTaTaTaCTTaTaCATaCTATTaCCCCTCTCTaAaCCCAaCr	F	T	C	False	Gm42316 (XR_881441.2)
cg43015409_2672407	0.12413	15.8046	0.00261995	0.0169192	0.0332222	0.12413	0.0979311	Down	0.78894		5	145792043	AAAACAACTAACAACATTTAATTCTTTCCTTCTACRAAATAAAATCCATC			mm10	aaACAaCTAACAaCATTTaaTTCTTTCCTTCTACraAaTaaaATCCATCr	F	T	C	False	Cyp3a44 (NM_177380.3), Cyp3a44 (XR_868675.1), Q9EQW4 (ENSMUST00000067479.5)
cg36075364_50638954	0.0433613	15.4842	0.00279747	0.0175391	0.0344394	0.0433613	0.0342097	Down	0.788944		19	4175904	CRACTATCCTCATAATACCTAACTAACAAAAATCCTAACTCAAAAAAAAC			mm10	raCTaTCCTCATaaTACCTAACTaaCAaAaATCCTaaCTCAaaAAaaACr	F	T	C	False	nan (ENSMUST00000235329.1)		Carns1 (NM_134148.2), Carns1 (XM_017318041.1), nan (ENSMUST00000236513.1), E9PX09 (ENSMUST00000167055.1), nan (ENSMUST00000235984.1)
cg40366681_72704908	0.162805	16.7052	0.00218896	0.0153889	0.0302173	0.162805	0.128445	Down	0.788948	Grn	3	135206804	ATAAACATCTCTACATCCTTAAACTTATACCACACAAAAACTTCAAAACA	ATAAACGTCTCTACATCCTTAAACTTATACCACACAAAAACTTCAAAACG	G	mm10	aTAAaCrTCTCTACATCCTTAaACTTaTaCCACACAAaaACTTCAaaaCr	F	T	C	False
cg34426895_75737308	0.055822	13.4003	0.00438447	0.0223619	0.0439094	0.055822	0.0440418	Down	0.788968		16	84817661	TTTTACATAATTTCCTTTACACTTTCACTACTAACCAACAAAAAAACACC			mm10	TTTaCATaATTTCCTTTACACTTTCACTACTaACCAaCAaaaaaACACCr	F	T	C	False	Jam2 (NM_023844.5), Jam2 (XM_006523075.3), LOC108168296 (XR_001781961.1), Q9JI59 (ENSMUST00000114195.7), A0A338P721 (ENSMUST00000231910.1), nan (ENSMUST00000138054.1)		nan (ENSMUST00000157624.1)
cg32238654_84686122	0.0646656	26.0863	0.000458993	0.00696145	0.0136693	0.0646656	0.0510196	Down	0.788976	Red	14	20225468	TCCCTATAACTCAATTTCCCTATCTATAAATTAAAATCTTAAAACATCCA	TCCCTATAACTCAATTTCCCTATCTATAAATTAAAATCTTAAAACATCCG	T	mm10	TCCCTaTaACTCAaTTTCCCTaTCTaTAAATTAaAATCTTaaAACATCCr	F	T	C	False
cg32244047_46712307	0.0177395	17.8434	0.00176005	0.0137566	0.0270122	0.0177395	0.0139987	Down	0.789126	Red	14	20734228	CCATAAACAAAAAACTACTCTCAAAAATAACTCACCCAATAAAATAAACA	CCGTAAACGAAAAACTACTCTCAAAAATAACTCACCCGATAAAATAAACG	T	mm10	CCrTaaACraaAaACTaCTCTCAAAaATaaCTCACCCraTaaAaTaaaCr	R	B	C	False	Ndst2 (NM_010811.2), Ndst2 (XM_011244981.2), Ndst2 (XM_011244982.2), Ndst2 (XR_874326.2), P52850 (ENSMUST00000223679.1)
cg38656386_97632192	0.23989	53.2418	2.61136e-05	0.00192007	0.00377022	0.23989	0.189327	Down	0.789224		2	89080475	AAAATAAAATCAATTTATATTAAACACTAATCACTTACTCTATAACACAC			mm10	aAATAAAaTCAaTTTaTaTTaAaCACTaaTCACTTaCTCTATaACACACr	R	B	C	True	Q7TR04 (ENSMUST00000214442.1), Q7TR04 (ENSMUST00000217421.1), Q7TR04 (ENSMUST00000215225.2)		Q7TR04 (ENSMUST00000213724.1)
cg47228351_45713537	0.0313972	34.5042	0.000156443	0.00413519	0.00811976	0.0313972	0.0247814	Down	0.789288	Grn	9	107542326	AACACTATCTAAATCCAAATCTATAATCCCTATTTTTCATATAAAAATCA	AACGCTATCTAAATCCAAATCTATAATCCCTATTTTTCGTATAAAAATCG	G	mm10	aaCrCTaTCTaaATCCAAaTCTaTAATCCCTaTTTTTCrTaTaaaaATCr	R	B	C	True	Nprl2 (XR_379769.1), Nprl2 (XM_011242898.1), Nprl2 (XM_011242897.1), Nprl2 (XM_006511768.1), Nprl2 (NM_018879.2), Nprl2 (XM_006511769.3), Q9WUE4 (ENSMUST00000010201.8), A0A0A6YWX8 (ENSMUST00000195370.5), nan (ENSMUST00000193628.5), nan (ENSMUST00000194848.1)	Cyb561d2 (XM_006511775.3), A0A0A6YY22 (ENSMUST00000194967.1), Q9WUE3 (ENSMUST00000195235.5)	Cyb561d2 (NM_019720.4), Cyb561d2 (XM_006511776.3), A0A0A6YWG0 (ENSMUST00000194344.1), Q9WUE3 (ENSMUST00000041459.8), nan (ENSMUST00000194906.1), A0A0A6YY22 (ENSMUST00000194967.1)
cg34657923_17741343	0.0219305	25.8812	0.000472673	0.0070529	0.0138489	0.0219305	0.0173125	Down	0.789427		17	13214762	TCTCCAACCAACTTCTCCAATAAATCAACCCTAATAAATTCTATACAAAC			mm10	CTCCAaCCAaCTTCTCCAATAaaTCAACCCTaaTaaATTCTaTACAAACr	R	B	C	False	Gm36684 (XR_385245.3)
cg36682636_62698952	0.0451368	13.864	0.00395285	0.0211323	0.0414949	0.0451368	0.0356332	Down	0.789448	Red	1	16518600	TAAAAAACCAAACAAAATAACAAACCAATTTCACAAAAACAATCAAAACA	TAAAAAACCGAACAAAATAACGAACCAATTTCGCAAAAACAATCAAAACG	T	mm10	TaaaaaACCraaCAaAaTaACraaCCAaTTTCrCAaAaaCAaTCAAaaCr	F	T	C	False	Stau2 (XM_017321109.1), Stau2 (XM_017321102.1), Stau2 (XM_011238390.2), Stau2 (XM_006495532.3), Stau2 (XM_006495528.3), Stau2 (NM_025303.3), Stau2 (NM_001111272.1), Stau2 (XM_011238388.2), Stau2 (XM_017321108.1), Stau2 (XM_011238391.2), Q8CJ67 (ENSMUST00000162751.7), Q8CJ67 (ENSMUST00000054668.12), Q8CJ67 (ENSMUST00000162627.7), Q8CJ67 (ENSMUST00000027052.12), Q8CJ67 (ENSMUST00000162435.7), Q8CJ6…
cg48076797_47617455	0.0999566	45.0894	5.26645e-05	0.00257211	0.00505054	0.0999566	0.0789134	Down	0.789477		X	143872719	AAACAAAACCRTATAAAATTAAACTTAATAACTATACTACATACACAACC			mm10	aACAAaACCrTaTaaaATTAAaCTTaaTAACTaTaCTACATaCACAaCCr	F	T	C	False	Dcx (NM_001110222.1), Dcx (NM_001110223.1), Dcx (NM_001110224.1), Dcx (NM_010025.2), Dcx (XM_006528698.3), O88809 (ENSMUST00000033642.9), Q6PGI2 (ENSMUST00000112851.7), O88809 (ENSMUST00000087313.9), Q9CXL6 (ENSMUST00000112856.2), nan (ENSMUST00000139920.7)
cg37012915_60725361	0.111015	17.8912	0.00174436	0.0136873	0.0268761	0.111015	0.087647	Down	0.789506		1	64117341	ACTATTAATACTAATTCATAATTAACAAATAAAATCAATTTCAAACCTCC			mm10	CTaTTAATaCTaATTCATAATTaaCAAATaaaaTCAATTTCAaaCCTCCr	F	T	C	False	Klf7 (XM_006496351.3), Klf7 (XM_006496354.3), Klf7 (XM_006496353.2), Klf7 (XM_006496352.3), Klf7 (NM_033563.2), Q99JB0 (ENSMUST00000114086.7), Q3UES6 (ENSMUST00000055001.9), A2AAB6 (ENSMUST00000135075.1)
cg30723501_5665497	0.00767095	43.1959	6.2931e-05	0.00277036	0.00543981	0.00767095	0.00605747	Down	0.789664	Red	12	64965741	AAAAAATCCACTCTAAATACATCACCATAAAAACACTCAATTTAATCACA	AAAAAATCCGCTCTAAATACATCACCATAAAAACGCTCGATTTAATCACG	A	mm10	AAaAaaTCCrCTCTaaaTaCATCACCATaaAAaCrCTCraTTTaaTCACr	R	B	C	False	Fam179b (NM_177805.3)	Fam179b (NM_177805.3), Fam179b (XM_017315119.1), Fam179b (XM_006516023.3), Fam179b (XM_006516021.3), Fam179b (XM_006516022.3), Fam179b (XM_006516020.3), Klhl28 (XM_006516157.3), Q6A070 (ENSMUST00000066296.8), A0A1Y7VLS3 (ENSMUST00000223166.1)	Klhl28 (NM_025707.3), A0A1Y7VLN0 (ENSMUST00000221836.1), nan (ENSMUST00000221957.1), Q9CR40 (ENSMUST00000222508.1)
cg35800575_31773350	0.0389583	16.6687	0.00220471	0.0154572	0.0303514	0.0389583	0.0307715	Down	0.789857		18	61526764	AATTTCTCTTAAACTTTTATAAACCCTACTCTAAAATTAAAATTACATCC			mm10	ATTTCTCTTAaaCTTTTaTAAaCCCTaCTCTaaAaTTAAAaTTACATCCr	F	T	C	False	Arhgef37 (XM_006526027.3), Arhgef37 (XM_006526028.3), Arhgef37 (NM_177828.4), Arhgef37 (XM_011246948.2), E9Q5R6 (ENSMUST00000171629.2), A0A494BAB2 (ENSMUST00000237557.1)
cg37381155_38637477	0.0484875	12.6833	0.00516957	0.0244959	0.0480997	0.0484875	0.0383074	Down	0.790048		1	119913310	ACRCTTCTATTCTAATCCTAAAATCTACTCTCTAAAATCTTATTCAAAAC			mm10	CrCTTCTaTTCTaaTCCTaAaaTCTaCTCTCTAAaaTCTTATTCAaaaCr	F	T	C	False	Gm28209 (XR_001779366.1)	Gm28209 (XR_001779365.1), Tmem177 (NM_175106.3), Q8BPE4 (ENSMUST00000037906.5)
cg35597541_19706386	0.0615624	21.4872	0.000928448	0.00988611	0.0194122	0.0615624	0.048638	Down	0.79006	Grn	18	35964869	AAAAATCCAACTTATACTAAAACCAATAACCATATTCTAATAAATAAACA	AAAAATCCAACTTATACTAAAACCGATAACCGTATTCTAATAAATAAACG	G	mm10	AAaaaTCCAaCTTATaCTaAAaCCraTaaCCrTaTTCTaaTaaaTaaaCr	R	B	C	False	Psd2 (XM_006526297.3), Psd2 (XM_011247011.2), Psd2 (XR_001782394.1), Psd2 (XM_017317995.1), Psd2 (NR_110349.1), Psd2 (NM_028707.4), Psd2 (NM_001289602.1), Q6P1I6 (ENSMUST00000115716.8)	Q6P1I6 (ENSMUST00000176873.7), Q6P1I6 (ENSMUST00000177432.7)	H3BK80 (ENSMUST00000176472.7), Q6P1I6 (ENSMUST00000175734.1)
cg34730374_19784583	0.0314709	40.6187	8.10549e-05	0.0030826	0.00605294	0.0314709	0.0248645	Down	0.790081		17	24390035	ATCCAATATCTAATTCACTAATAATTTTCTAAAATCCTCAAACTTAAACC			mm10	TCCAATaTCTaATTCACTaATaATTTTCTaaaATCCTCAaACTTaaaCCr	F	T	C	False	Abca3 (NM_001039581.2), Abca3 (NM_013855.3), Abca3 (XM_006524370.2), Abca3 (XR_001782080.1), nan (ENSMUST00000133816.7), Q8R420 (ENSMUST00000039013.14), Q8R420 (ENSMUST00000079594.11), nan (ENSMUST00000148557.7), Q6AXE3 (ENSMUST00000117337.1)
cg28660725_59731240	0.153856	73.0134	6.58247e-06	0.00111986	0.00219894	0.153856	0.121568	Down	0.790139	Grn	10	75605346	AAATAATAAAACCCCTAAAAATACCCCTAAAAAACTATACCCTATACTCA	AAATAATAAAACCCCTAAAAATACCCCTAAAAAACTATACCCTATACTCG	G	mm10	AAaTaaTaaAACCCCTaaAaATaCCCCTAaaAAACTATACCCTaTACTCr	R	B	C	False	Ggt5 (XM_006513647.2), Ggt5 (XM_006513649.3), Ggt5 (XR_001779525.1), Ggt5 (NM_011820.4), nan (ENSMUST00000219247.1), Q9Z2A9 (ENSMUST00000072217.8), A0A087WNR3 (ENSMUST00000189972.1), nan (ENSMUST00000219214.1), Q80WV0 (ENSMUST00000218807.1), A0A087WSM3 (ENSMUST00000189991.1), nan (ENSMUST00000188444.1)
cg41658901_86760391	0.0526925	17.0103	0.00206268	0.0149034	0.029264	0.0526925	0.0416415	Down	0.790273		4	144158995	CTCTAACAATACTAAATTTATAATATCCAAATCATAAAACACTCCATAAC			mm10	TCTAACAATaCTAaaTTTATaaTaTCCAaATCATAAAaCACTCCATAaCr	F	T	C	False	Oog3 (NM_201258.2), Q3UWY1 (ENSMUST00000050933.8)
cg44389018_86636526	0.0233377	25.5714	0.00049428	0.00720291	0.0141435	0.0233377	0.0184438	Down	0.7903		7	30194891	TCAAATCTAACRAAACCCTAAAATCTTAACCCTTAAAAAATCCTAAAACC			mm10	CAaATCTaaCrAaACCCTAAAaTCTTaaCCCTTaaaaaaTCCTAaaACCr	F	T	C	False	Capns1 (NM_009795.3), Capns1 (XM_006539488.2), A0A0R4IZW8 (ENSMUST00000001845.12), A0A0R4IZW8 (ENSMUST00000126116.2), nan (ENSMUST00000146852.1), nan (ENSMUST00000208688.1)		Capns1 (XM_011250420.1), nan (ENSMUST00000129761.7)
cg38735142_35784927	0.0379019	21.388	0.000943766	0.00997355	0.0195838	0.0379019	0.0299552	Down	0.790335		2	101629118	ATCACAAACACTACTTTATTATAACAACAACTTAAACCTATTTTAATAAC			mm10	TCACAaACACTACTTTATTaTaaCAaCAaCTTaaACCTATTTTAaTaaCr	F	T	C	False	B230118H07Rik (XM_006500095.3), B230118H07Rik (XM_006500094.3), Rag2 (NM_009020.3), Rag2 (XM_017316606.1), Q9CQI4 (ENSMUST00000160037.7), Q9CQI4 (ENSMUST00000160722.7), nan (ENSMUST00000177171.1), Q542D1 (ENSMUST00000044031.3), Q542D1 (ENSMUST00000111227.1)	B230118H07Rik (NM_026592.3), Z4YK27 (ENSMUST00000099682.8), Q9CQI4 (ENSMUST00000111231.9), nan (ENSMUST00000177007.1)	I1E4Y3 (ENSMUST00000128898.2)
cg41456572_15761423	0.035755	14.2137	0.00366089	0.0202751	0.0398118	0.035755	0.0282587	Down	0.790343	Red	4	129377068	ATAATCCACATCTTTACAAAACATATTTAAAATAAAATTCACACCTAACA	GTAATCCACGTCTTTACGAAACGTATTTAAAATAAAATTCACACCTAACG	T	mm10	rTAATCCACrTCTTTaCrAaACrTaTTTaaAATAaaATTCACACCTAaCr	R	B	C	False	Zbtb8a (NM_028603.4), Q9CWH1 (ENSMUST00000030610.2)
cg41257931_95753412	0.00694404	35.7405	0.000135986	0.00387347	0.00760586	0.00694404	0.00548829	Down	0.79036	Red	4	107802670	CCATTAAAAAAATACCCAAAACTAAAATAAAACTTCAATAACCAAAACCA	CCATTAAAAAAATACCCGAAACTAAAATAAAACTTCGATAACCAAAACCG	A	mm10	CCATTAAaAaaaTaCCCraAaCTaaaaTAaAaCTTCraTAACCAAAACCr	F	T	C	False	Lrp8 (XM_011240467.2), Lrp8 (XM_011240466.2), Lrp8 (XM_011240465.2), Lrp8 (XM_011240464.2), Lrp8 (XM_011240463.2), Lrp8 (XM_011240462.2), Lrp8 (XM_011240460.2), Lrp8 (XM_017320004.1), Lrp8 (XM_011240457.2), Lrp8 (XM_011240455.2), Lrp8 (XM_011240459.2), Lrp8 (XM_011240458.2), Lrp8 (XM_017320003.1), Lrp8 (XM_011240456.2), Lrp8 (XM_011240461.2), Lrp8 (XM_011240454.2), Lrp8 (NM_001080926.1), Lrp8 (NR…	nan (ENSMUST00000147319.7), nan (ENSMUST00000146552.8)	Lrp8os3 (XR_867992.2), nan (ENSMUST00000125464.1)
cg35068016_53640478	0.0172148	12.4733	0.00543085	0.0251669	0.0494172	0.0172148	0.0136064	Down	0.790389		17	57354507	CATTTTACTTAACCAAAACCCCTCTAAATTAAAACTATATTTTAAAATCC			mm10	ATTTTaCTTaACCAaaaCCCCTCTaaATTaAaACTATATTTTaaAaTCCr	F	T	C	True
cg40167589_53809269	0.0215672	14.4167	0.00350337	0.0197963	0.0388715	0.0215672	0.0170487	Down	0.790492	Red	3	108086813	ACCAAAATTAACCTTAACTTAACCCTTTAATCTTAAACAATTTCTATACA	ACCAAAATTAACCTTAACTTAACCCTTTAATCTTAAACGATTTCTATACG	A	mm10	ACCAaaaTTaaCCTTaaCTTaaCCCTTTaaTCTTaaaCrATTTCTaTaCr	F	T	C	False	Gm12500 (XR_375963.3), Gnat2 (XM_006501011.3), Gnat2 (XM_006501010.2), Gnat2 (XM_006501008.2), nan (ENSMUST00000186471.1), nan (ENSMUST00000070502.1)	Ampd2 (NM_028779.5), Ampd2 (NM_001289719.1), Q9DBT5 (ENSMUST00000102638.7), Q9DBT5 (ENSMUST00000102637.7)	Ampd2 (NM_001289720.1), Ampd2 (XM_006500868.3), Ampd2 (XM_006500871.3), nan (ENSMUST00000153626.1), A2AE27 (ENSMUST00000078912.6), nan (ENSMUST00000136712.7)
cg30869075_25697112	0.114086	55.3127	2.21743e-05	0.00178526	0.00350551	0.114086	0.0902147	Down	0.790763		12	81781562	AACACAATCTTCATTAAAACCAACAAAACAATCRAAAAAATTCTTCCATC			mm10	ACACAaTCTTCATTAAaaCCAaCAaAaCAATCrAAAaAaTTCTTCCATCr	R	B	C	False	LOC108168017 (XR_001780648.1), LOC108168017 (XR_001780649.1), nan (ENSMUST00000221909.1)	Map3k9 (XM_006516036.3), Map3k9 (XM_017315122.1)	Map3k9 (NM_001174107.1), Map3k9 (NM_177395.5), A0A1Y7VKX4 (ENSMUST00000222322.1), nan (ENSMUST00000223292.1), Q3U1V8 (ENSMUST00000035987.8)
cg33541507_76651855	0.0619815	34.492	0.000156662	0.00413823	0.00812573	0.0619815	0.0490227	Down	0.790924	Grn	15	78842516	ATAAACAAAAACCTAACCTAACTTAACATCCCTACCACACCACTACAACA	ATAAACAAAAACCTAACCTAACTTAACATCCCTACCGCGCCACTACAACG	G	mm10	aTaaaCAaaaaCCTaaCCTaaCTTaaCATCCCTaCCrCrCCACTaCAaCr	R	B	C	False		Cdc42ep1 (NM_027219.3), A0A0R4J0S1 (ENSMUST00000059619.2)
cg32275174_91737106	0.00926384	23.2173	0.000703877	0.00860978	0.016906	0.00926384	0.00732768	Down	0.790999	Red	14	24487148	TAAAAAAACCATTTTCCCCCACTAATCTACACAACCTAAATACATTTTCA	TAAAAAAACCATTTTCCCCCACTAATCTACGCGACCTAAATACATTTTCG	A	mm10	TaAAAAAaCCATTTTCCCCCACTaATCTaCrCraCCTAaaTaCATTTTCr	R	B	C	False	Polr3a (XM_006518819.3), nan (ENSMUST00000223931.1)	Polr3a (NM_001081247.1), Q7TSI4 (ENSMUST00000223718.1), B2RXC6 (ENSMUST00000026322.8), nan (ENSMUST00000225014.1)
cg47917471_97612928	0.134445	37.3025	0.000114543	0.00359434	0.00705777	0.134445	0.106351	Down	0.791037		X	108214783	TACATTTCAAATATTTTTCCCTTTCCCAATTTCTCTACTCCTAAAAACAC			mm10	ACATTTCAAATaTTTTTCCCTTTCCCAaTTTCTCTACTCCTaaaAACACr	R	B	C	False
cg31655213_88691444	0.0881396	18.8292	0.00146807	0.0124813	0.0245081	0.0881396	0.0697249	Down	0.791073		13	56762615	ATAAACRAAAAATCCTCTACCTAATAAATCAAACCCCTAACTAATATAAC			mm10	TaAaCraaAaaTCCTCTaCCTAaTaaaTCAaACCCCTaaCTaaTaTAaCr	R	B	C	False
cg30278334_55658990	0.157534	45.4186	5.10915e-05	0.00252712	0.0049622	0.157534	0.124623	Down	0.791082		11	119618953	CTATAATAACTACCRAATCATCCTTAACTAATACACTTATAATTAAAAAC			mm10	TaTaATaaCTaCCrAaTCATCCTTaaCTAaTaCACTTaTaaTTAaaaaCr	F	T	C	True	Rptor (NM_001306081.1), Rptor (NM_028898.3), Rptor (XM_006534361.3), Rptor (XM_006534363.2), nan (ENSMUST00000125583.7), nan (ENSMUST00000130049.7), nan (ENSMUST00000147772.7), A2ACM0 (ENSMUST00000026671.12), E9PXZ5 (ENSMUST00000147781.7)
cg29698888_89774976	0.00601103	51.4477	3.02224e-05	0.00205278	0.00403079	0.00601103	0.00475555	Down	0.791136	Red	11	69088622	AAACAAAACATCCACAAATAACAAATAACAAACAACTAACTTACATAACA	AAACAAAACATCCGCGAATAACGAATAACAAACGACTAACTTACATAACG	T	mm10	aaaCAaAACATCCrCraaTaaCrAaTaaCAaaCraCTaACTTACATaaCr	R	B	C	False	Vamp2 (NM_009497.3), Q8CHR4 (ENSMUST00000021273.12), B0QZN5 (ENSMUST00000117780.1), nan (ENSMUST00000149780.1), nan (ENSMUST00000149559.1)		nan (ENSMUST00000146847.1)
cg29736612_54607931	0.0907121	23.8419	0.000639271	0.00819971	0.0161008	0.0907121	0.0717763	Down	0.791254		11	72135998	CRAAATCTATCTACRTCTATCTTTCAACRAAAATCRAAATCTCAATAACC			mm10	raAaTCTaTCTACrTCTaTCTTTCAaCrAaaaTCraaaTCTCAaTaaCCr	F	T	C	False		Pitpnm3 (XM_006533564.1), Pitpnm3 (XM_006533563.1), Pitpnm3 (XM_006533565.2), Pitpnm3 (XM_017314612.1), Pitpnm3 (XM_006533566.1), Pitpnm3 (NM_001024927.2), Pitpnm3 (NM_001081641.1)	Q3UHE1 (ENSMUST00000108508.2), Q3UHE1 (ENSMUST00000075258.12), nan (ENSMUST00000142471.1)
cg40016882_34645465	0.00876158	54.2292	2.41388e-05	0.00185208	0.00363671	0.00876158	0.00693308	Down	0.791305		3	90213574	TACRAAAACATACCTATAAATTCCTTAATCCAAATTTCRACAAAAAACTC			mm10	ACrAaAACATaCCTaTaAaTTCCTTaaTCCAaaTTTCrACAaAaAACTCr	R	B	C	False	Rps27 (NR_033727.1), Rps27 (NM_027015.4), nan (ENSMUST00000197028.4), nan (ENSMUST00000199031.4), A0A0G2JEX7 (ENSMUST00000195998.4), nan (ENSMUST00000200305.1), A0A0G2JG29 (ENSMUST00000197361.4), Q6ZWU9 (ENSMUST00000170122.3), nan (ENSMUST00000199428.1), nan (ENSMUST00000196196.1)	Rab13 (NM_001293741.1), D3YUS4 (ENSMUST00000107373.7), nan (ENSMUST00000198809.1)	A0A0G2JDW7 (ENSMUST00000196205.4)
cg29354505_60807531	0.114356	43.9602	5.85206e-05	0.00268169	0.00526571	0.114356	0.0904944	Down	0.791337		11	28921804	AACAAATAACCACCTTTACAACCACTAATATTACCTAAACATACTTACTC			mm10	aCAAATaaCCACCTTTACAaCCACTaaTaTTACCTAAaCATACTTACTCr	F	T	C	False	Efemp1 (NM_146015.2), Efemp1 (XM_006514660.1), Efemp1 (XM_011243695.1), Efemp1 (XM_011243696.1), Q8BPB5 (ENSMUST00000020759.11), F6ZFS0 (ENSMUST00000139713.1)
cg29938596_45710835	0.0552866	22	0.000853891	0.00948572	0.018626	0.0552866	0.0437508	Down	0.791346		11	92632586	AAATTCCTTTCCTACCCTTCAATATTTAAAATATAATATCCAATATTCTC			mm10	AATTCCTTTCCTaCCCTTCAATaTTTaAAATaTaATATCCAATaTTCTCr	F	T	C	False
cg33454111_2617951	0.141627	14.8531	0.00319144	0.0188189	0.0369524	0.141627	0.112089	Down	0.791437		15	69885004	TCCTAAAACTTAAATAAAAATCTCCCTTCAAAAATCTTTTATTAATACTC			mm10	CCTaAaACTTaAaTaAaaaTCTCCCTTCAaaaaTCTTTTATTaaTaCTCr	F	T	C	False
cg34871365_56710191	0.0368947	12.9847	0.00482039	0.0235708	0.0462831	0.0368947	0.0292061	Down	0.791607	Grn	17	34899079	CAAAACACCTAAACCCTAAACAACAAAAACAAACTTCAAAACCTACCTCA	CAAAACGCCTAAACCCTAAACAACGAAAACAAACTTCGAAACCTACCTCG	G	mm10	CAAaACrCCTaaaCCCTaaaCAaCrAaAaCAaaCTTCraaaCCTACCTCr	R	B	C	False	Ehmt2 (XM_006523482.3), Ehmt2 (NM_147151.2), Ehmt2 (NM_001286575.1), Ehmt2 (XM_011246249.1), Ehmt2 (XR_001782028.1), Ehmt2 (XR_876459.1), Ehmt2 (XM_011246248.1), Ehmt2 (NM_001286573.1), Ehmt2 (NM_145830.2), Q9Z148 (ENSMUST00000114033.8), Q9Z148 (ENSMUST00000078061.12), A2CG76 (ENSMUST00000097342.9), Q9Z148 (ENSMUST00000013931.11)		nan (ENSMUST00000146418.1), nan (ENSMUST00000174279.1)
cg34790002_61786855	0.024744	31.4256	0.000225845	0.00489847	0.00961853	0.024744	0.0195887	Down	0.791653	Grn	17	28350947	TAAAACAAACCAAAACCTACTATCTCTCTAACCACCCAATCCCAAAAACA	TAAAACGAACCGAAACCTACTATCTCTCTAACCACCCAATCCCAAAAACG	G	mm10	TAAaaCraaCCraaaCCTaCTaTCTCTCTAACCACCCAaTCCCAAaAACr	R	B	C	False		Tead3 (NM_011566.4), nan (ENSMUST00000233330.1), F6TTJ9 (ENSMUST00000156862.2)	Tead3 (NM_001204156.1), Tead3 (NM_001098226.3), F6TTJ9 (ENSMUST00000154873.8), F8VPU0 (ENSMUST00000114799.7), nan (ENSMUST00000127212.8), A0A3F2YNR7 (ENSMUST00000219703.2)
cg40680649_87784400	0.0638871	17.2798	0.00195839	0.0145175	0.0285062	0.0638871	0.0505783	Down	0.791683		4	23222385	CTCRTATCAAAAATATTTTCCACCTTCTCATCTATAAAACTTAATATATC			mm10	TCrTaTCAAaaaTATTTTCCACCTTCTCATCTATaAaACTTAaTATATCr	R	B	C	False
cg45911240_74787273	0.0161168	53.9586	2.46617e-05	0.00187215	0.00367611	0.0161168	0.0127594	Down	0.791687		8	83442683	CACCTTTACCCTAACAAAAAAACATTAACRACCAATCAAAATTTTTAAAC			mm10	ACCTTTaCCCTAACAAAAaaaCATTaACrACCAATCAaaATTTTTaaaCr	F	T	C	False	Scoc (NM_001039137.3), Scoc (XM_011248448.2), Q78YZ6 (ENSMUST00000081506.10), nan (ENSMUST00000212849.1)	Scoc (NM_019708.4), Scoc (NM_001285992.1), nan (ENSMUST00000212871.1), nan (ENSMUST00000212473.1), Q78YZ6 (ENSMUST00000212031.1), Q78YZ6 (ENSMUST00000167525.2)	A0A1D5RML7 (ENSMUST00000212449.1)
cg36075139_77635979	0.00477077	20.6779	0.0010627	0.0106144	0.0208422	0.00477077	0.00377698	Down	0.791691	Red	19	4163319	AAAACTATTACATCAACAAAACAAACAACTACTATCACAAAAAAATAACA	AAAACTATTACGTCAACAAAACGAACGACTACTATCGCGAAAAAATAACG	A	mm10	aAAaCTATTaCrTCAACAaAaCrAaCraCTaCTaTCrCraAaAAATaACr	F	T	C	False	Rps6kb2 (XM_006531814.3), Rps6kb2 (XM_006531813.3), Rps6kb2 (XM_006531812.3), Rps6kb2 (XR_388267.3), Rps6kb2 (XR_388263.3), Rps6kb2 (XR_879445.2), Rps6kb2 (XR_879446.2), Rps6kb2 (XR_879447.2), Rps6kb2 (XR_388261.3), Rps6kb2 (XR_001782607.1), Q9Z1M4 (ENSMUST00000025749.14), nan (ENSMUST00000151727.1), nan (ENSMUST00000125057.1)	Rps6kb2 (XM_017318266.1), Rps6kb2 (NM_021485.2), Rps6kb2 (XM_017318267.1), A0A494BBF8 (ENSMUST00000237691.1), D3YWB8 (ENSMUST00000118483.1), D6RH86 (ENSMUST00000137431.7), E9PUN3 (ENSMUST00000127605.7), Q80X26 (ENSMUST00000130469.7), A0A494BA73 (ENSMUST00000155303.2), nan (ENSMUST00000154307.7)	nan (ENSMUST00000135911.7)
cg40503517_70653370	0.0243699	54.3962	2.38228e-05	0.00183901	0.00361103	0.0243699	0.019296	Down	0.791799		3	152193875	ACAACTCAATACTTTACCTAAAAACCRCTAAAAAAATAACRTCCTATAAC			mm10	CAaCTCAaTACTTTaCCTAaAaaCCrCTaaaAAAaTaACrTCCTaTAaCr	F	T	C	False	Dnajb4 (NM_027287.4), Dnajb4 (XM_006501920.3), Dnajb4 (XM_006501921.3), nan (ENSMUST00000134701.1), Q9D832 (ENSMUST00000144950.7), Q9D832 (ENSMUST00000029669.3), nan (ENSMUST00000153355.5), A0A0G2JEM9 (ENSMUST00000197941.1)	Dnajb4 (NM_025926.4), Q9D832 (ENSMUST00000050073.12)
cg29332351_85747869	0.0453954	16.0353	0.00250047	0.0164955	0.0323902	0.0453954	0.0359553	Down	0.792047		11	24286819	AACCACTTTTTATTATATCACCAAAAAACRTTCTATATACAAAACAAACC			mm10	aCCACTTTTTATTaTaTCACCAaaaAaCrTTCTaTATaCAAAaCAaaCCr	R	B	C	False
cg34530537_5784550	0.234882	26.5184	0.000431697	0.00673342	0.0132216	0.234882	0.186119	Down	0.792393		16	94635287	ACCTTCCTAATACACAAAACTTATAATCTATTAAAATTTAATAATACACC			mm10	CCTTCCTAaTaCACAaAACTTaTaaTCTaTTAaAATTTaATaaTaCACCr	F	T	C	False	Dyrk1a (XM_011246094.2), Dyrk1a (XM_011246096.2), Dyrk1a (NM_007890.2), Dyrk1a (XM_011246099.2), Dyrk1a (XM_011246098.2), Dyrk1a (NM_001113389.1), Dyrk1a (XM_011246095.2), Q61214 (ENSMUST00000119878.7), F6U6X3 (ENSMUST00000122284.8), A9C477 (ENSMUST00000139250.7), A9C478 (ENSMUST00000155791.7), Q61214 (ENSMUST00000023614.4)
cg46621367_44624926	0.077313	35.0574	0.000146861	0.00401404	0.00788188	0.077313	0.0612658	Down	0.792438		9	39460872	ATCCCCTTCCAAATAATACCATATATCCAAAACTTAATCCTAAAATTACC			mm10	TCCCCTTCCAAaTAaTACCATATaTCCAaaACTTAATCCTAaAATTACCr	F	T	C	False	Q7TRB1 (ENSMUST00000214818.2)		Olfr954 (NM_146331.1), Q9EQB6 (ENSMUST00000080329.1)
cg38798169_7744180	0.0218498	13.4984	0.00428858	0.0221022	0.0433994	0.0218498	0.0173216	Down	0.792757		2	110017659	ACTTCCTCAATCCAAATAAAAAAATTCCTAACTAACAACTTCAACTTAAC			mm10	CTTCCTCAaTCCAaaTAaaAAaaTTCCTaACTaACAaCTTCAaCTTaaCr	F	T	C	False	Ccdc34 (XM_011239754.2), Ccdc34 (XR_866338.2), Ccdc34 (XR_001783172.1), Ccdc34 (XR_001783173.1), Ccdc34 (XM_011239755.2)	Ccdc34 (NM_026613.4), Q3UI66 (ENSMUST00000028580.11)	F6U3Z3 (ENSMUST00000150183.8), F6QKZ7 (ENSMUST00000127630.7)
cg41278074_9668965	0.0299161	23.6451	0.00065883	0.00833107	0.0163587	0.0299161	0.0237189	Down	0.792849		4	110051081	AAACRTTTAAAACCAACTAAAAACTCAAAACTCRATAACCTACAAAAAAC			mm10	AaCrTTTaaaaCCAaCTaaAAaCTCAaAaCTCrATaACCTaCAaaaaaCr	F	T	C	False
cg37977452_13628117	0.0503673	13.4876	0.00429896	0.0221359	0.0434656	0.0503673	0.0399344	Down	0.792863		1	192434733	ACACAAAACTATACAAAAATAACTTCCTTCCAAAAAACATCCCCAAACAC			mm10	CACAaaACTaTaCAAaaaTAaCTTCCTTCCAaAAAACATCCCCAAACACr	R	B	C	False	Kcnh1 (XR_373887.3), Kcnh1 (NM_001038607.2), Kcnh1 (NM_010600.3), Kcnh1 (XM_006497229.1), A0A1L1M1J8 (ENSMUST00000078470.11), Q3UHC9 (ENSMUST00000110844.2)	A0A0A6YVS8 (ENSMUST00000151152.2)
cg41500199_96610249	0.015895	39.9545	8.6704e-05	0.00317658	0.00623747	0.015895	0.0126035	Down	0.792924		4	132945688	AACTAATAAAATCTAACCCRAAACTACAATACCACCTAATAATCATATTC			mm10	aCTaATaAAaTCTAaCCCraaACTACAaTaCCACCTaaTaaTCATaTTCr	R	B	C	False
cg43939251_72612582	0.0746428	23.6353	0.00065982	0.0083408	0.0163778	0.0746428	0.0591867	Down	0.792932		6	121560342	TACCTATATCAATAACAACAATAATAAACCCCATAATTACCCCTACCATC			mm10	aCCTaTATCAATAaCAACAaTaATaaaCCCCATaaTTaCCCCTaCCATCr	R	B	C	False	nan (ENSMUST00000205095.1)
cg33952695_73808321	0.0169962	27.1995	0.000392521	0.00643708	0.0126397	0.0169962	0.0134789	Down	0.793052	Red	16	17111252	AAAACCACAATTCCCAAAATACTTTCTTCCAACTTCCAAAATCCAATACA	AAAACCACAATTCCCAAAATACTTTCTTCCAACTTCCGAAATCCAATACG	A	mm10	aAAACCACAATTCCCAaAATaCTTTCTTCCAACTTCCraaATCCAaTaCr	F	T	C	False	Ppil2 (NM_001252444.1), Ppil2 (NM_144954.3), Ppil2 (XM_006522447.3), Ppil2 (XM_006522443.3), Ppil2 (NM_001252445.1), Q9D787 (ENSMUST00000023455.13)	Ppil2 (XM_006522446.3), Ppil2 (XM_006522445.3), Ppil2 (XM_006522444.3), Ppil2 (NM_001252444.1), Ppil2 (NM_144954.3), Ppil2 (NM_001252445.1), A0A338P6U5 (ENSMUST00000232481.1), Q9D787 (ENSMUST00000164458.9), nan (ENSMUST00000231587.1), A0A338P6J5 (ENSMUST00000231245.1), nan (ENSMUST00000231536.1), nan (ENSMUST00000231635.1), nan (ENSMUST00000232510.1), Q9D787 (ENSMUST00000231712.1), A0A338P6S7 (EN…
cg46796936_14715889	0.0210541	21.6127	0.000909501	0.00979803	0.0192392	0.0210541	0.0166972	Down	0.793059		9	57520970	ACATACACCAACRCRCRAAAACAAAACRATTATTCTTATTATAATTTACC			mm10	CATACACCAACrCrCraaaaCAAAaCraTTATTCTTATTATAaTTTaCCr	F	T	C	False			Cox5a (NM_007747.2), nan (ENSMUST00000213678.1), P12787 (ENSMUST00000000090.7), nan (ENSMUST00000214154.1)
cg38644567_10629505	0.0526005	100.84	1.52977e-06	0.000689436	0.00135376	0.0526005	0.0417224	Down	0.793193		2	86172008	TTATCCATCAAATATTTTATACACCAAACCATCTCTACAAACCCTATAAC			mm10	TaTCCATCAAATATTTTATaCACCAAaCCATCTCTACAAACCCTATAACr	R	B	C	False	Q8VGR9 (ENSMUST00000215171.1), nan (ENSMUST00000215739.1)	Olfr1044 (NM_147011.1), Q8VGR9 (ENSMUST00000099906.1), nan (ENSMUST00000215285.1)
cg36716874_64725382	0.14242	20.3389	0.00112582	0.0109127	0.0214279	0.14242	0.112981	Down	0.793294		1	22484741	AAACACRACATTCATTTTTTAAACTTTATATTTTAACAACATCCTATAAC			mm10	AACACrACATTCATTTTTTAAACTTTATaTTTTaACAaCATCCTaTAACr	R	B	C	False	Rims1 (NM_053270.1), Rims1 (NM_183018.2), Rims1 (NM_001012623.1), Rims1 (NM_001012624.1), Rims1 (NM_001012625.1), F6TZK4 (ENSMUST00000081544.12), F6VBV0 (ENSMUST00000097809.9), F6VBT9 (ENSMUST00000097810.9), F6VBR4 (ENSMUST00000097811.9), F6Y0S3 (ENSMUST00000115273.8), E9PWP6 (ENSMUST00000097808.6)
cg29337108_37602822	0.0405834	45.8061	4.93119e-05	0.00249519	0.00489951	0.0405834	0.0322081	Down	0.793627	Grn	11	25191585	TACTTCCCTAAAAAATACTATCTACCCATTAAATTTAAATTATTTTCTCA	TACTTCCCTAAAAAATACTATCTACCCATTAAATTTAAATTATTTTCTCG	G	mm10	TACTTCCCTaAaAaATaCTATCTACCCATTAAaTTTAaaTTaTTTTCTCr	R	B	C	False
cg39239569_37725962	0.054475	17.9971	0.0017102	0.0135331	0.0265733	0.054475	0.0432455	Down	0.79386	Grn	2	163996173	TAAAATCCTCAATACACACATATTCTCCATTTACAACAAACCCAAATACA	TAAAATCCTCGATACACGCATATTCTCCATTTACAACAAACCCAAATACG	G	mm10	TaaAATCCTCrATaCACrCATaTTCTCCATTTaCAACAaACCCAaATaCr	R	B	C	False	Ywhab (NM_018753.6), Ywhab (XM_006499909.1), Q9CQV8 (ENSMUST00000018470.9), A2A5N1 (ENSMUST00000131288.1)
cg41649421_67762325	0.0432231	17.5686	0.00185358	0.0141062	0.0276987	0.0432231	0.0343141	Down	0.793883		4	142975826	AAAAAAAAACTTTCCATTCACAAAAAACAACATCCTAACTATAATACCTC			mm10	aaaaAaAaCTTTCCATTCACAaAaAaCAaCATCCTaACTaTaaTACCTCr	R	B	C	False	nan (ENSMUST00000211105.1), nan (ENSMUST00000238915.1)
cg31082625_81695205	0.12823	35.8652	0.000134106	0.00384517	0.00755029	0.12823	0.101801	Down	0.793896		12	106503106	ACTATAACTTCACAACTTATAACTTTACTTTAAAACTTAATCTAAACTCC			mm10	CTaTaaCTTCACAaCTTATaaCTTTaCTTTaAAACTTAaTCTaaaCTCCr	F	T	C	False
cg33836834_99736144	0.0171378	27.1828	0.000393424	0.00644821	0.0126616	0.0171378	0.0136059	Down	0.793915		15	102785249	ACATAAAATCCAATAACAAAATAAACATAACAACCTCTCCACCAAAAAAC			mm10	CATaAAATCCAATAaCAaaATaAaCATAACAaCCTCTCCACCAaaaaaCr	F	T	C	True	Gm36560 (XR_001781778.1), Gm36560 (XR_001781777.1), Gm36560 (XR_875694.1), Gm36560 (XR_875693.1), Gm36560 (XR_001781774.1), Gm36560 (XR_875691.1), Gm36560 (XR_001781775.1), Gm36560 (XR_001781776.1)
cg40864276_71649341	0.0369696	32.3154	0.000202537	0.00466968	0.00916928	0.0369696	0.0293508	Down	0.793917	Red	4	48280293	AAAAAACTACCATACACCAAATTAAAATCCTTTATTACTTAATTACTTCA	AAAAAACTACCATACACCAAATTAAAATCCTTTATTACTTAATTACTTCG	A	mm10	aaAAAaCTACCATACACCAAaTTAAAATCCTTTATTACTTaaTTACTTCr	F	T	C	False	Invs (NM_010569.4), Invs (NM_001281977.1), Invs (NM_001281978.1), Invs (XM_006537631.3), Invs (XM_006537632.3), Invs (XM_006537630.3), Invs (XM_006537629.3), Invs (XM_006537635.2), Invs (XM_006537634.2), Invs (XM_006537626.3), nan (ENSMUST00000156602.1), nan (ENSMUST00000151762.1), A2AM57 (ENSMUST00000030029.9), nan (ENSMUST00000149555.1), S4R2B7 (ENSMUST00000143433.1)		Erp44 (NM_029572.2), Erp44 (XM_006538341.3), nan (ENSMUST00000148947.1), Q9D1Q6 (ENSMUST00000030028.4)
cg31346858_6654391	0.0168808	37.6274	0.000110607	0.00353475	0.00694077	0.0168808	0.0134022	Down	0.79393		13	23585170	TAAATTTACTACCTAATTTAACTAAACTACACAAAACTTAATTTAACAAC			mm10	aaaTTTACTaCCTaaTTTAaCTAAaCTACACAAAACTTAATTTAaCAaCr	F	T	C	False	Hist1h2be (NM_001177653.1), Hist1h2be (NM_178194.4), Q6ZWY9 (ENSMUST00000091704.6), Q6ZWY9 (ENSMUST00000051091.4)
cg41344430_9618958	0.0268467	14.5503	0.0034041	0.0194679	0.0382267	0.0268467	0.0213153	Down	0.793965		4	118759165	TCAAATACCTTAAAAACAAACCAAAATCCTCTATAACTACCAATAACCAC			mm10	CAaaTACCTTaaaaaCAAACCAAAATCCTCTaTAaCTaCCAaTaaCCACr	R	B	C	False			A0A1L1SSB4 (ENSMUST00000214922.2), A0A1L1SSB4 (ENSMUST00000216559.2)
cg33132972_70689575	0.0312198	17.1786	0.00199678	0.014654	0.0287744	0.0312198	0.0247876	Down	0.79397		15	20922644	CCCRCTTTAACAATCAAAAAACTACAACATCACTCTAAAATAATACACTC			mm10	CCrCTTTAaCAATCAaAaAaCTaCAACATCACTCTaAAaTAATACACTCr	F	T	C	False	Cdh12 (XM_017316546.1), Cdh12 (XM_011245341.2), Cdh12 (XM_011245345.2), Cdh12 (XM_011245342.2), Cdh12 (XM_011245344.2), Cdh12 (XM_011245343.2), Cdh12 (XM_017316545.1), nan (ENSMUST00000228652.1), nan (ENSMUST00000226407.1)
cg31585958_67755214	0.0611494	18.47	0.00156715	0.0129417	0.025412	0.0611494	0.0485529	Down	0.794005		13	51362724	ATTACTATACATTTCACAATATATTCATAACTAAATATAACACAAACCCC			mm10	TTaCTaTaCATTTCACAaTaTaTTCATaACTAAaTaTAaCACAAaCCCCr	F	T	C	False	LOC108168083 (XR_001780947.1)
cg30498584_3771425	0.0487549	26.8978	0.000409319	0.00657776	0.012916	0.0487549	0.0387141	Down	0.794056		12	29357325	TACCTCTACTCTAAAATAACTAAACTCCCTCTATACAAATTACAAATACC			mm10	aCCTCTaCTCTaAAATAaCTaAACTCCCTCTaTaCAAATTaCAaaTACCr	F	T	C	False
cg41672731_56790938	0.0746398	32.6463	0.000194612	0.00458424	0.00900152	0.0746398	0.0592686	Down	0.794062	Red	4	146909977	TTTTAACCCAAAAAAATAAACTCCCATTATAAAAAATTAAACAAAATCCA	TTTTAACCCAAAAAAATAAACTCCCATTATAAAAAATTAAACAAAATCCG	A	mm10	TTTTAaCCCAaaAaaATAaACTCCCATTaTaAaAAaTTAaaCAaaATCCr	F	T	C	False			nan (ENSMUST00000238583.1), J3KMS0 (ENSMUST00000049821.3)
cg42566724_89654260	0.0218564	50.775	3.19607e-05	0.00209367	0.00411108	0.0218564	0.0173609	Down	0.794318		5	109643878	TAATAAACTCACATAATATCACTTATATCTACAAATAAACTCTCTAAAAC			mm10	aATAAaCTCACATAATaTCACTTATaTCTACAAaTaaACTCTCTaaaaCr	F	T	C	False
cg44434941_11713551	0.0907027	16.2569	0.00239184	0.0161127	0.0316385	0.0907027	0.072055	Down	0.794409	Grn	7	35586839	TACCTAAATTTTCCATAAATCTTCTCTACATACAAAACAAAAAAACCTCA	TACCTAAATTTTCCATAAATCTTCTCTACATACAAAACGAAAAAACCTCG	G	mm10	TACCTaAaTTTTCCATAAaTCTTCTCTACATACAaaACrAaAaaACCTCr	R	B	C	False	Ankrd27 (XM_006539986.2), Ankrd27 (XM_017322264.1), Ankrd27 (XM_006539985.2), Ankrd27 (XR_881721.2), Ankrd27 (NM_178263.3), Ankrd27 (NM_145633.3), Q3UMR0 (ENSMUST00000040844.15), A0A087WPF2 (ENSMUST00000188906.6), A0A0R4J2C4 (ENSMUST00000186245.6), A0A0U1RPT7 (ENSMUST00000206472.1), A0A0U1RPG1 (ENSMUST00000206157.1), Q3UMR0 (ENSMUST00000190503.6)		Rgs9bp (NM_145840.3), Q148R9 (ENSMUST00000069912.5)
cg38148912_41808931	0.0345638	29.8124	0.000276898	0.00540914	0.0106213	0.0345638	0.0274603	Down	0.794482		2	24919819	CCTAAACTCCTAAAACTAAAAAATCACCAAAAAAAACTACTCTATTTCCC			mm10	CTaaaCTCCTaaAaCTaAaAaaTCACCAAAAaaAaCTaCTCTaTTTCCCr	F	T	C	False		Ehmt1 (XM_006498423.2), Ehmt1 (XM_006498424.2), Ehmt1 (XM_006498422.2), Ehmt1 (XM_006498431.2), Ehmt1 (XM_006498430.2), Ehmt1 (XM_017319336.1), Ehmt1 (XM_006498425.2), Ehmt1 (XM_006498432.2), Ehmt1 (XM_006498426.2), Ehmt1 (XR_374136.3)	Ehmt1 (NM_001012518.3), Ehmt1 (NM_001109687.2), Ehmt1 (NM_172545.4), Ehmt1 (NM_001109686.2), Q5DW34 (ENSMUST00000046227.11), Q5DW34 (ENSMUST00000114432.8), nan (ENSMUST00000139000.3), Z4YJZ7 (ENSMUST00000091348.10), A0A0G2JEQ4 (ENSMUST00000200655.4), A0A0H2UH19 (ENSMUST00000102938.9), A0A1B0GXE2 (ENSMUST00000150379.1), A2AIS5 (ENSMUST00000152161.7), Q5DW34 (ENSMUST00000147147.7)
cg31346715_20755492	0.0333507	60.1175	1.54713e-05	0.00157467	0.00309198	0.0333507	0.0265001	Down	0.794588		13	23574328	ACCTTTAATTAATTTATAACRAATAACATACRAAATCTTACCCAATCAAC			mm10	CCTTTaATTaaTTTATaACraATaaCATACrAAaTCTTaCCCAATCAACr	R	B	C	False		Hist1h2ad (NM_178188.4), Hist1h2bf (NM_178195.2), C0HKE9 (ENSMUST00000090776.6), P10853 (ENSMUST00000105106.1)	Hist1h3d (NM_178204.2), P84228 (ENSMUST00000105105.3)
cg41919567_9752206	0.196003	24.9833	0.000538656	0.00751671	0.0147597	0.196003	0.155767	Down	0.794719		5	22738716	ATTATTATTTACCTTTAATCAATATTAACCCTAAAATAACTTCCCTCCCC			mm10	TTATTaTTTaCCTTTaATCAATATTAaCCCTAAAATaACTTCCCTCCCCr	F	T	C	False	nan (ENSMUST00000181209.1)		nan (ENSMUST00000196064.1)
cg44789710_60810394	0.1067	40.5102	8.19475e-05	0.00308718	0.00606193	0.1067	0.0848093	Down	0.794842		7	81687934	CCAAATACAAAAACCAAAAACCTCTAAATCAAATATCTAAATATATACCC			mm10	CAAaTACAAAaACCAaAaaCCTCTAaATCAaATaTCTaAaTaTATACCCr	R	B	C	False	Homer2 (XM_006540909.1), Homer2 (NM_001164087.1), Homer2 (NM_011983.2), Homer2 (NM_001164086.1), E9Q4F9 (ENSMUST00000098326.2), Q9QWW1 (ENSMUST00000207983.1), Q9QWW1 (ENSMUST00000026922.14), A0A140LJ06 (ENSMUST00000207371.1), A0A140LHR9 (ENSMUST00000208937.1), nan (ENSMUST00000207039.1), nan (ENSMUST00000207289.1), nan (ENSMUST00000208107.1)
cg38559954_40652119	0.182936	25.1977	0.000521949	0.00741025	0.0145506	0.182936	0.145427	Down	0.794961	Red	2	74752786	CCAAAAACCAAATAAAAATTTCCTTTATATTCTACCAACCTAAAATAACA	CCGAAAACCGAATAAAAATTTCCTTTATATTCTACCAACCTAAAATAACG	A	mm10	CCraaaACCrAATAaaaaTTTCCTTTaTaTTCTaCCAaCCTaaaATaaCr	F	T	C	False	Haglr (NR_110445.1), LOC102634401 (NR_110447.1), nan (ENSMUST00000230704.1), nan (ENSMUST00000230511.1), nan (ENSMUST00000230341.1), nan (ENSMUST00000152462.2), nan (ENSMUST00000229136.1), nan (ENSMUST00000230540.1), nan (ENSMUST00000143191.1)
cg29171731_92709861	0.0213403	14.4037	0.00351321	0.0198267	0.0389312	0.0213403	0.0169659	Down	0.795018		10	129700992	TTTAAACATCTACATATTCCTAAACAACTATCCCAACCAAAATTTTCCAC			mm10	TTaAACATCTACATaTTCCTAaACAaCTATCCCAACCAaaaTTTTCCACr	R	B	C	False
cg44177805_38750905	0.0703326	12.5932	0.00527969	0.0247856	0.0486684	0.0703326	0.0559169	Down	0.795035		6	149309113	ACAATTCTCRAAAAAATAACTATAACAAATAATAACAATTCTCCTATCCC			mm10	CAaTTCTCraAaAAATAACTATAACAAATAATAACAaTTCTCCTaTCCCr	R	B	C	False	2810474O19Rik (XM_006507086.3), 2810474O19Rik (XM_011241622.2), 2810474O19Rik (XM_006507084.3), 2810474O19Rik (XM_006507083.3), 2810474O19Rik (XM_006507081.3)		2810474O19Rik (NM_001289662.1), 2810474O19Rik (NM_026054.3), 2810474O19Rik (NM_001289661.1), A0A140T8R9 (ENSMUST00000130664.7), Q5DTW7 (ENSMUST00000046689.12), A0A087WP47 (ENSMUST00000190785.6), Q5DTW7 (ENSMUST00000100765.10), Q5DTW7 (ENSMUST00000189932.6), nan (ENSMUST00000137983.1), A0A140T8W0 (ENSMUST00000185930.1)
cg36133412_38712453	0.0306482	16.9361	0.00209258	0.0150185	0.0294899	0.0306482	0.0243719	Down	0.795213		19	8880940	CRTATATTTAACCCTCTCTAACCCAACTATTTCTCTATAATTTAAAACCC			mm10	rTaTaTTTAaCCCTCTCTAaCCCAaCTaTTTCTCTATaATTTaAaaCCCr	R	B	C	False		Uqcc3 (NM_001160356.1), Q8K2T4 (ENSMUST00000096253.6)
cg31767109_90780573	0.133651	28.8381	0.000314478	0.00576731	0.0113246	0.133651	0.106291	Down	0.795292		13	69928705	AAATAAAAATAAACAAACAAATCCCCTCCCCCAATTTACCTTCTATTTAC			mm10	aaTAaAaATaAACAAaCAAaTCCCCTCCCCCAaTTTACCTTCTaTTTACr	R	B	C	False
cg41552087_20720576	0.0510253	15.0423	0.00306674	0.018438	0.0362044	0.0510253	0.0405824	Down	0.795338		4	136310401	AATTTCTCCAATCATTCTAAAAAATACTTTTCTACAAAAAAATCTCCAAC			mm10	aTTTCTCCAaTCATTCTAAaaaATaCTTTTCTACAaAaAAATCTCCAaCr	F	T	C	False			Hnrnpr (NM_001277123.1), Hnrnpr (NM_001277122.1), Hnrnpr (NM_001277121.1), Hnrnpr (NM_028871.2), Hnrnpr (XM_006539228.3), Hnrnpr (XM_006539222.1), Hnrnpr (XM_006539227.1), Hnrnpr (XM_006539221.1), Hnrnpr (XM_006539226.1), Hnrnpr (XM_006539223.3), Hnrnpr (XM_006539224.3), Hnrnpr (XM_017320416.1), Hnrnpr (XM_006539225.3), F7B5B5 (ENSMUST00000131671.7), Q8VHM5 (ENSMUST00000105850.7), Q8VHM5 (ENSMUST…
cg30944214_34779835	0.0162411	13.5624	0.00422737	0.0219283	0.043058	0.0162411	0.0129182	Down	0.795401	Red	12	89302721	AAAAAAAAACTTTCAACAATAAATTTACCTCCCCCTAACCTTAACTTTCA	AAAAAAAAACTTTCAACAATAAATTTACCTCCCCCTAACCTTAACTTTCG	A	mm10	aaaaaaaaaCTTTCAaCAATaAATTTACCTCCCCCTAaCCTTAaCTTTCr	R	B	C	False	Nrxn3 (XM_017314984.1), Nrxn3 (XM_006515560.2), Nrxn3 (XM_017314983.1), Nrxn3 (XM_006515559.2), Nrxn3 (XM_006515570.1), Nrxn3 (XR_001780424.1), Nrxn3 (XR_381485.1), Nrxn3 (XR_001780426.1), Nrxn3 (XR_001780423.1), Nrxn3 (XR_001780425.1), Nrxn3 (XM_006515554.2), Nrxn3 (XR_001780422.1), Nrxn3 (XM_006515558.1), Nrxn3 (XM_006515553.2), Nrxn3 (XR_001780421.1), Nrxn3 (XM_006515550.1), Nrxn3 (XM_00651555…
cg43470256_80662504	0.077092	13.1777	0.00461169	0.0230036	0.0451693	0.077092	0.0613254	Down	0.795483	Red	6	56996815	TCTAAACATACAATCTATCAACTAAACTACAATTTCTTCCCCACAACCCA	TCTAAACATACAATCTATCAACTAAACTACAATTTCTTCCCCACAACCCG	T	mm10	TCTaaaCATACAaTCTaTCAACTaAaCTACAaTTTCTTCCCCACAACCCr	F	T	C	False			Q8R2D4 (ENSMUST00000226689.1), Q8R2D4 (ENSMUST00000227131.1), A0A2I3BQJ7 (ENSMUST00000227188.1), A0A2I3BQJ7 (ENSMUST00000227631.1), Q8R2D4 (ENSMUST00000227847.1), Q8R2D4 (ENSMUST00000228285.1)
cg42643319_88767345	0.0237663	22.6633	0.000767852	0.00899356	0.0176596	0.0237663	0.0189068	Down	0.795528	Red	5	115236090	TATCCCTTCACAAACTACCATTCACTATTACAATCAAAAAACAATCATCA	TATCCCTTCGCAAACTACCATTCACTATTACAATCAAAAAACAATCATCG	A	mm10	TaTCCCTTCrCAaACTaCCATTCACTATTaCAATCAAaAaaCAATCATCr	R	B	C	False	Pop5 (XM_017320619.1), Pop5 (NM_026398.4), Q9DB28 (ENSMUST00000081497.12)
cg37319536_55763115	0.0354069	30.9111	0.000240794	0.00503477	0.00988618	0.0354069	0.0281702	Down	0.795613		1	106935317	CCTATAACTACATAAAATCTAATAACTCTAACATCCATAAACACCTCCAC			mm10	CTaTAACTaCATaaAATCTAaTaaCTCTaACATCCATaAaCACCTCCACr	F	T	C	False	Serpinb12 (NM_027971.2), Q9D7P9 (ENSMUST00000081277.8)
cg28222580_21796121	0.0445641	40.5977	8.12268e-05	0.0030826	0.00605294	0.0445641	0.035456	Down	0.795618		10	18235382	TAATTTAACTTAAAAAACRATATTAAATTCAACATCCCTAATACTATACC			mm10	AaTTTaaCTTaAaAAaCraTATTaaaTTCAaCATCCCTaATaCTaTaCCr	F	T	C	False	nan (ENSMUST00000181897.1), nan (ENSMUST00000216248.1)		Ccdc28a (NM_144820.3), Q8CEI3 (ENSMUST00000052648.8), Q3UFK1 (ENSMUST00000080860.12), G3UX80 (ENSMUST00000173243.7)
cg47889424_19629990	0.103953	21.3295	0.000952935	0.0100269	0.0196887	0.103953	0.0827085	Down	0.79563		X	103321340	AACCCTTCATTTAAATACAAATACTATATAAAAACTTAAAACCCCTTAAC			mm10	aCCCTTCATTTaAATaCAAATaCTATaTAAAAaCTTaAAaCCCCTTaACr	R	B	C	False		Cdx4 (NM_007674.3), Q78Z64 (ENSMUST00000033689.2)
cg39507927_3623228	0.046737	14.7537	0.00325948	0.0190181	0.0373436	0.046737	0.0371885	Down	0.795696		3	14786686	AAATACAATCACATAATCTAATTAAACCATATCAACAAAAACTCTCAACC			mm10	AATaCAATCACATAATCTaATTAaaCCATaTCAaCAAaAaCTCTCAACCr	F	T	C	False	Car1 (NM_009799.4), Car1 (XM_011248137.1), P13634 (ENSMUST00000181860.7), D3YYQ4 (ENSMUST00000144327.2)
cg46969786_74657879	0.00742365	26.0402	0.000462026	0.00697888	0.0137036	0.00742365	0.00590816	Down	0.795857	Red	9	75314118	ACATCACCAATTCTCAAAAAAAACACAATAAACAAAACCAACAAAATCCA	ACATCGCCGATTCTCAAAAAAAACGCGATAAACGAAACCAACAAAATCCG	A	mm10	aCATCrCCraTTCTCAaaaAaaaCrCraTAaaCraAaCCAaCAaAaTCCr	F	T	C	False	Gnb5 (NM_010313.2), LOC102636700 (XR_379632.3), Gnb5 (NM_138719.5), Gnb5 (NR_073186.1), P62881 (ENSMUST00000213990.1), nan (ENSMUST00000216737.1), P62881 (ENSMUST00000076889.6)	Q3UG14 (ENSMUST00000215875.1), A0A1L1STC5 (ENSMUST00000215002.1)
cg41168559_97673536	0.131105	12.4382	0.00547611	0.0252817	0.0496427	0.131105	0.104347	Down	0.795907		4	98108318	TCAACAACTTCTATTAATTAAAAACTAACCTTTAAAATAACTCTAAAAAC			mm10	CAaCAACTTCTATTaATTAAAAACTAACCTTTAAAaTAACTCTaAaAaCr	F	T	C	False	Nfia (XM_006502844.3), Nfia (XM_006502841.3), Nfia (NM_001122952.1), Nfia (XM_006502842.3), Nfia (XM_006502845.2), Nfia (XM_006502843.2), Nfia (NM_001122953.1), Nfia (NM_010905.3), Q02780 (ENSMUST00000075448.12), Q02780 (ENSMUST00000092532.12), B1AUC0 (ENSMUST00000107062.8), B1AUB9 (ENSMUST00000052018.11), B1AUB8 (ENSMUST00000107057.7)
cg45836228_82768305	0.0348255	17.2734	0.00196079	0.014527	0.0285249	0.0348255	0.0277185	Down	0.795927		8	72443803	ACAACTCCCRACATACCTTAAAATTATAACCTAAAAACRCTAATAAATAC			mm10	CAACTCCCraCATaCCTTaaaATTATaACCTaaaaACrCTAATaaaTaCr	F	T	C	False	Q9D9Q6 (ENSMUST00000019876.11)	1700030K09Rik (NM_028170.2), Calr3 (NM_028500.3), Calr3 (XM_006509761.3), 1700030K09Rik (XR_870463.1), Q922C1 (ENSMUST00000064853.12), E9Q7C0 (ENSMUST00000121902.1)	1700030K09Rik (XM_011242328.2), 1700030K09Rik (XM_006509750.2)
cg34126606_81624209	0.0137299	48.7179	3.80722e-05	0.00223078	0.00438031	0.0137299	0.0109281	Down	0.795931		16	35983149	RACRACCAAAACRTAAATCTCTACRAACCAAATTAACAATCAATAAAAAC			mm10	aCraCCAaaaCrTaaaTCTCTaCraACCAaaTTaaCAaTCAaTAAAAaCr	R	B	C	False	Gm15564 (XR_001781900.1), nan (ENSMUST00000173605.1), nan (ENSMUST00000172991.1)	Gm15564 (XR_001781899.1), Q60960 (ENSMUST00000004054.12), nan (ENSMUST00000173715.1)	Kpna1 (NM_008465.5), Kpna1 (XM_006521814.3), Gm15564 (XR_876052.2), Gm15564 (XR_876055.2), G3UXT6 (ENSMUST00000174500.7), G3UWJ8 (ENSMUST00000173555.7)
cg35565776_10767839	0.0541318	13.8366	0.00397686	0.0211989	0.0416257	0.0541318	0.043086	Down	0.795947	Red	18	32693324	AAATACCAACTCTTAAATCCACATAATCACTATCTCTTCTTTTCTAAACA	AAATACCAACTCTTAAATCCACATAATCACTATCTCTTCTTTTCTAAACG	T	mm10	aAaTACCAACTCTTaAaTCCACATAATCACTaTCTCTTCTTTTCTaAACr	R	B	C	False	4930455D15Rik (NR_045381.1)
cg41139357_45810287	0.285329	12.6855	0.00516685	0.0244902	0.0480885	0.285329	0.227112	Down	0.795964		4	92970236	ATTAACTCAATTTCAAAAACTATACTAAATAACTCTTATTTTCAAACATC			mm10	TTAACTCAaTTTCAaAAACTaTaCTAaATaaCTCTTaTTTTCAAACATCr	F	T	C	False
cg34739479_2632144	0.0460628	16.1612	0.00243806	0.0162842	0.0319753	0.0460628	0.0366661	Down	0.796003		17	25014266	ACTCCTTAAATTAAATAATAACRAAACRACRATACTACRAAACCCAAAAC			mm10	CTCCTTaaaTTAaaTaaTaaCraaACraCraTACTaCraaACCCAAAaCr	R	B	C	False	Cramp1l (XM_006524699.3), Cramp1l (NM_020608.3), Cramp1l (XM_017317589.1), Cramp1l (XM_006524703.3), Cramp1l (XM_006524702.3), Q6PG95 (ENSMUST00000073337.7), Q6PG95 (ENSMUST00000233774.1), A0A3B2W7C5 (ENSMUST00000233169.1)		Cramp1l (XM_011246544.1), Cramp1l (XM_011246545.2)
cg31824349_16702277	0.00470956	16.749	0.00217029	0.0153281	0.0300979	0.00470956	0.00374887	Down	0.796012	Red	13	78199721	TATTTTTTTCCTATTTCACTATAAATTCATCACTAACATAAATTATCTCA	TATTTTTTTCCTATTTCGCTATAAATTCGTCGCTAACGTAAATTATCTCG	A	mm10	TATTTTTTTCCTATTTCrCTaTaAATTCrTCrCTaaCrTaAATTATCTCr	F	T	C	True	A830082K12Rik (NR_045195.1), Q32NY6 (ENSMUST00000091458.12), nan (ENSMUST00000145613.7)	nan (ENSMUST00000137199.1), nan (ENSMUST00000144545.1)	Nr2f1 (XM_006517085.3), Nr2f1 (NM_010151.2)
cg32872435_61709156	0.0592138	14.4635	0.00346822	0.0196876	0.0386582	0.0592138	0.0471355	Down	0.796022		14	104459462	TAAATAATCCRTTCACAAAACTATCTTAAATAATCTACAAAAATTCTAAC			mm10	AAATAATCCrTTCACAAAaCTATCTTAAaTaaTCTaCAaaAaTTCTaACr	R	B	C	False	D130079A08Rik (XR_383722.2), D130079A08Rik (XR_874930.1), D130079A08Rik (XR_874931.1), D130079A08Rik (XR_383723.2)	nan (ENSMUST00000227158.1), nan (ENSMUST00000228095.1), nan (ENSMUST00000228613.1)
cg44480390_38779224	0.340483	371.616	3.07444e-09	7.8157e-05	0.000153467	0.340483	0.271143	Down	0.796346		7	41422907	TCTTTTAAATTTTTATTTCCCTTTTATTAAACATAAACTCCTTACACAAC			mm10	CTTTTAAATTTTTaTTTCCCTTTTATTAAACATAaACTCCTTACACAACr	F	T	C	False	Vmn2r57 (NM_177764.4), L7N269 (ENSMUST00000165029.2), A0A3B2WDB9 (ENSMUST00000233555.1), A0A3B2WCI1 (ENSMUST00000233793.1), E9Q3U2 (ENSMUST00000094532.3)
cg43657691_74764370	0.10007	18.4851	0.00156285	0.0129224	0.0253742	0.10007	0.079703	Down	0.79647		6	86949089	AAATCTAAAATACAAACTCACRAATAATCTTACTACTCTTAAAAATACAC			mm10	aaTCTAAAaTACAAACTCACrAATaaTCTTACTACTCTTaaAaATACACr	F	T	C	False	Aak1 (XM_017321597.1), Aak1 (XM_006506192.1), Aak1 (XM_006506191.1), Aak1 (NM_177762.6), Aak1 (NM_001040106.2), Q3UHJ0 (ENSMUST00000089519.12), nan (ENSMUST00000113668.7), Q3UHJ0 (ENSMUST00000003710.9)
cg35829348_10690324	0.024353	39.0911	9.47698e-05	0.00331635	0.00651192	0.024353	0.0193964	Down	0.79647		18	64516476	TACAACRCCTCAATCAAAAAAACCTTCAATACACRTTAAAATAAACAAAC			mm10	aCAACrCCTCAaTCAAaaAAaCCTTCAaTaCACrTTaaaaTaAaCAaaCr	R	B	C	False	Nars (NM_001142950.1), Nars (NM_027350.3), Q8BP47 (ENSMUST00000237400.1), A0A494B996 (ENSMUST00000236873.1), nan (ENSMUST00000025483.10), A0A494B949 (ENSMUST00000237369.1), A0A494BB89 (ENSMUST00000236186.1), A0A494BAW6 (ENSMUST00000236392.1), A0A494BB81 (ENSMUST00000236583.1), A0A494B9G0 (ENSMUST00000235647.1), A0A494BB92 (ENSMUST00000236463.1), A0A494B927 (ENSMUST00000235325.1), nan (ENSMUST0000…	A0A494BAX5 (ENSMUST00000237351.1), nan (ENSMUST00000237585.1)
cg30664129_75782888	0.047212	22.0168	0.000851584	0.00947332	0.0186016	0.047212	0.037605	Down	0.796514	Grn	12	54985675	CAACCAAACAAAAAAATTTTCTACTATAAAATCACCAACAAAATCTTCCA	CGACCGAACGAAAAAATTTTCTACTATAAAATCACCAACGAAATCTTCCG	G	mm10	CraCCraACrAaaAAaTTTTCTACTaTAAAaTCACCAACrAaATCTTCCr	R	B	C	False	Baz1a (NM_013815.2), Baz1a (XM_006515671.3), Baz1a (XM_006515670.3), O88379 (ENSMUST00000038926.12), G3UWZ0 (ENSMUST00000173433.7), G3UZ82 (ENSMUST00000172875.7), G3UXR5 (ENSMUST00000173177.1), G3UZD1 (ENSMUST00000173529.1)
cg48145561_10808253	0.0256199	13.255	0.00453119	0.0227745	0.0447196	0.0256199	0.0204088	Down	0.796599		X	158766292	ATTCTACCTTTACCTTTTCTTATAAAAATTTACACTTCAAATACCAATAC			mm10	TTCTACCTTTACCTTTTCTTATAAAaATTTaCACTTCAAATACCAATACr	R	B	C	False
cg30739676_48602462	0.293095	21.5515	0.000918684	0.00982879	0.0192996	0.293095	0.233501	Down	0.796675		12	68067608	CAAATTACTTTATATAAAACACAAAACCACCAACACAAAATTCATACTAC			mm10	AAaTTACTTTATaTAaAaCACAaAACCACCAaCACAaaaTTCATACTACr	R	B	C	False			nan (ENSMUST00000220843.1)
cg40691786_51680957	0.0347153	20.3232	0.00112885	0.0109276	0.0214571	0.0347153	0.0276612	Down	0.796802		4	25281177	ATACTATAATATTAACTACTCACAACCATCTTACACTAAATTTTTTCCCC			mm10	TACTATAATaTTAaCTACTCACAaCCATCTTaCACTAAATTTTTTCCCCr	F	T	C	False	Ufl1 (XM_006538203.3), Ufl1 (NM_026194.4), nan (ENSMUST00000142949.7), Q8CCJ3 (ENSMUST00000102994.9), Q8CCJ3 (ENSMUST00000038705.7), nan (ENSMUST00000132558.1)
cg29141404_42725141	0.0197253	22.6866	0.000765029	0.00897212	0.0176175	0.0197253	0.0157184	Down	0.796862		10	127070480	TCTCTAAAACACTATCTAAAAACCCTAACCTCRATTTCTTTCTTTCTTTC			mm10	CTCTAAaACACTaTCTAaAAACCCTaaCCTCraTTTCTTTCTTTCTTTCr	R	B	C	False	A730063M14Rik (NR_040660.1), nan (ENSMUST00000217956.1), nan (ENSMUST00000217874.1)	A730063M14Rik (NR_040660.1), nan (ENSMUST00000217874.1)	Tspan31 (NM_025982.4), nan (ENSMUST00000218488.1), nan (ENSMUST00000218603.1), nan (ENSMUST00000217875.1), nan (ENSMUST00000220344.1), Q9CQ88 (ENSMUST00000060991.5)
cg38823529_40704193	0.0584522	40.4454	8.24855e-05	0.00309797	0.00608311	0.0584522	0.0465862	Down	0.796996		2	114201193	AATTCRACCCCAAAAAATAAAACRCRAAACTCAACTCTTTTAAATTTACC			mm10	ATTCrACCCCAaaAaATaaaaCrCraaaCTCAaCTCTTTTaAaTTTACCr	R	B	C	False	Zfp770 (XM_011239464.2), Zfp770 (NM_175466.4), Q8BIQ8 (ENSMUST00000050668.3), nan (ENSMUST00000123562.1)
cg37468658_77638292	0.072643	20.4033	0.00111348	0.0108661	0.0213365	0.072643	0.0578984	Down	0.797026	Red	1	132418696	AACACAACCTAACAACAAATATATCCTTAATTTACCTTTAATAATTCTCA	AACACAACCTAACAACAAATATATCCTTAATTTACCTTTAATAATTCTCG	T	mm10	aaCACAACCTAACAaCAaaTATaTCCTTaaTTTaCCTTTAaTaATTCTCr	R	B	C	False	Dstyk (XM_017319684.1), Dstyk (XR_387156.3), Dstyk (NM_172516.4), Q6XUX1 (ENSMUST00000045110.13), A0A087WP69 (ENSMUST00000188389.1), nan (ENSMUST00000188973.1)
cg47204861_55723532	0.0103614	18.1521	0.00166163	0.013334	0.0261824	0.0103614	0.00825859	Down	0.797057		9	105494428	ACCRTAACTAACACTAAAAACTTTATAACCATCAACCAAAATACAATTTC			mm10	CCrTaaCTaACACTAAAaACTTTaTAaCCATCAACCAaAaTaCAaTTTCr	R	B	C	False	Atp2c1 (NM_175025.4), Atp2c1 (NM_001253834.1), Atp2c1 (NM_001253831.1), Atp2c1 (XM_006511711.3), Atp2c1 (XM_006511710.2), Atp2c1 (XM_006511714.3), Atp2c1 (XM_006511712.3), Atp2c1 (NM_001253836.1), H3BIX7 (ENSMUST00000176770.7), Q80XR2 (ENSMUST00000112558.9), Q80XR2 (ENSMUST00000038118.14), Q3UZR5 (ENSMUST00000085133.12), Q8BMS7 (ENSMUST00000163879.8), nan (ENSMUST00000176960.7), H3BKB1 (ENSMUST00…	H3BL44 (ENSMUST00000177074.7)
cg46627177_29683504	0.0832854	28.9682	0.000309121	0.00572697	0.0112454	0.0832854	0.066386	Down	0.79709		9	40392691	TTTTTATTTTTTCCTTTCTTAACAATACRAACRATCTACTCTACTTTTCC			mm10	TTTTATTTTTTCCTTTCTTAaCAaTaCrAaCraTCTaCTCTaCTTTTCCr	F	T	C	False	Gramd1b (XM_017313324.1), Gramd1b (XM_017313323.1), Gramd1b (XM_006510237.3), Gramd1b (XM_006510236.3), Gramd1b (XM_017313322.1), Gramd1b (XM_017313319.1), Gramd1b (XM_017313321.1), Gramd1b (XM_006510235.3), Gramd1b (XM_006510244.3), Gramd1b (XM_017313320.1), Gramd1b (XM_017313325.1), Gramd1b (NM_172768.1), Q80TI0 (ENSMUST00000045682.6), D3YWR0 (ENSMUST00000119373.8), Q80TI0 (ENSMUST00000165104.7…	Gramd1b (XM_006510252.3), Gramd1b (XM_006510249.3)	Gramd1b (XM_006510251.3), Gramd1b (XM_006510248.3), Gramd1b (XM_006510252.3), Q80TI0 (ENSMUST00000118159.7), nan (ENSMUST00000153029.1), nan (ENSMUST00000137189.7)
cg35507536_90710368	0.029567	84.7786	3.36958e-06	0.000876018	0.00172013	0.029567	0.0235676	Down	0.797091		18	23498495	CTCCTTAATACCAACTACCAAAATATCATATAAACAAATCAATAAAAAAC			mm10	TCCTTaATaCCAaCTaCCAaaaTaTCATaTaAaCAAATCAaTAaaAaaCr	F	T	C	False	Dtna (NM_001285813.1), Dtna (XM_017317822.1), Dtna (XR_001782337.1), Dtna (XM_017317823.1), Dtna (XM_017317819.1), Dtna (XR_001782338.1), Dtna (XR_001782339.1), Dtna (XM_017317824.1), Dtna (XM_017317815.1), Dtna (XM_017317825.1), Dtna (XR_001782336.1), Dtna (XR_001782335.1), Dtna (XR_001782334.1), Dtna (XM_017317817.1), Dtna (XM_017317826.1), Dtna (XM_017317814.1), Dtna (XM_017317821.1), Dtna (XM…
cg29338309_43659990	0.0188588	22.2467	0.000820599	0.00929464	0.0182508	0.0188588	0.0150334	Down	0.797155		11	25434189	TTCCCCTACCACTCTAAACTCTCATATTCATAATCAAAAAACATAAAAAC			mm10	TCCCCTaCCACTCTaAACTCTCATaTTCATAATCAAAaaACATaaAAACr	R	B	C	False
cg28603741_41602461	0.0586331	14.0671	0.00377997	0.0206292	0.040507	0.0586331	0.0467469	Down	0.797278		10	69125074	RACCTCAAAAAACACCACTAAAAAAATTAATACAATATATTAACATATTC			mm10	ACCTCAaAAAaCACCACTaAaAaAATTaaTACAATaTaTTAaCATaTTCr	R	B	C	False
cg44952245_88665283	0.0808247	44.8491	5.38494e-05	0.00258715	0.00508007	0.0808247	0.0644399	Down	0.79728	Grn	7	105581599	AATACTACCACAAAAACCAAAAAACAACCAACTACCAACCTCTTAAAACA	AATACTACCACAAAAACCAAAAAACAACCGACTACCAACCTCTTAAAACG	G	mm10	AaTaCTACCACAAaAaCCAaAaAaCAaCCraCTaCCAaCCTCTTaAaaCr	F	T	C	False	Apbb1 (NM_009685.3), Apbb1 (XM_006507230.2), A0A0R4J2C6 (ENSMUST00000191011.6)	Apbb1 (NM_001253885.1), Apbb1 (NM_001253886.1), A0A0R4J2C6 (ENSMUST00000189378.6)	A0A087WRY7 (ENSMUST00000188726.1), A0A087WRP1 (ENSMUST00000188440.6), A0A0R4J2C1 (ENSMUST00000191601.6)
cg47818347_68706577	0.0502123	63.3045	1.23517e-05	0.00143061	0.00280912	0.0502123	0.0400346	Down	0.797307		X	91331722	AACTTTCCAAAAAAACATCTTTCTAAAAACATACCAAAACTTCCRAACTC			mm10	aCTTTCCAaaAaAACATCTTTCTAaaAACATACCAaaACTTCCrAACTCr	R	B	C	True	Q4U221 (ENSMUST00000201779.1)	Mageb2 (NM_031171.1), A2AHM0 (ENSMUST00000101397.1)
cg37787980_85630255	0.215652	50.3334	3.31669e-05	0.00211406	0.00415113	0.215652	0.171942	Down	0.797312		1	172468603	ATACRTTTCATAAATACTTTCCCTTTTTTCTCATTCCCACTTAAATATCC			mm10	TACrTTTCATAAATaCTTTCCCTTTTTTCTCATTCCCACTTAAATaTCCr	F	T	C	False	Slamf9 (XM_017313038.1), nan (ENSMUST00000192784.1)
cg36170593_26781863	0.0168235	14.5171	0.00342849	0.019546	0.0383802	0.0168235	0.0134146	Down	0.797377		19	14018005	AACAAAAATAATATCTATCTTCAACTTTCAAATAAACCTCAAAATTTTCC			mm10	aCAAAaATaATaTCTaTCTTCAACTTTCAAaTaaaCCTCAaaATTTTCCr	F	T	C	False	nan (ENSMUST00000182766.1)
cg38474982_90775273	0.0753461	13.0843	0.00471129	0.0232686	0.0456898	0.0753461	0.0600843	Down	0.797444		2	65620720	AATTACAACRATTCCACTTATAACCAAAAAATAAAACTATCATACAAAAC			mm10	ATTACAaCrATTCCACTTaTaaCCAaaAaATaaAaCTaTCATaCAAaACr	R	B	C	True		Scn2a1 (XM_006498581.3), Scn2a1 (XM_017314945.1), F7AMU5 (ENSMUST00000144254.5), B1AWN6 (ENSMUST00000028377.13), nan (ENSMUST00000201378.1)
cg44259658_51733431	0.106911	22.2179	0.000824413	0.00932163	0.0183037	0.106911	0.0852608	Down	0.797495		7	16217930	ACACAACAAATTCCCAAATTTTTCTACTATAAAATAAATTAATAATCCTC			mm10	CACAaCAaaTTCCCAaaTTTTTCTaCTaTAaaATaAaTTaATAaTCCTCr	R	B	C	False	Dhx34 (XM_006540369.3), Dhx34 (XM_017312311.1), Dhx34 (XR_391100.3), Dhx34 (NM_001285931.1), Dhx34 (NM_001285932.1), Dhx34 (NM_027883.3), Dhx34 (XR_391101.3), D3YTV3 (ENSMUST00000121123.7), D3YTV3 (ENSMUST00000118795.7), D3YTV3 (ENSMUST00000119102.7), A0A0R4J217 (ENSMUST00000163968.7), A0A0R4J217 (ENSMUST00000094816.2)
cg47620926_96802366	0.0366096	21.0645	0.000995841	0.0102635	0.0201532	0.0366096	0.0292016	Down	0.797648		X	49886275	TTCTAACCATTTATATTATAACTCTCCTAAATAACATTATAATTCTCACC			mm10	TCTAaCCATTTATaTTATaACTCTCCTaaaTAACATTaTAATTCTCACCr	F	T	C	False	Olfr1322 (NM_001011794.1), Q7TQW3 (ENSMUST00000217355.2), Q7TQW3 (ENSMUST00000070304.2)
cg29511785_50660849	0.0153872	15.828	0.00260752	0.0168724	0.0331304	0.0153872	0.0122742	Down	0.79769		11	50377691	RAAATTTCTTAATACRCATACRTCCAATCTCTCTATAACRCAAATAAAAC			mm10	aaaTTTCTTAATACrCATaCrTCCAATCTCTCTaTaACrCAAaTaaaaCr	R	B	C	False	Q811L7 (ENSMUST00000109142.7)	Hnrnph1 (XM_017314692.1), Hnrnph1 (XM_006533881.2), Hnrnph1 (XM_006533880.2), Hnrnph1 (XM_006533883.2), Hnrnph1 (XM_006533878.1), Hnrnph1 (XM_017314694.1), Hnrnph1 (XM_006533879.1), Hnrnph1 (XM_006533875.1), Hnrnph1 (XM_017314690.1), Hnrnph1 (XM_006533876.3), Hnrnph1 (NM_021510.2), Hnrnph1 (XM_006533884.2), Hnrnph1 (XM_017314696.1), Hnrnph1 (XM_017314691.1), Hnrnph1 (XM_017314693.1), Hnrnph1 (XM_…	Hnrnph1 (XM_017314695.1), Hnrnph1 (XM_017314697.1), nan (ENSMUST00000128220.7), nan (ENSMUST00000129631.7), nan (ENSMUST00000133435.1), nan (ENSMUST00000134230.7)
cg46638201_74741314	0.0367123	23.6419	0.00065915	0.00833307	0.0163626	0.0367123	0.0292882	Down	0.797776		9	41376516	TCCAAAACTTTCAAAAACCAACCRATACTAATAAAAATCCRTAACTTAAC			mm10	CCAAaaCTTTCAaAaACCAaCCraTaCTaATaaaaaTCCrTaACTTaaCr	F	T	C	False	nan (ENSMUST00000233562.1), nan (ENSMUST00000233001.1), nan (ENSMUST00000212373.2), nan (ENSMUST00000233277.1), nan (ENSMUST00000232787.1), nan (ENSMUST00000233028.1), nan (ENSMUST00000233820.1), nan (ENSMUST00000233800.1), nan (ENSMUST00000233987.1), nan (ENSMUST00000233927.1), nan (ENSMUST00000233406.1), nan (ENSMUST00000188945.6), nan (ENSMUST00000232890.1)	3110039I08Rik (NR_040725.2), 3110039I08Rik (NR_131929.1), 3110039I08Rik (NR_131928.1), nan (ENSMUST00000187345.6), nan (ENSMUST00000190109.1)
cg32509985_18787118	0.0238841	32.8963	0.000188872	0.00451388	0.00886335	0.0238841	0.0190602	Down	0.798031	Red	14	55490868	ACCTAATATCCAAACTATCTCAAAAACAAAATACAACATTTCTACTAACA	GCCTAATATCCGAACTATCTCAAAAACGAAATACAACGTTTCTACTAACG	A	mm10	rCCTaaTaTCCrAaCTATCTCAaaaaCraaaTaCAaCrTTTCTACTaaCr	F	T	C	False	Lrrc16b (XM_006519059.3), Lrrc16b (XR_383183.3), Lrrc16b (XM_006519054.3), Lrrc16b (XM_017316027.1), Lrrc16b (XM_006519050.3), Lrrc16b (XM_006519049.3), Lrrc16b (XM_006519047.3), Lrrc16b (XM_006519048.3), Lrrc16b (XM_006519053.3), Lrrc16b (XR_383181.3), Lrrc16b (XM_006519051.3), Lrrc16b (XM_006519052.3), Lrrc16b (XR_383182.3), A0A2I3BPR2 (ENSMUST00000228877.1)		Lrrc16b (NM_001024645.1), Lrrc16b (XM_006519055.3), A0A2I3BRA2 (ENSMUST00000226757.1), Q3UFQ8 (ENSMUST00000076236.6), nan (ENSMUST00000227563.1), nan (ENSMUST00000227312.1)
cg33862551_64802132	0.00355215	26.8181	0.000413906	0.00661348	0.0129861	0.00355215	0.00283476	Down	0.798041	Red	16	4886325	AATAACAACAATAAATACACATTAATACAACCTATTTTAAACCATATCCA	GATAACGACGATAAATACGCGTTAATACGACCTATTTTAAACCATATCCG	A	mm10	raTaaCraCraTaaaTACrCrTTaaTaCraCCTaTTTTaaaCCATaTCCr	F	T	C	False	Mgrn1 (NM_029657.4), Mgrn1 (NM_001252437.1), Mgrn1 (XM_006521837.1), Mgrn1 (XM_017316887.1), Mgrn1 (XM_006521834.1), Mgrn1 (XM_006521832.1), Q9D074 (ENSMUST00000023159.9), Q9D074 (ENSMUST00000070658.15), Q9D074 (ENSMUST00000229038.1)	Q9D074 (ENSMUST00000230990.1)
cg42055357_75671567	0.0608954	13.291	0.00449434	0.0226692	0.0445128	0.0608954	0.0485979	Down	0.798056		5	37651100	RTTAACCATTAACTAACAAAACTCCTACTCTTTAACCCAACTCTATTTAC			mm10	TTAACCATTAACTAaCAAAACTCCTaCTCTTTAACCCAaCTCTaTTTACr	R	B	C	False	Stk32b (NM_022416.2), Q9JJX8 (ENSMUST00000094836.5)
cg42343890_50676173	0.29505	23.3406	0.000690526	0.00852583	0.0167411	0.29505	0.235467	Down	0.79806		5	79734034	AACATATAATCCATTAATACAAATTCAAACCTACAACTAAACATCTTCTC			mm10	ACATATaaTCCATTaATACAAATTCAaaCCTaCAaCTAAACATCTTCTCr	F	T	C	False
cg32316651_59615980	0.0364832	18.1914	0.0016496	0.0132724	0.0260615	0.0364832	0.0291173	Down	0.7981		14	29561352	CAACTCTCAATATAAACTAAAACCACTTCCTATAATACATAACCAACCAC			mm10	AACTCTCAaTaTAaACTAAaaCCACTTCCTATAaTACATaACCAaCCACr	F	T	C	False	Cacna2d3 (NM_009785.1), Cacna2d3 (XM_006518486.3), Cacna2d3 (XM_011244938.2), Cacna2d3 (XR_001781093.1), Q9Z1L5 (ENSMUST00000022567.8)
cg33957157_75604207	0.0160376	17.6677	0.00181917	0.0139699	0.027431	0.0160376	0.0128005	Down	0.798157		16	17531300	ATCRTTTAAACRAAACAACTAAATATAATCTATACTACTCCCTAAACAAC			mm10	TCrTTTaaACrAAaCAaCTaaaTaTaaTCTaTACTaCTCCCTaAACAACr	R	B	C	False	nan (ENSMUST00000231565.1)	Thap7 (XM_006522513.3), Thap7 (XM_006522511.3), Thap7 (XM_011246003.2), Thap7 (XM_006522512.3), A0A338P6L2 (ENSMUST00000232114.1), Q8VCZ3 (ENSMUST00000100125.11)	Thap7 (NM_026909.2), nan (ENSMUST00000231623.1), nan (ENSMUST00000231676.1), nan (ENSMUST00000232046.1), A0A338P6Q1 (ENSMUST00000231424.1), nan (ENSMUST00000231446.1), Q8VCZ3 (ENSMUST00000231548.1), A0A338P7J4 (ENSMUST00000232041.1), A0A338P6A2 (ENSMUST00000231288.1)
cg41832750_49798956	0.0292214	54.6425	2.33658e-05	0.00182637	0.00358622	0.0292214	0.0233242	Down	0.798189		5	6981775	TATCAATTAAAAATTCCTCCTTAAATTCACATACCTTAATAAATTATTTC			mm10	ATCAATTAAAaaTTCCTCCTTAAaTTCACATaCCTTAATAaaTTATTTCr	R	B	C	False	Zfp804b (NM_001163223.1), A0A0G2JGH6 (ENSMUST00000200317.4)
cg43169382_62762428	0.100283	113.959	8.70654e-07	0.000568316	0.00111593	0.100283	0.0800577	Down	0.79832	Grn	6	16606966	AATAATTTTACCCTAAATCTTCAATCCATTATATCCAACCAACTTCAACA	AATAATTTTACCCTAAATCTTCAATCCATTATATCCAACCAACTTCAACG	G	mm10	aATAATTTTaCCCTaaATCTTCAATCCATTATaTCCAaCCAACTTCAACr	R	B	C	False	Gm36503 (XR_377354.3)
cg36169633_80740157	0.0338645	19.572	0.00128604	0.0116378	0.0228517	0.0338645	0.0270351	Down	0.798332		19	13806262	TTATCCTTATTCTTATTTCATTCTTATCTTCAAATTAACAATCTACATTC			mm10	TaTCCTTaTTCTTATTTCATTCTTaTCTTCAaATTAACAATCTACATTCr	F	T	C	False		nan (ENSMUST00000208721.1)
cg39867946_66762475	0.0298498	30.6864	0.000247695	0.00510603	0.0100261	0.0298498	0.023831	Down	0.798365		3	69257259	AACAAAACTTTAAACTTCTTTCACTATTCCACAAAAAAACAACAATTACC			mm10	ACAaaACTTTAAACTTCTTTCACTATTCCACAAaaaaaCAaCAaTTACCr	F	T	C	False	Gm40070 (XR_867357.1)
cg39703987_2629387	0.225947	23.0455	0.00072301	0.00872957	0.0171412	0.225947	0.180394	Down	0.798389	Red	3	45054925	AACATCAAAAACACAAAATCCTATAAATCAACATACTCAAAACTTATACA	AACATCAAAAACACAAAATCCTATAAATCAACGTACTCAAAACTTATACG	T	mm10	aACATCAAaAACACAAaaTCCTaTAAATCAACrTaCTCAAAACTTATACr	R	B	C	False
cg38795271_66747183	0.130461	20.3431	0.001125	0.0109095	0.0214216	0.130461	0.104174	Down	0.798505		2	109673719	AAAATAAACTATAAATCCAAAATTAACCATATCCCCCAACATAAAAAAAC			mm10	AAATaAaCTaTAAaTCCAaAaTTAACCATATCCCCCAACATAaaaAaaCr	F	T	C	False	nan (ENSMUST00000209925.1), nan (ENSMUST00000175796.1)		Bdnf (NM_007540.4), A2AII2 (ENSMUST00000053317.11)
cg31342157_41611893	0.0386014	27.2991	0.000387155	0.00638417	0.0125358	0.0386014	0.0308246	Down	0.798536		13	23113494	AACACAATTTTTAACAATCATTATTTTTCAAAACCRTATATTTAATACCC			mm10	aCACAATTTTTAACAATCATTaTTTTTCAaAaCCrTaTaTTTAATaCCCr	F	T	C	False	Q8R270 (ENSMUST00000228656.1), Q8R270 (ENSMUST00000227110.1)
cg46685572_43617993	0.303574	35.3476	0.000142118	0.00395304	0.00776211	0.303574	0.242435	Down	0.798603		9	45399780	TAACATTCCTCRAAATTTAAAACTTCTAACTACACAAATAAAAACTACAC			mm10	aaCATTCCTCraaaTTTaaaACTTCTAaCTaCACAaATaaAaACTACACr	F	T	C	True	Fxyd2 (NR_028499.1), nan (ENSMUST00000214680.1), A0A1L1SUA9 (ENSMUST00000216289.1)
cg37965273_79700952	0.0233168	13.7231	0.00407837	0.0214802	0.042178	0.0233168	0.0186236	Down	0.798719		1	191224866	TAAATCRCCAAATTCATCTAAAATAAAACRTTATATAAAATATCCTCTCC			mm10	aaaTCrCCAaaTTCATCTaAaaTaAaaCrTTaTaTaaaaTaTCCTCTCCr	R	B	C	False	D730003I15Rik (XR_865878.2), nan (ENSMUST00000139056.2), nan (ENSMUST00000194375.1)
cg35587209_37682209	0.0271409	15.6694	0.00269317	0.0171734	0.0337213	0.0271409	0.0216783	Down	0.798733	Grn	18	34954936	ATCACCATCTTATCCTAAAACATTATTTCAAAAACCTTTATTCTCCATCA	ATCGCCATCTTATCCTAAAACGTTATTTCGAAAACCTTTATTCTCCATCG	G	mm10	aTCrCCATCTTaTCCTaAaaCrTTaTTTCraaaACCTTTaTTCTCCATCr	R	B	C	False			Hspa9 (NM_010481.2), P38647 (ENSMUST00000025217.10)
cg31039922_9795204	0.134936	18.8405	0.00146509	0.0124671	0.0244801	0.134936	0.10778	Down	0.798749		12	102757339	TTACAAAAAAATCAAACTAACTTCRTCCRTTAACCAATCCCTAATCCAAC			mm10	TaCAAaaaAaTCAAaCTaACTTCrTCCrTTaACCAaTCCCTAaTCCAACr	R	B	C	False	Gm20604 (NM_001142939.1), AK010878 (NM_001142938.1), J3QMA2 (ENSMUST00000179306.1), F8WIA3 (ENSMUST00000174651.1), P0C8B4 (ENSMUST00000173969.1), J3QK34 (ENSMUST00000179263.1)		Ubr7 (NM_025666.2), Q8BU04 (ENSMUST00000046404.7)
cg30563991_26713915	0.0446918	53.709	2.5156e-05	0.00188766	0.00370657	0.0446918	0.0356976	Down	0.79875		12	38780228	ACCRAAAACTACCTAATTAACAACCCRAAATCTAATCTTATAAAAAAAAC			mm10	CCrAAAaCTaCCTaATTaACAaCCCrAAATCTaATCTTaTaAAAaAaACr	R	B	C	False	Etv1 (XM_006514967.2), E0CZ37 (ENSMUST00000160244.7), Q549J8 (ENSMUST00000095767.10)	Etv1 (NM_007960.4), Q549J8 (ENSMUST00000162563.7), E0CXX3 (ENSMUST00000161164.7), E0CXE6 (ENSMUST00000160996.7)	Etv1 (XM_006514965.2), Etv1 (XM_006514966.3), Etv1 (XM_006514964.3), Etv1 (XM_006514972.3), E0CZ54 (ENSMUST00000160856.7), nan (ENSMUST00000162730.9), E0CYI1 (ENSMUST00000161513.8)
cg39928973_59768171	0.0573967	20.8091	0.00103942	0.0104819	0.0205821	0.0573967	0.045846	Down	0.798757		3	80913984	AAATTCCTATAATTTCATCATCTTCTCTTTCTACCTTCTATCTTAATATC			mm10	aATTCCTaTaaTTTCATCATCTTCTCTTTCTaCCTTCTATCTTAATaTCr	R	B	C	True			Glrb (NM_001281969.1), Glrb (XM_017319461.1), Glrb (XM_006501003.2), Glrb (XM_017319458.1), Glrb (XM_017319459.1), Glrb (NM_010298.6), E9Q3E3 (ENSMUST00000107743.7), E9PV81 (ENSMUST00000132330.1), E9Q9K1 (ENSMUST00000135043.7), P48168 (ENSMUST00000029654.14)
cg37424935_30810543	0.105978	22.585	0.000777453	0.009036	0.0177429	0.105978	0.0846526	Down	0.798775		1	126932781	CCCCCATATCCTCAAACATATAACTATTTTATTAAACAATAAATACAACC			mm10	CCCCATATCCTCAAaCATATaACTaTTTTATTAaaCAaTaAaTaCAaCCr	F	T	C	False
cg39623406_2719868	0.0544144	30.7582	0.000245464	0.00508639	0.00998754	0.0544144	0.0434666	Down	0.798805		3	33261284	CAATTTATTTCCCTAATATCAAAACTATTCTTCAACCCATTTATAACCAC			mm10	AaTTTaTTTCCCTaATaTCAaAACTaTTCTTCAACCCATTTaTaaCCACr	R	B	C	False			nan (ENSMUST00000183415.1)
cg34451201_3741141	0.113866	34.496	0.00015659	0.00413707	0.00812346	0.113866	0.0909602	Down	0.798836	Red	16	87960211	AACACATACAAACTCCCTCTAAACTATATCTAAAACAAACTAAACACCCA	AACACGTACAAACTCCCTCTAAACTATATCTAAAACAAACTAAACACCCG	A	mm10	aaCACrTACAaACTCCCTCTaAACTaTaTCTaaaaCAAACTaaaCACCCr	F	T	C	False	Grik1 (NM_146072.4), Grik1 (NM_010348.3), Grik1 (XM_006522915.3), Grik1 (XM_017316880.1), Grik1 (XR_384929.3), Grik1 (XM_006522914.3), Grik1 (XM_006522918.3), Grik1 (XM_006522919.3), Grik1 (XR_384930.3), Grik1 (XM_006522916.3), Grik1 (XM_006522917.3), LOC105246151 (XR_876219.2), LOC105246151 (XR_001781938.1), Grik1 (XM_006522921.3), Grik1 (XM_006522920.3), A0A2I3BQM2 (ENSMUST00000228188.1), F6Z3M…
cg42786089_87603304	0.058531	38.5934	9.98295e-05	0.00337911	0.00663515	0.058531	0.0467598	Down	0.79889		5	125215500	AAACTAAACRAAAATAACTACCCCTACAACCAAATAATAACTTTATACCC			mm10	AaCTaaaCraAAaTaaCTaCCCCTaCAaCCAaaTaATaaCTTTaTaCCCr	F	T	C	False
cg41694678_30757822	0.0215008	22.0374	0.00084875	0.00945882	0.0185731	0.0215008	0.0171772	Down	0.798907		4	148951039	AAATCTAAATCRATAAAATATAATTACCCAAATTAAACCCAAACCAAAAC			mm10	AATCTAaaTCraTaaAaTaTAATTACCCAAaTTaaACCCAaaCCAaaACr	R	B	C	True	Casz1 (XM_006539158.1), Casz1 (NM_001159344.1), Casz1 (XM_006539159.3), Casz1 (XM_006539157.3), Casz1 (XM_006539160.3), B1AS46 (ENSMUST00000122222.7), nan (ENSMUST00000239035.1)		LOC108168987 (XR_001784500.1)
cg30967977_93722836	0.103447	13.8769	0.00394153	0.0210961	0.0414239	0.103447	0.0826455	Down	0.79892		12	93013672	CACTCAATTTAAATACTATAAATCAAATCTTTTCCCTTTTCTACAACCAC			mm10	ACTCAaTTTaaaTaCTaTaAATCAAATCTTTTCCCTTTTCTACAaCCACr	F	T	C	False
cg46220486_95648352	0.103112	12.7674	0.00506908	0.0242126	0.0475433	0.103112	0.0823838	Down	0.798974	Red	8	116435272	ATATAAACCAAAATACTTAACATAAACAAAATACCACCAAACCTCTCTCA	ATATAAACCAAAATACTTAACATAAACAAAATACCACCAAACCTCTCTCG	A	mm10	aTaTaAaCCAaaaTaCTTAaCATaAaCAaaaTaCCACCAaACCTCTCTCr	R	B	C	False
cg39705190_94740477	0.0726218	46.246	4.73804e-05	0.00244435	0.00479968	0.0726218	0.0580234	Down	0.798981		3	45311810	AAACAAAACATAATCTAAAAACCAAAATCCATTTAAATTCCTAAAAAATC			mm10	AACAaaACATaATCTaAAAACCAaAaTCCATTTaAATTCCTaaAaAaTCr	R	B	C	False	2610316D01Rik (NR_045172.1), nan (ENSMUST00000181047.6), nan (ENSMUST00000195225.5)
cg47338146_81672229	0.115428	13.5179	0.00426978	0.0220553	0.0433074	0.115428	0.0922369	Down	0.799089		9	118284628	TTAAACTAAATTAACAAAACAACAATAATTACTCTCCTATAACATCTCAC			mm10	TaaaCTAAaTTaaCAAaaCAaCAaTAaTTaCTCTCCTaTAaCATCTCACr	R	B	C	False
cg32511933_26751107	0.0480834	18.1127	0.00167383	0.0133909	0.026294	0.0480834	0.0384236	Down	0.799103		14	55604003	CATCAACCTCCRAATCTAATCTAAAAATAACCTTCCTAAAAACCAAACAC			mm10	ATCAaCCTCCraaTCTaATCTaaAaATAACCTTCCTaaaAACCAaACACr	R	B	C	False	Irf9 (NM_008394.3), Irf9 (NM_001159417.1), E9PZJ2 (ENSMUST00000134863.7), Q61179 (ENSMUST00000130697.7)		Irf9 (NM_001159418.1), nan (ENSMUST00000136109.1), E9Q8M6 (ENSMUST00000138037.1)
cg47921472_2605949	0.0525157	34.5201	0.000156156	0.00413382	0.00811707	0.0525157	0.0419656	Down	0.799106		X	109095222	TAACAAACAAAACTTCTAATATTCATAAAAACCRATCCTTTATTCTAATC			mm10	AACAAaCAAAACTTCTaaTaTTCATaaaAACCraTCCTTTATTCTAATCr	F	T	C	False		Sh3bgrl (NM_019989.2), Q9JJU8 (ENSMUST00000033598.8)	nan (ENSMUST00000133614.7)
cg44313140_14798189	0.0171187	27.6054	0.000371204	0.00624724	0.0122669	0.0171187	0.0136802	Down	0.799138		7	24081923	AAAAATTATAATTCCATTAAACTAATAACCCCCTACTTCCRAATTTAACC			mm10	aaAATTaTAaTTCCATTaAaCTaATAACCCCCTACTTCCraaTTTAaCCr	R	B	C	False	Zfp180 (NM_001289637.1), Zfp180 (NM_172483.2), Zfp180 (NM_001289641.1), Zfp180 (NM_001289640.1), Zfp180 (NM_001045486.2), Zfp180 (NM_001289634.1), A0A0U1RQ26 (ENSMUST00000207002.1), Q6NZI9 (ENSMUST00000068975.5)	A0A0U1RQ26 (ENSMUST00000207002.1), Q6NZI9 (ENSMUST00000068975.5), A0A0U1RNF9 (ENSMUST00000206184.1), A0A0N4SVM4 (ENSMUST00000203854.2)
cg38807669_2775866	0.259861	18.3168	0.00161188	0.0131096	0.0257417	0.259861	0.207665	Down	0.79914	Red	2	112070187	ATCTCTACTCATTACCATAATAATAATATCATTATAAATACCACATCCCA	ATCTCTACTCATTACCATAATAATAATATCATTATAAATACCACATCCCG	T	mm10	ATCTCTaCTCATTaCCATAATaATaATaTCATTATaAaTaCCACATCCCr	F	T	C	False	Q7TQW8 (ENSMUST00000213577.1), Q7TQW8 (ENSMUST00000216071.1)
cg28130156_78799235	0.0191497	38.6261	9.94876e-05	0.00337711	0.00663123	0.0191497	0.0153056	Down	0.799262		10	5634557	ATCTTATAAAATCTAAATACAAAATAAAACCATACTACCCTCTACTATTC			mm10	TCTTATaaAATCTAaATACAAAATaAAaCCATaCTaCCCTCTACTaTTCr	R	B	C	False
cg29709138_55602580	0.0831647	38.5251	0.000100549	0.00339224	0.00666093	0.0831647	0.0664718	Down	0.799279	Grn	11	69695882	AAATTAAAATTTAATCACACAAACAATATCCAACTTCCTATCCTCATCCA	AAATTAAAATTTAATCACACAAACAATATCCGACTTCCTATCCTCATCCG	G	mm10	AaaTTaaAaTTTAATCACACAAACAaTaTCCraCTTCCTaTCCTCATCCr	R	B	C	False	Tnfsfm13 (NM_001034097.2), Tnfsfm13 (NM_001159503.2), Tnfsf12 (NM_011614.3), Q8BXS2 (ENSMUST00000180587.7)	B0QZJ0 (ENSMUST00000108649.2), Q5F2A1 (ENSMUST00000174159.7), Q5F2A0 (ENSMUST00000181810.7)	M9MMK6 (ENSMUST00000181261.1)
cg47763182_45804215	0.0579166	21.1377	0.000983766	0.0102088	0.0200458	0.0579166	0.0462915	Down	0.799279		X	78091770	TACTTTCTTACAAACATATAATTACTCTAACTCCAATTACCCAAACCAAC			mm10	ACTTTCTTaCAAaCATaTAaTTACTCTaaCTCCAATTaCCCAaaCCAACr	F	T	C	True			Obp1a (NM_008754.2), Q9D3H2 (ENSMUST00000088201.1)
cg38641090_95661242	0.0249897	13.1187	0.0046743	0.0231731	0.0455021	0.0249897	0.0199789	Down	0.799486		2	85357489	CTCTCATTAACCTAAAACTCTCTAAATAATCTAATCTAACCAAAAAACTC			mm10	TCTCATTaaCCTaAAACTCTCTaAaTAaTCTAATCTaACCAaAaAaCTCr	F	T	C	True	Q7TRA1 (ENSMUST00000111597.2), Q7TRA1 (ENSMUST00000215511.1)
cg38216027_64766527	0.0224435	71.8137	7.08529e-06	0.00114386	0.00224606	0.0224435	0.0179435	Down	0.799498		2	30470280	CRAAAAACRAATATTATTCACTCTCAAAAAACCTCTCRACTCTAAATCTC			mm10	rAaAaaCraATaTTATTCACTCTCAaaaaaCCTCTCraCTCTaaATCTCr	R	B	C	True
cg32748012_59652567	0.288863	44.6206	5.50065e-05	0.00260675	0.00511856	0.288863	0.230957	Down	0.799539		14	82686837	TTCAACAATTTCTTTCTACCTCTTATTACTCTCTTCTAAAATAAAATATC			mm10	TCAACAaTTTCTTTCTACCTCTTaTTaCTCTCTTCTaaAATAaAaTATCr	R	B	C	False
cg38051488_76797865	0.0210846	16.9663	0.00208035	0.0149674	0.0293896	0.0210846	0.0168596	Down	0.799616		2	10080838	AACCTAACRATTATAAACRATCAATAAATACTTATCTACRACCACTTCTC			mm10	aCCTAaCrATTaTAAaCrATCAaTaAaTaCTTaTCTaCrACCACTTCTCr	R	B	C	False	Kin (XM_006497365.3), Kin (NM_025280.2), Kin (XM_006497366.3), nan (ENSMUST00000142599.1), Q8K339 (ENSMUST00000042512.7)		Atp5c1 (NM_001112738.1), Atp5c1 (NM_020615.4), Atp5c1 (XM_006497310.2), A2AKV2 (ENSMUST00000153554.7), A2AKV0 (ENSMUST00000130067.1), A2AKV1 (ENSMUST00000139810.7), A2AKV3 (ENSMUST00000145530.7), A2AKU9 (ENSMUST00000026887.13), Q8C2Q8 (ENSMUST00000114896.7), Q91VR2 (ENSMUST00000114897.8)
cg31138055_54772509	0.0544703	24.1924	0.000606143	0.00796232	0.0156346	0.0544703	0.0435572	Down	0.799651		12	110936408	AAACTACAAAAATAACCTATTCTACAATCCCCTACCTAATACAAAACTAC			mm10	aACTACAAAaaTaaCCTaTTCTaCAaTCCCCTaCCTaaTaCAaaaCTaCr	F	T	C	False	Tecpr2 (XM_006515352.2), Tecpr2 (NM_001289510.1), Tecpr2 (NM_001081057.2), Tecpr2 (NM_175336.3), Tecpr2 (XM_006515356.2), Tecpr2 (XM_006515353.3), Tecpr2 (XM_006515351.3), Tecpr2 (XM_006515354.3), Tecpr2 (XM_017314931.1), Q3UH45 (ENSMUST00000165978.2), nan (ENSMUST00000223246.1), Q3UH45 (ENSMUST00000169597.8), A0A1Y7VP50 (ENSMUST00000223210.1)
cg31979788_98781569	0.0152309	21.0798	0.000993305	0.0102514	0.0201294	0.0152309	0.0121794	Down	0.799653	Red	13	100103769	CAAACTCCAAAAACCTAAAAACCTCTAATCCACACTAAAAATTAAAAACA	CAAACTCCGAAAACCTAAAAACCTCTAATCCACGCTAAAAATTAAAAACG	T	mm10	CAaaCTCCraAaaCCTaaaAaCCTCTaaTCCACrCTaaaaATTaaaAaCr	R	B	C	False	Bdp1 (NM_001081061.1), Bdp1 (XM_006517725.3), Bdp1 (XM_017315544.1), Bdp1 (XM_017315545.1), Bdp1 (XM_006517726.3), Bdp1 (XR_382739.1), Bdp1 (XM_017315543.1), Bdp1 (XM_017315546.1), Q571C7 (ENSMUST00000038104.11), Q571C7 (ENSMUST00000109379.8), E9PYY8 (ENSMUST00000163097.1)
cg34344183_84631947	0.0354813	16.4091	0.00232053	0.0158631	0.0311484	0.0354813	0.028373	Down	0.79966		16	71111329	ACTTTTTAAATTAAACCTATTACATCATAAACCTATCTCCCATTCACATC			mm10	CTTTTTAaaTTAAaCCTaTTACATCATaAaCCTATCTCCCATTCACATCr	R	B	C	False
cg28376347_28796897	0.0338699	19.0999	0.00139834	0.0121679	0.0238926	0.0338699	0.0270847	Down	0.799671		10	40302247	RTAAACRCAAACCTTATATAAACATCCTCCCCRACAAACCAAAAAATAAC			mm10	TaAaCrCAaACCTTATATAAaCATCCTCCCCrACAaaCCAaaAAaTaACr	R	B	C	False		Amd1 (NM_009665.5), nan (ENSMUST00000216993.1), P0DMN7 (ENSMUST00000099945.5), nan (ENSMUST00000238953.1), nan (ENSMUST00000213620.1), nan (ENSMUST00000238969.1)	A0A1L1SV28 (ENSMUST00000214698.1)
cg46935233_78802919	0.0156996	30.2238	0.000262666	0.00526558	0.0103394	0.0156996	0.0125574	Down	0.799856		9	71211075	CCTTAAAACTCTTATTCACCTACACATACACACCATCAACTACAAAAAAC			mm10	CTTAAAACTCTTATTCACCTaCACATACACACCATCAaCTaCAaAaaaCr	F	T	C	False
cg46417037_26790318	0.0572332	18.004	0.00170801	0.0135283	0.0265639	0.0572332	0.0457784	Down	0.799857		9	9142816	TAAACTCAACCACTAATTTCTTAAAAACAACAAATTATAATTAAAACCAC			mm10	aaACTCAACCACTaaTTTCTTAaAaaCAaCAaaTTATAATTAAaACCACr	F	T	C	False	Arhgap42 (XM_006509884.3), Arhgap42 (NM_027823.1), B2RQE8 (ENSMUST00000093893.11), nan (ENSMUST00000182617.1), A0A1L1SSL0 (ENSMUST00000215397.1)
cg28615573_59746288	0.0283917	19.7641	0.00124346	0.0114453	0.0224738	0.0283917	0.0227115	Down	0.799935		10	70097974	ACCACTAAACTAAATCCCCAATTAACAAAAAAACRACRCTTTACTAAATC			mm10	CCACTaaaCTaaaTCCCCAaTTaaCAaaAaaACraCrCTTTaCTaaATCr	R	B	C	False	Ccdc6 (XM_006514276.3), Ccdc6 (NM_001111121.1), D3YZP9 (ENSMUST00000147545.7)
cg44481655_30747335	0.00853445	18.8274	0.00146855	0.0124838	0.024513	0.00853445	0.00682702	Down	0.799937		7	41633126	TACTTTCTAAAAAAACTACATATCCCRATACTTTAATTAACTAAAAAAAC			mm10	aCTTTCTaAaaaAACTaCATaTCCCrATaCTTTaATTaaCTAAAaAaaCr	F	T	C	False	Zfp788 (XM_017312263.1), Zfp788 (XM_017312265.1), Zfp788 (XM_017312260.1), Zfp788 (XM_017312264.1), Zfp788 (XM_017312262.1), Zfp788 (XM_017312266.1), Zfp788 (XM_017312259.1)	D3Z1H2 (ENSMUST00000154942.1)	Zfp788 (NM_023363.2), Q8BUQ3 (ENSMUST00000100275.9), D3YVB5 (ENSMUST00000131180.7), Q9CRL6 (ENSMUST00000140964.7), E9PZ68 (ENSMUST00000045720.13), E9Q980 (ENSMUST00000098508.8)
cg44333424_38806888	0.0321472	20.2693	0.00113933	0.0109793	0.0215587	0.0321472	0.0257162	Down	0.79995		7	25427232	ACAACRAATACACATACTACCCAACTAACTCTCTAAACCTAATAAAATTC			mm10	CAaCrAaTaCACATACTaCCCAACTAaCTCTCTAaACCTaATaAAATTCr	F	T	C	False	4732471J01Rik (NR_073027.1), 4732471J01Rik (NR_015569.3), nan (ENSMUST00000206436.1), nan (ENSMUST00000206300.1)
cg37550380_83791120	0.0566859	16.5248	0.00226805	0.0156876	0.0308039	0.0566859	0.0453503	Down	0.800028		1	141257865	TCAAACAAAATCAACAAAAAACCACCTACTACTAAACACTACATCAAAAC			mm10	CAaaCAaAATCAaCAaAaaaCCACCTACTaCTAAaCACTACATCAAAACr	R	B	C	False			nan (ENSMUST00000179202.2)
cg44760716_46725542	0.0155222	23.7495	0.000648369	0.00826682	0.0162325	0.0155222	0.0124185	Down	0.800048	Red	7	79391894	AAATATATATATCCATCCATCCCAAAAACAATAAATATTCAATACATTCA	AAATATATATATCCGTCCGTCCCAAAAACAATAAATATTCAATACATTCG	A	mm10	aAaTaTaTaTaTCCrTCCrTCCCAaAAaCAaTaAATaTTCAATACATTCr	F	T	C	False		D3YVC7 (ENSMUST00000126456.7)	Fanci (XM_011250833.2), Fanci (XM_006540738.2), Fanci (NM_145946.2), F2Z414 (ENSMUST00000118959.7), Q8K368 (ENSMUST00000036865.12), Q8K368 (ENSMUST00000132091.7)
cg32808790_7791379	0.0696273	15.995	0.00252087	0.0165594	0.0325157	0.0696273	0.0557059	Down	0.800057		14	95128208	AAATATTTAATAATTCCTTCTCTATATTCCAATCAACAAATCCTTCCTTC			mm10	aaTATTTAaTaATTCCTTCTCTATaTTCCAATCAaCAAaTCCTTCCTTCr	R	B	C	False
cg46474994_7630317	0.00803401	46.3016	4.71428e-05	0.00244138	0.00479384	0.00803401	0.00642951	Down	0.800287		9	19622050	TTAAAATTATCAAACTCCATTTCCCAAAATACACRCCRTAAAAATTTCAC			mm10	TAAaaTTATCAAACTCCATTTCCCAAaATaCACrCCrTaAAaaTTTCACr	F	T	C	False	Zfp317 (XM_006510288.3), Zfp317 (XM_006510289.3), Zfp317 (XM_006510284.3), Zfp317 (XM_017313370.1), Zfp317 (XM_006510285.3), Zfp317 (XM_006510283.3), Zfp317 (XM_006510282.3), Zfp317 (XM_006510277.3)	Zfp317 (NM_172918.4), Q8BLF0 (ENSMUST00000213725.1), Q8C0Q5 (ENSMUST00000208694.1)	Zfp317 (XM_017313367.1), Zfp317 (XM_017313368.1), Zfp317 (XM_011242518.2), Zfp317 (XM_017313369.1), Zfp317 (XM_006510280.3), Zfp317 (XM_011242514.2), Zfp317 (XM_017313372.1), Zfp317 (XM_011242515.2), Zfp317 (XM_017313371.1), Zfp317 (XM_011242517.2), Zfp317 (XM_006510274.3), Zfp317 (XM_017313366.1), Zfp317 (XM_017313365.1), Zfp317 (XM_017313373.1), Q8C0Q5 (ENSMUST00000215372.1), nan (ENSMUST000002…
cg44012260_3664189	0.176926	21.0323	0.00100121	0.0102842	0.0201938	0.176926	0.141595	Down	0.800306	Red	6	129408896	ACTTAAAATAATAAAACAATCTACATAAAAACCTAACACAAAAAACTTCA	ACTTAAAATAATAAAACAATCTACATAAAAACCTAACACAAAAAACTTCG	T	mm10	aCTTaaAaTaaTaAAaCAaTCTACATAaaAaCCTaaCACAAAaAACTTCr	R	B	C	False	Clec12b (XM_006506612.1), Clec12b (XM_006506611.1), Clec12b (XM_011241466.1), Clec9a (NM_001205364.1), Clec9a (NM_001205365.1), Clec9a (NM_172732.3), Clec9a (NM_001205363.1), nan (ENSMUST00000133061.1), Q8BRU4 (ENSMUST00000058352.14), Q8BRU4 (ENSMUST00000088075.7)	Q8BRU4 (ENSMUST00000164513.7), Q8BRU4 (ENSMUST00000204860.2)
cg46316660_91616465	0.00418245	18.3912	0.00158997	0.0130159	0.0255577	0.00418245	0.0033476	Down	0.800391	Red	8	123042308	CTCTACAAAACAAACCAATAACAATAACAAATACAACAAACCAATAAACA	CTCTACGAAACGAACCAATAACGATAACGAATACGACGAACCAATAAACG	T	mm10	CTCTaCraaaCraaCCAATaaCraTaaCraATACraCrAaCCAATaaaCr	F	T	C	False	Q6PB93 (ENSMUST00000127664.1)	Ankrd11 (NR_037865.1), Ankrd11 (NM_001081379.2), nan (ENSMUST00000186531.1), A0A1D5RLV9 (ENSMUST00000212937.1)	2810013P06Rik (NR_045268.1), E9Q4F7 (ENSMUST00000098334.12)
cg36526413_91611480	0.0683661	13.0816	0.00471428	0.0232748	0.0457018	0.0683661	0.0547248	Down	0.800467		19	53883387	ACCTTAACTTCATCTTTCATCTAAAAAATTTCTAAATCCTCAACTAAATC			mm10	CCTTaACTTCATCTTTCATCTaAaaAaTTTCTaaATCCTCAACTaaaTCr	F	T	C	False	Gm30990 (XR_001782656.1), Gm30990 (XR_386798.2), nan (ENSMUST00000235418.1)
cg28673792_73708313	0.0391833	79.9066	4.39858e-06	0.000960813	0.00188663	0.0391833	0.0313673	Down	0.800528		10	76594016	CTATCCRAAAAAAACACTACCTAATTTCTTCAAAACCACAACTAAAATCC			mm10	TaTCCrAaAaaaACACTaCCTAaTTTCTTCAaaACCACAACTaAaATCCr	F	T	C	False
cg47761770_22802578	0.0772622	20.5492	0.00108614	0.0107339	0.0210769	0.0772622	0.0618505	Down	0.800528		X	77802849	TCTATAATATTCAAAATAAATTCACAACCAAATCTTAACTTCCCATAACC			mm10	CTaTaATaTTCAAAATaAATTCACAaCCAaATCTTAACTTCCCATaaCCr	F	T	C	False	nan (ENSMUST00000148284.1)
cg42076625_5668579	0.0525958	20.1141	0.00117017	0.011123	0.021841	0.0525958	0.0421056	Down	0.800549		5	40772955	AATTTCCTCCCAAAATAAAATCTATCACCTTTAAAATCAAAACTAACCAC			mm10	ATTTCCTCCCAaAATaAAATCTATCACCTTTAAAATCAAAaCTaaCCACr	F	T	C	False
cg36595033_11737403	0.12465	45.067	5.27739e-05	0.00257211	0.00505054	0.12465	0.0997976	Down	0.800621		19	60093852	ACTATTCCTCAAAAACTTAAAATCAACCTTCTTAAAAAATTCATATCTTC			mm10	CTaTTCCTCAaaAaCTTaaaATCAACCTTCTTAAaAaATTCATATCTTCr	R	B	C	False	nan (ENSMUST00000235813.1)
cg44513603_52642567	0.0388817	35.0951	0.000146235	0.00400994	0.00787383	0.0388817	0.0311332	Down	0.800715		7	45072458	AAAAAATCTATCACCCTCTTCTAATCTTAACAAACATTACTACACATAAC			mm10	aAaaATCTaTCACCCTCTTCTaaTCTTaaCAaaCATTaCTaCACATaACr	R	B	C	False	Nosip (NM_001163684.1), Nosip (NM_025533.3), Nosip (XM_006541078.2), Nosip (XM_017312232.1), Q9D6T0 (ENSMUST00000107829.8), Q9D6T0 (ENSMUST00000003513.10), A0A1B0GT07 (ENSMUST00000211465.1), nan (ENSMUST00000209901.1), nan (ENSMUST00000209308.1), A0A1B0GSR8 (ENSMUST00000210088.1), A0A1B0GS52 (ENSMUST00000210520.1)		A0A1B0GS48 (ENSMUST00000209243.1)
cg47942453_51617217	0.0944127	17.7478	0.00179192	0.0138631	0.0272214	0.0944127	0.0756044	Down	0.800786		X	114200896	ACCTCAATATATTTTAAACTTTCCTTAAATTACAATAACTTCTCTTTTCC			mm10	CCTCAATaTATTTTAAACTTTCCTTaAATTACAATaACTTCTCTTTTCCr	F	T	C	False
cg35372928_79802124	0.0439197	24.3935	0.000588062	0.00783909	0.0153927	0.0439197	0.0351709	Down	0.8008	Red	17	94434561	ACTATACCTAAACACTAATCAAAATCTTCTAAAAAAATTCCACATAACCA	ACTATACCTAAACACTAATCAAAATCTTCTAAAAAAATTCCACATAACCG	A	mm10	aCTATaCCTaaACACTaaTCAAaATCTTCTaAaaaAATTCCACATAACCr	F	T	C	False
cg41345103_20708452	0.0178803	27.1371	0.000395928	0.00646851	0.0127014	0.0178803	0.0143194	Down	0.800846		4	118892943	TCCAAAAATAAAATACTAATACTATTCCATAAACTAAACAACTCAAAACC			mm10	CCAAAAaTaAaaTACTaATaCTaTTCCATaaACTAaACAACTCAAAaCCr	F	T	C	False	nan (ENSMUST00000216386.1), Q8VEY6 (ENSMUST00000106361.2), nan (ENSMUST00000215186.2), Q8VEY6 (ENSMUST00000105035.2)	Olfr1330 (NM_146334.2), Q8VEY6 (ENSMUST00000094830.1)
cg38291879_19772312	0.3027	16.515	0.00227243	0.0157043	0.0308366	0.3027	0.242418	Down	0.800853		2	36862630	TTCTTTTCTAAAAATTATTAACCTAATAAAACAACAACTCTATATCTATC			mm10	TCTTTTCTAaAaATTATTAaCCTaATaAAACAaCAaCTCTaTaTCTaTCr	R	B	C	False	Q8VGK1 (ENSMUST00000213676.1), Q8VGK1 (ENSMUST00000215137.1)
cg43058731_4646851	0.0165786	17.6322	0.00183138	0.0140166	0.0275227	0.0165786	0.0132784	Down	0.800936	Red	5	149185114	TAATAAACTTTTAAAACTCAATTCACATAAACCCATCCATCTCAAATTCA	TAATAAACTTTTAAAACTCAATTCGCGTAAACCCATCCGTCTCAAATTCG	T	mm10	TaaTAaaCTTTTaAAaCTCAaTTCrCrTaaACCCATCCrTCTCAAATTCr	R	B	C	False	Uspl1 (NM_001115151.1), Uspl1 (NM_001115150.1), Uspl1 (NM_001286824.1), Uspl1 (NM_001286825.1), Uspl1 (NM_001013378.2), Uspl1 (NM_001115149.1), Uspl1 (NM_001115153.1), Uspl1 (XM_017320877.1), A0A0R4J1P9 (ENSMUST00000121416.7), E9QLC6 (ENSMUST00000050472.15), E9QLC6 (ENSMUST00000122160.7), Q3ULM6 (ENSMUST00000100410.9), D3YW34 (ENSMUST00000119685.7), D3Z5G1 (ENSMUST00000139474.7), D6RI24 (ENSMUST0…		nan (ENSMUST00000180733.1), A0A0J9YUZ4 (ENSMUST00000202133.3), nan (ENSMUST00000200759.1)
cg47567511_20603582	0.0354546	14.1519	0.00371053	0.0203986	0.0400543	0.0354546	0.0283982	Down	0.800974		X	38601275	TTCCAAAAAAATTAATCTTCCTTACACAAACTAACACATAAAACTACCAC			mm10	TCCAAaaAAATTaaTCTTCCTTACACAaACTAaCACATAaaaCTACCACr	F	T	C	False	Mcts1 (XM_006541535.2), Mcts1 (XM_006541536.3), Mcts1 (NM_026902.3), nan (ENSMUST00000140204.7), Q9DB27 (ENSMUST00000000365.2)	nan (ENSMUST00000134573.1)
cg41792167_3758406	0.0120302	23.2526	0.000700021	0.00858166	0.0168508	0.0120302	0.0096363	Down	0.801006		4	155491954	AACTAAATCCCRAATACRAAACCTAATCTATAATCTTAAATTCAAAACCC			mm10	aCTaaATCCCraATaCraaACCTaATCTaTaaTCTTaaaTTCAAAaCCCr	F	T	C	False	Gnb1 (NM_001160017.1), Gnb1 (NM_001160016.1), Gnb1 (NM_008142.4), Gnb1 (XM_017319977.1), Q3TQ70 (ENSMUST00000165335.7), Q3TQ70 (ENSMUST00000105616.9), Q3TQ70 (ENSMUST00000030940.13)		H3BLF7 (ENSMUST00000176411.7)
cg47158669_51768334	0.0776226	23.2367	0.000701755	0.00859704	0.016881	0.0776226	0.0621811	Down	0.801069		9	100642516	TTAAAATACTAACTAACTAACCAACCCTCAAAACTATAAACAAATTTAAC			mm10	TaAaaTACTAaCTAaCTAaCCAaCCCTCAAaACTATAAACAAaTTTAACr	R	B	C	False	Stag1 (XM_006510924.2), D3YYD4 (ENSMUST00000124487.7)		Stag1 (XM_011242692.2), Stag1 (XM_006510925.2), Stag1 (XM_006510927.3), Stag1 (XM_006510923.2), Stag1 (NM_009282.3), Q8C918 (ENSMUST00000146312.7), Q9D3E6 (ENSMUST00000129269.7), nan (ENSMUST00000143816.7), nan (ENSMUST00000123315.7), nan (ENSMUST00000144005.7), F8WHU7 (ENSMUST00000041418.12), D6RHQ7 (ENSMUST00000138405.7), D6RH50 (ENSMUST00000155108.7), D6REF2 (ENSMUST00000123302.7), D3Z1T1 (ENS…
cg45975608_49768980	0.029694	23.0135	0.000726642	0.00875171	0.0171847	0.029694	0.0237872	Down	0.801077	Red	8	89314821	CATAAATTACAAACCCTTCTATTTAATAAATATTCATTCTAAAATCCCCA	CGTAAATTACAAACCCTTCTATTTAATAAATATTCATTCTAAAATCCCCG	A	mm10	CrTaAaTTaCAaACCCTTCTaTTTAATAAATaTTCATTCTaAAATCCCCr	F	T	C	False
cg36977556_70807905	0.0180137	15.7257	0.00266236	0.0170655	0.0335095	0.0180137	0.0144308	Down	0.801102	Red	1	59482384	CAATCAAACTCAAAACAAAAACAAACCATTTAACTTAAAACTTAAAACCA	CGATCAAACTCAAAACGAAAACGAACCATTTAACTTAAAACTTAAAACCG	T	mm10	CrATCAaACTCAAAaCrAaAACrAaCCATTTaACTTaAAACTTaaaaCCr	F	T	C	False	Fzd7 (NM_008057.3)	Q61090 (ENSMUST00000114246.3)
cg40434480_27759475	0.029673	33.9342	0.000167111	0.00426681	0.00837821	0.029673	0.0237763	Down	0.801278		3	144203027	ATCAAAACTAACTTAAATTTAACTTATATATACCTCAATAATACCTCCTC			mm10	TCAAaACTaaCTTaAATTTAACTTaTaTaTaCCTCAATAaTaCCTCCTCr	R	B	C	False	Lmo4 (NM_010723.3), Q542S1 (ENSMUST00000120539.7), A0A0G2JF61 (ENSMUST00000196264.4), nan (ENSMUST00000134961.1)	A0A0G2JDX9 (ENSMUST00000197652.1)	Lmo4 (NM_001161770.1), Lmo4 (NM_001161769.1), nan (ENSMUST00000124891.1), Q542S1 (ENSMUST00000121112.5), Q542S1 (ENSMUST00000121796.7)
cg30920777_45781434	0.0823213	21.0445	0.00099918	0.0102801	0.0201858	0.0823213	0.0659633	Down	0.801291		12	86364198	CAAAAAATTTACATACAACCTCTAATTACTTAATTTCTACTTCAATAACC			mm10	AaaAAATTTaCATACAaCCTCTaATTACTTAaTTTCTaCTTCAATAACCr	F	T	C	False	Esrrb (NM_001159500.1), E9QKA2 (ENSMUST00000116402.9)
cg41427754_96745386	0.245894	45.0826	5.26976e-05	0.00257211	0.00505054	0.245894	0.197041	Down	0.801326	Red	4	127126106	AAAAAAATCATCCAAAAAAACAAACACTACTATATCATTCAAAATAAACA	AAAAAAATCGTCCAAAAAAACGAACGCTACTATATCGTTCAAAATAAACG	A	mm10	aaAAaAaTCrTCCAaaAAaaCraaCrCTaCTATaTCrTTCAaaaTAaaCr	F	T	C	False	Gm12942 (NM_001099319.2), A2A7U3 (ENSMUST00000106097.8), Q3U0Y2 (ENSMUST00000094712.4)
cg36007885_11786898	0.0289948	28.1717	0.000343736	0.00603056	0.0118415	0.0289948	0.0232345	Down	0.801333	Red	18	82406795	TTCACAATCCCTCAAATAAAACAAAATCTCTACTAACCACTAAAAATCCA	TTCACAATCCCTCAAATAAAACAAAATCTCTACTAACCACTAAAAATCCG	A	mm10	TTCACAaTCCCTCAaaTAAaaCAaAATCTCTaCTaaCCACTaaaaATCCr	F	T	C	False		Galr1 (NM_008082.2), P56479 (ENSMUST00000065224.7)	Gm30642 (XR_386399.2)
cg33275882_34611599	0.0216866	16.6413	0.0022166	0.0155049	0.030445	0.0216866	0.0173816	Down	0.801491		15	40655879	ATTTACTACAATCRTCRCCCTTTTTATACTAAAATCTAACAAAACAATCC			mm10	TTTaCTaCAATCrTCrCCCTTTTTATaCTaAAATCTAACAaaACAATCCr	R	B	C	False	Zfpm2 (XM_006520897.2), Zfpm2 (NM_011766.5), nan (ENSMUST00000229777.1), Q8CCH7 (ENSMUST00000053467.5), nan (ENSMUST00000230723.1)
cg41765692_71656185	0.0724768	15.0731	0.00304696	0.0183774	0.0360855	0.0724768	0.0580905	Down	0.801505		4	153715382	TAACTTAAAAATAAAACTTATCACAACTAAAACCRTCCCTATAAACACAC			mm10	aaCTTAaAaaTaaaaCTTATCACAACTaaaaCCrTCCCTATaAaCACACr	F	T	C	False
cg47867175_41678901	0.111481	14.92	0.00314669	0.0186765	0.0366728	0.111481	0.0893601	Down	0.801572		X	100442998	TATATATATATTCCATTACAAAACTTCTCTTCAAAAAATTACACCCATCC			mm10	ATATATATATTCCATTaCAAAaCTTCTCTTCAAAaAATTACACCCATCCr	F	T	C	False	Awat2 (XM_011247588.2), Awat2 (XM_011247592.2), Awat2 (XM_011247591.2), Awat2 (XM_017318489.1)		Awat2 (NM_001290395.1), Q6E1M8 (ENSMUST00000147103.1)
cg43907104_72697925	0.0459955	64.7315	1.12029e-05	0.00135901	0.00266852	0.0459955	0.0368705	Down	0.801611	Grn	6	118646857	CAAAACTAACTTAATCACCAAAACCCACTCTATAACTCTACCCAATTCCA	CAAAACTAACTTAATCACCAAAACCCACTCTATAACTCTACCCAATTCCG	G	mm10	CAAAaCTaaCTTaaTCACCAaaACCCACTCTaTAaCTCTACCCAaTTCCr	R	B	C	False	Cacna1c (XM_017321365.1), Cacna1c (NM_001290335.1), Cacna1c (NM_001159533.2), Cacna1c (NM_001159534.2), Cacna1c (NM_001159535.2), Cacna1c (NM_001256001.2), Cacna1c (NM_001256000.2), Cacna1c (NM_001256002.2), Cacna1c (XM_017321363.1), Cacna1c (NM_001255998.2), Cacna1c (NM_001255999.2), Cacna1c (NM_001255997.2), Cacna1c (NM_009781.4), Cacna1c (XM_006505435.3), Cacna1c (XM_011241176.2), Cacna1c (XM_…
cg34723091_95758451	0.0396352	30.9802	0.000238719	0.00501955	0.00985629	0.0396352	0.0317745	Down	0.801674		17	23771735	ACAATAACRAAACCATAAATTATCCCRCCTTCTTCCTTATTAATAAACCC			mm10	CAaTAaCraaACCATaaaTTaTCCCrCCTTCTTCCTTaTTAaTAaACCCr	R	B	C	False	Flywch1 (XM_006524081.3), Flywch1 (XM_006524082.3), Flywch1 (XM_006524078.3), Flywch1 (XM_017317408.1)	Flywch1 (NM_153791.2), A0A2I3BRX4 (ENSMUST00000226460.1), nan (ENSMUST00000147774.1)	Q8CI03 (ENSMUST00000086325.12)
cg35090220_97630853	0.237132	24.6424	0.000566576	0.00769378	0.0151073	0.237132	0.190122	Down	0.801758		17	62203435	TATAAAACACACTCTAACATACTACAACTTCCATAACAAATTTTTATTTC			mm10	aTaaaACACACTCTaaCATACTACAaCTTCCATaACAAaTTTTTATTTCr	R	B	C	False
cg46604209_75731951	0.0127934	18.5968	0.00153129	0.012765	0.0250651	0.0127934	0.0102587	Down	0.801876		9	36475649	CTCTACTACTTTCTAATCTACAAATCAATCTTACAACAATAAAAAAACAC			mm10	TCTaCTaCTTTCTaaTCTaCAaATCAATCTTaCAaCAATaaaAAAaCACr	F	T	C	False	Gm9513 (XM_011242587.1), Gm9513 (NM_001128510.1), B3GLJ6 (ENSMUST00000165591.3)
cg35049775_97732279	0.0297115	34.8575	0.000150241	0.00405646	0.00796518	0.0297115	0.0238252	Down	0.801884		17	56080034	AAATTAAAAAATCTCCTTCCTCCRAAACCACAATACCTAAAATCTAATAC			mm10	AaTTaAaaAATCTCCTTCCTCCraaACCACAaTaCCTaaaaTCTaaTaCr	F	T	C	False	Hdgfrp2 (XM_006523707.3), Hdgfrp2 (XM_006523710.3), Hdgfrp2 (NM_001304785.1), Hdgfrp2 (NM_008233.3), Hdgfrp2 (NM_001304784.1), Q3UMU9 (ENSMUST00000226053.1), Q3UMU9 (ENSMUST00000002911.9), Q3UMU9 (ENSMUST00000225843.1), nan (ENSMUST00000224078.1)		Hdgfrp2 (XM_006523709.2), Hdgfrp2 (XM_006523708.2), Ubxn6 (XM_017317610.1), nan (ENSMUST00000225342.1)
cg39801237_15622483	0.0286918	14.7082	0.0032912	0.0191122	0.0375282	0.0286918	0.0230079	Down	0.8019		3	58692658	ACCCRACAATTAAATACRAAAATAAACTCTTCAATAATTAAAACCTTAAC			mm10	CCCraCAaTTAaaTACrAaaaTaaaCTCTTCAaTaaTTaaaACCTTAACr	R	B	C	True	4930593A02Rik (NR_045167.1), nan (ENSMUST00000203879.2)		Siah2 (NM_009174.3), Siah2 (XR_001783671.1), Q3UEV2 (ENSMUST00000070368.7)
cg43762385_60743893	0.0893407	27.8626	0.000358412	0.00612744	0.0120317	0.0893407	0.0716518	Down	0.802006	Grn	6	99028133	ACTACATAAAAAATATCAAATTAATCCCAATCCTCCTCCATCTTTACTCA	ACTACATAAAAAATATCAAATTAATCCCGATCCTCCTCCGTCTTTACTCG	G	mm10	aCTACATaaAaAaTaTCAaaTTaaTCCCraTCCTCCTCCrTCTTTaCTCr	R	B	C	False	Foxp1 (NM_001197322.1), Foxp1 (XM_017321306.1), Foxp1 (XM_006505322.1), Foxp1 (XM_006505319.1), Foxp1 (XM_006505320.3), Foxp1 (XM_006505323.3), Foxp1 (XM_017321305.1), Foxp1 (XM_006505313.3), Foxp1 (NM_001197321.1), Foxp1 (XM_006505312.3), Foxp1 (XM_006505311.3), Foxp1 (XM_006505310.3), Foxp1 (NM_053202.2), Foxp1 (XM_017321304.1), Foxp1 (XM_017321302.1), Foxp1 (XM_006505317.3), Foxp1 (XM_00650532…	Foxp1 (XM_006505321.1), H3BK38 (ENSMUST00000175670.1)
cg38367789_82603353	0.0137644	23.3543	0.000689062	0.00851617	0.0167222	0.0137644	0.0110392	Down	0.802015	Red	2	50297038	TAACTCCACTCCCAACAAAACCAACACTTTCATCTACACATATATATACA	TAACTCCACTCCCAACAAAACCAACACTTTCATCTACACATATATATACG	A	mm10	TAACTCCACTCCCAaCAaAACCAACACTTTCATCTaCACATATATATACr	R	B	C	False	Gm13483 (NR_040361.1), Gm13483 (NR_040362.1), nan (ENSMUST00000138528.2), nan (ENSMUST00000123699.2), nan (ENSMUST00000228816.1)		Mmadhc (NM_133839.2), Mmadhc (XM_006497596.3), Mmadhc (XM_017314907.1), Mmadhc (XM_006497600.3), Mmadhc (XM_006497601.3), Mmadhc (XM_017314908.1), Mmadhc (XM_011239002.2), Mmadhc (XM_006497598.1), Mmadhc (XM_006497597.3), nan (ENSMUST00000154254.7), nan (ENSMUST00000140563.1), A2AQT7 (ENSMUST00000144143.7), nan (ENSMUST00000134480.7), nan (ENSMUST00000147345.7), Q99LS1 (ENSMUST00000102769.10), A2…
cg41889795_47653247	0.0583933	23.9043	0.000633217	0.00815932	0.0160215	0.0583933	0.0468351	Down	0.802063		5	18489979	TATTAAAAAACATATCTACTTCAATTCTTCCCACATTCCATAAATCATTC			mm10	aTTaAaAAaCATaTCTACTTCAaTTCTTCCCACATTCCATaAATCATTCr	F	T	C	False	Gm31752 (XR_389767.2), Gm31752 (XR_001784804.1), Gm31752 (XR_880859.1), Gm31752 (XR_880858.1), nan (ENSMUST00000199456.1)
[truncated: 30,235 more rows]
